# Supplementary material for: Model-driven elucidation of the inherent capacity of Geobacter sulfurreducens for electricity generation
Source: J Biol Eng. 2013 May 29;7:14. doi: 10.1186/1754-1611-7-14 (PMC3673867; doi:10.1186/1754-1611-7-14)
Supplement: Additional file 2 — Flux profiles and FATMIN results. [file 1754-1611-7-14-S2.xlsx]

## Sheet: FATMIN results for MET
	FAMIN results for the MET mode
		NADH flux
	Reaction ID	Min	Max	Enzyme	Reaction	Subsystems
	AKGD	0	17.7398	2-oxoglutarate dehydrogenase	[c] : akg + coa + nad --> co2 + nadh + succoa	Central Metabolism
	ALAD_L	0	52.7208	L-alanine dehydrogenase	[c] : ala-L + h2o + nad --> h + nadh + nh4 + pyr	Amino Acid Metabolism
	ALDD2x	0.01767	0.01767	aldehyde dehydrogenase (acetaldehyde, NAD)	[c] : acald + h2o + nad --> ac + (2) h + nadh	Amino Acid Metabolism
	ASPO1	0.00031	0.00031	L-aspartate oxidase	[c] : asp-L + nad --> (2) h + iasp + nadh	Amino Acid Metabolism
	BTMAT1	-0.00038	-0.00038	Butyryl-[acyl-carrier protein]:malonyl-CoA C-acyltransferase	[c] : 2beACP + h + nadh --> butACP + nad	Fatty Acid Synthesis
	CBSDC	0	0	Carboxynorspermidine decarboxylase	[c] : 2cddin + nad --> 56dhin + co2 + nadh	Other
	CO2DAMR	0	0	cob(II)yrinic acid a,c-diamide reductase	[c] : (2) co2dam + nadh --> (2) co1dam + h + nad	Vitamins & Cofactor Biosynthesis
	CPC5MT	0	0	precorrin-5 C1-methyltransferase	[c] : amet + copre5 + h2o + (0.5) nadh --> acald + ahcys + copre6 + (1.5) h + (0.5) nad	Vitamins & Cofactor Biosynthesis
	DDMAT5	-0.00038	-0.00038	Dodecanoyl-[acyl-carrier protein]: malonyl-CoA C-acyltransferase	[c] : 2tddACP + h + nadh --> ddcaACP + nad	Fatty Acid Synthesis
	DEMAT4	-0.00038	-0.00038	Decanoyl-[acyl-carrier protein]:malonyl-CoA C-acyltransferase	[c] : 2tdeACP + h + nadh --> decACP + nad	Fatty Acid Synthesis
	DMPPS	0	0	1-hydroxy-2-methyl-2-(E)-butenyl 4-diphosphate reductase (dmpp)	[c] : h + h2mb4p + nadh --> dmpp + h2o + nad	Vitamins & Cofactor Biosynthesis
	G1Dx	0	0	glucose 1-dehydrogenase (NAD)	[c] : glc-D + nad --> g15lac + h + nadh	Central Metabolism
	G3PD1	0	0	glycerol-3-phosphate dehydrogenase (NAD)	[c] : glyc3p + nad <==> dhap + h + nadh	Central Metabolism
	GAPD	-0.05982	-0.05981	glyceraldehyde-3-phosphate dehydrogenase (NAD)	[c] : g3p + nad + pi <==> 13dpg + h + nadh	Central Metabolism
	GCCc	0.00839	0.00839	part of glycine-cleavage complex	[c] : dhlpro + nad --> h + lpro + nadh	Amino Acid Metabolism
	GLUDx	0	52.7208	glutamate dehydrogenase (NAD)	[c] : glu-L + h2o + nad <==> akg + h + nadh + nh4	Amino Acid Metabolism
	GLUSx	0	0	glutamate synthase (NADH2)	[c] : akg + gln-L + h + nadh --> (2) glu-L + nad	Amino Acid Metabolism
	GLYD	0	0	glycerate dehydrogenase	[c] : h + hpyr + nadh <==> glyc-R + nad	Central Metabolism
	GSADH	0	52.7208	L-glutamate 5-semialdehyde dehydrogenase	[c] : glu5sa + h2o + nad --> glu-L + (2) h + nadh	Amino Acid Metabolism
	HDH_deleted2007_	0	0	hydrogen dehydrogenase	[c] : h2 + nad --> h + nadh	Energy Metabolism
	HDMAT7	-7e-05	52.7207	Hexadecanoyl-[acyl-carrier protein]:malonyl-CoA C-acyltransferase	[c] : nad + palmACP <==> h + hdeACP + nadh	Fatty Acid Synthesis
	HEMAT2	-0.00038	-0.00038	Hexanoyl-[acyl-carrier protein]:malonyl-CoA C-acyltransferase	[c] : 2theACP + h + nadh --> hexACP + nad	Fatty Acid Synthesis
	HIBD_deleted_	0	0	3-hydroxyisobutyrate dehydrogenase	[c] : 3hmp + nad --> h + mmalsa-R + nadh	Amino Acid Metabolism
	HISTD	0.00226	0.00226	histidinol dehydrogenase	[c] : h2o + histd + (2) nad --> (3) h + his-L + (2) nadh	Amino Acid Metabolism
	HP5CD	0	0	3-hydroxy-1-pyrroline-5-carboxylate dehydrogenase	[c] : 1p3h5c + (2) h2o + nad --> 4hglu + h + nadh	Amino Acid Metabolism
	IMPD	0.0015	0.0015	IMP dehydrogenase	[c] : h2o + imp + nad --> h + nadh + xmp	Nucleotide Metabolism
	IPDPS	0	0	1-hydroxy-2-methyl-2-(E)-butenyl 4-diphosphate reductase (ipdp)	[c] : h + h2mb4p + nadh --> h2o + ipdp + nad	Vitamins & Cofactor Biosynthesis
	IPMD	0.00669	0.00669	3-isopropylmalate dehydrogenase	[c] : 3c2hmp + nad --> 3c4mop + h + nadh	Amino Acid Metabolism
	MDH	0	0	malate dehydrogenase	[c] : mal-L + nad <==> h + nadh + oaa	Central Metabolism
	ME1x	0	52.7208	malic enzyme (NAD)	[c] : mal-L + nad --> co2 + nadh + pyr	Central Metabolism
	MECDPDH	0	0	2C-methyl-D-erythritol 2,4 cyclodiphosphate dehydratase	[c] : 2mecdp + nadh --> h2mb4p + h2o + nad	Vitamins & Cofactor Biosynthesis
	NADH10	0	0	NADH dehydrogenase (menaquinone-8 & 0 protons)	[c] : h + mqn8 + nadh --> mql8 + nad	Oxidative Phosphorylation
	NADH12	0	0	NADH dehydrogenase (ubiquinone-8 )	[c] : h + nadh + ubq8 --> nad + ubq8h2	Oxidative Phosphorylation
	NADH5	0	0	NADH dehydrogenase (Menaquinone 7 & 2 protons)	(3) h[c] + mqn7[c] + nadh[c] --> (2) h[e] + mql7[c] + nad[c]	Energy Metabolism
	NADH9	0	0	NADH dehydrogenase (demethylmenaquinone-8 & 0 protons)	[c] : 2dmmq8 + h + nadh --> 2dmmql8 + nad	Oxidative Phosphorylation
	OCDMAT8	-7e-05	-7e-05	Octadecanoyl-[acyl-carrier protein]:malonyl-CoA C-acyltransferase	[c] : 2tocdACP + h + nadh --> nad + ocdACP	Fatty Acid Synthesis
	OCMAT3	-0.00038	-0.00038	Octanoyl-[acyl-carrier protein]:malonyl-CoA C-acyltransferase	[c] : 2toceACP + h + nadh --> nad + octACP	Fatty Acid Synthesis
	OIVD1	0.00129	0.00129	2-oxoisovalerate dehydrogenase (acylating; 4-methyl-2-oxopentaoate)	[c] : 4mop + coa + nad <==> co2 + ivcoa + nadh	Valine, Leucine, and Isoleucine Metabolism
	OIVD2	2e-05	2e-05	2-oxoisovalerate dehydrogenase (acylating; 3-methyl-2-oxobutanoate)	[c] : 3mob + coa + nad --> co2 + ibcoa + nadh	Valine, Leucine, and Isoleucine Metabolism
	OIVD3	5e-05	5e-05	2-oxoisovalerate dehydrogenase (acylating; 3-methyl-2-oxopentanoate)	[c] : 3mop + coa + nad --> 2mbcoa + co2 + nadh	Valine, Leucine, and Isoleucine Metabolism
	P5CD	0	52.7208	1-pyrroline-5-carboxylate dehydrogenase	[c] : 1pyr5c + (2) h2o + nad --> glu-L + h + nadh	Amino Acid Metabolism
	PDH	0	52.7208	pyruvate dehydrogenase	[c] : coa + nad + pyr --> accoa + co2 + nadh	Central Metabolism
	PDX5PS	0	0	Pyridoxine 5'-phosphate synthase	[c] : dxyl5p + nad + phthr --> co2 + h + (2) h2o + nadh + pdx5p + pi	Cofactor and Prosthetic Group Biosynthesis
	PGCD	0.01121	52.732	phosphoglycerate dehydrogenase	[c] : 3pg + nad --> 3php + h + nadh	Amino Acid Metabolism
	PPND	0.00165	0.00165	prephenate dehydrogenase	[c] : nad + pphn --> 34hpp + co2 + nadh	Amino Acid Metabolism
	SACCD2	0	0	saccharopine dehydrogenase (NAD, L-lysine forming)	[c] : Lsacchrp + h2o + nad <==> akg + h + lys-L + nadh	Amino Acid Metabolism
	SHCHCC	0	0	sirohydrochlorin cobaltochelatase	[c] : cobalt2 + (0.5) nad + shcl --> copre2 + (2.5) h + (0.5) nadh	Vitamins & Cofactor Biosynthesis
	TDMAT6	0	52.7208	Tetradecanoyl-[acyl-carrier protein]:malonyl-CoA C-acyltransferase	[c] : myrsACP + nad <==> h + nadh + tdeACP	Fatty Acid Synthesis
	THPDH	0	0	NAD-dependent threonine 4-phosphate dehydrogenase	[c] : nad + phthr --> amopbut-L + h + nadh	Vitamins & Cofactor Biosynthesis
	UACMAMO	0	0	UDP-N-acetyl-D-mannosamine oxidoreductase	[c] : h2o + (2) nad + uacmam --> (3) h + (2) nadh + uacmamu	Cell Envelope Biosynthesis
	UDPGD	0	0	UDPglucose 6-dehydrogenase	[c] : h2o + (2) nad + udpg <==> (3) h + (2) nadh + udpglcur	Lipid & Cell Wall Metabolism

## Sheet: FATMIN results for Mixed mode
	FAMIN results for the Mixed mode
		NADH flux
	Reaction ID	Min	Max	Enzyme	Reaction	Subsystems
	AKGD	0	35.4772	2-oxoglutarate dehydrogenase	[c] : akg + coa + nad --> co2 + nadh + succoa	Central Metabolism
	ALAD_L	0	0	L-alanine dehydrogenase	[c] : ala-L + h2o + nad --> h + nadh + nh4 + pyr	Amino Acid Metabolism
	ALDD2x	8.85471	35.3164	aldehyde dehydrogenase (acetaldehyde, NAD)	[c] : acald + h2o + nad --> ac + (2) h + nadh	Amino Acid Metabolism
	ASPO1	0.00021	0.00021	L-aspartate oxidase	[c] : asp-L + nad --> (2) h + iasp + nadh	Amino Acid Metabolism
	BTMAT1	-0.00297	-0.00297	Butyryl-[acyl-carrier protein]:malonyl-CoA C-acyltransferase	[c] : 2beACP + h + nadh --> butACP + nad	Fatty Acid Synthesis
	CBSDC	0	0	Carboxynorspermidine decarboxylase	[c] : 2cddin + nad --> 56dhin + co2 + nadh	Other
	CO2DAMR	0	0	cob(II)yrinic acid a,c-diamide reductase	[c] : (2) co2dam + nadh --> (2) co1dam + h + nad	Vitamins & Cofactor Biosynthesis
	CPC5MT	0	0	precorrin-5 C1-methyltransferase	[c] : amet + copre5 + h2o + (0.5) nadh --> acald + ahcys + copre6 + (1.5) h + (0.5) nad	Vitamins & Cofactor Biosynthesis
	DDMAT5	-0.00297	-0.00297	Dodecanoyl-[acyl-carrier protein]: malonyl-CoA C-acyltransferase	[c] : 2tddACP + h + nadh --> ddcaACP + nad	Fatty Acid Synthesis
	DEMAT4	-0.00297	-0.00297	Decanoyl-[acyl-carrier protein]:malonyl-CoA C-acyltransferase	[c] : 2tdeACP + h + nadh --> decACP + nad	Fatty Acid Synthesis
	DMPPS	0	0	1-hydroxy-2-methyl-2-(E)-butenyl 4-diphosphate reductase (dmpp)	[c] : h + h2mb4p + nadh --> dmpp + h2o + nad	Vitamins & Cofactor Biosynthesis
	G1Dx	0	0	glucose 1-dehydrogenase (NAD)	[c] : glc-D + nad --> g15lac + h + nadh	Central Metabolism
	G3PD1	0	0	glycerol-3-phosphate dehydrogenase (NAD)	[c] : glyc3p + nad <==> dhap + h + nadh	Central Metabolism
	GAPD	-52.9637	-0.04026	glyceraldehyde-3-phosphate dehydrogenase (NAD)	[c] : g3p + nad + pi <==> 13dpg + h + nadh	Central Metabolism
	GCCc	4.42705	17.6579	part of glycine-cleavage complex	[c] : dhlpro + nad --> h + lpro + nadh	Amino Acid Metabolism
	GLUDx	0	0	glutamate dehydrogenase (NAD)	[c] : glu-L + h2o + nad <==> akg + h + nadh + nh4	Amino Acid Metabolism
	GLUSx	-52.9234	0	glutamate synthase (NADH2)	[c] : akg + gln-L + h + nadh --> (2) glu-L + nad	Amino Acid Metabolism
	GLYD	0	0	glycerate dehydrogenase	[c] : h + hpyr + nadh <==> glyc-R + nad	Central Metabolism
	GSADH	0	0	L-glutamate 5-semialdehyde dehydrogenase	[c] : glu5sa + h2o + nad --> glu-L + (2) h + nadh	Amino Acid Metabolism
	HDH_deleted2007_	0	0	hydrogen dehydrogenase	[c] : h2 + nad --> h + nadh	Energy Metabolism
	HDMAT7	-5e-05	-4e-05	Hexadecanoyl-[acyl-carrier protein]:malonyl-CoA C-acyltransferase	[c] : nad + palmACP <==> h + hdeACP + nadh	Fatty Acid Synthesis
	HEMAT2	-0.00297	-0.00297	Hexanoyl-[acyl-carrier protein]:malonyl-CoA C-acyltransferase	[c] : 2theACP + h + nadh --> hexACP + nad	Fatty Acid Synthesis
	HIBD_deleted_	0	0	3-hydroxyisobutyrate dehydrogenase	[c] : 3hmp + nad --> h + mmalsa-R + nadh	Amino Acid Metabolism
	HISTD	0.00152	0.00152	histidinol dehydrogenase	[c] : h2o + histd + (2) nad --> (3) h + his-L + (2) nadh	Amino Acid Metabolism
	HP5CD	0	0	3-hydroxy-1-pyrroline-5-carboxylate dehydrogenase	[c] : 1p3h5c + (2) h2o + nad --> 4hglu + h + nadh	Amino Acid Metabolism
	IMPD	0.00101	0.00101	IMP dehydrogenase	[c] : h2o + imp + nad --> h + nadh + xmp	Nucleotide Metabolism
	IPDPS	0	0	1-hydroxy-2-methyl-2-(E)-butenyl 4-diphosphate reductase (ipdp)	[c] : h + h2mb4p + nadh --> h2o + ipdp + nad	Vitamins & Cofactor Biosynthesis
	IPMD	0.0045	0.0045	3-isopropylmalate dehydrogenase	[c] : 3c2hmp + nad --> 3c4mop + h + nadh	Amino Acid Metabolism
	MDH	0	0	malate dehydrogenase	[c] : mal-L + nad <==> h + nadh + oaa	Central Metabolism
	ME1x	0	0	malic enzyme (NAD)	[c] : mal-L + nad --> co2 + nadh + pyr	Central Metabolism
	MECDPDH	0	0	2C-methyl-D-erythritol 2,4 cyclodiphosphate dehydratase	[c] : 2mecdp + nadh --> h2mb4p + h2o + nad	Vitamins & Cofactor Biosynthesis
	NADH10	0	0	NADH dehydrogenase (menaquinone-8 & 0 protons)	[c] : h + mqn8 + nadh --> mql8 + nad	Oxidative Phosphorylation
	NADH12	0	0	NADH dehydrogenase (ubiquinone-8 )	[c] : h + nadh + ubq8 --> nad + ubq8h2	Oxidative Phosphorylation
	NADH5	-10.5847	0	NADH dehydrogenase (Menaquinone 7 & 2 protons)	(3) h[c] + mqn7[c] + nadh[c] --> (2) h[e] + mql7[c] + nad[c]	Energy Metabolism
	NADH9	0	0	NADH dehydrogenase (demethylmenaquinone-8 & 0 protons)	[c] : 2dmmq8 + h + nadh --> 2dmmql8 + nad	Oxidative Phosphorylation
	OCDMAT8	-5e-05	-5e-05	Octadecanoyl-[acyl-carrier protein]:malonyl-CoA C-acyltransferase	[c] : 2tocdACP + h + nadh --> nad + ocdACP	Fatty Acid Synthesis
	OCMAT3	-0.00297	-0.00297	Octanoyl-[acyl-carrier protein]:malonyl-CoA C-acyltransferase	[c] : 2toceACP + h + nadh --> nad + octACP	Fatty Acid Synthesis
	OIVD1	0.00087	0.00087	2-oxoisovalerate dehydrogenase (acylating; 4-methyl-2-oxopentaoate)	[c] : 4mop + coa + nad <==> co2 + ivcoa + nadh	Valine, Leucine, and Isoleucine Metabolism
	OIVD2	2e-05	2e-05	2-oxoisovalerate dehydrogenase (acylating; 3-methyl-2-oxobutanoate)	[c] : 3mob + coa + nad --> co2 + ibcoa + nadh	Valine, Leucine, and Isoleucine Metabolism
	OIVD3	3e-05	3e-05	2-oxoisovalerate dehydrogenase (acylating; 3-methyl-2-oxopentanoate)	[c] : 3mop + coa + nad --> 2mbcoa + co2 + nadh	Valine, Leucine, and Isoleucine Metabolism
	P5CD	0	0	1-pyrroline-5-carboxylate dehydrogenase	[c] : 1pyr5c + (2) h2o + nad --> glu-L + h + nadh	Amino Acid Metabolism
	PDH	0	0	pyruvate dehydrogenase	[c] : coa + nad + pyr --> accoa + co2 + nadh	Central Metabolism
	PDX5PS	0	0	Pyridoxine 5'-phosphate synthase	[c] : dxyl5p + nad + phthr --> co2 + h + (2) h2o + nadh + pdx5p + pi	Cofactor and Prosthetic Group Biosynthesis
	PGCD	0	0	phosphoglycerate dehydrogenase	[c] : 3pg + nad --> 3php + h + nadh	Amino Acid Metabolism
	PPND	0.00111	0.00111	prephenate dehydrogenase	[c] : nad + pphn --> 34hpp + co2 + nadh	Amino Acid Metabolism
	SACCD2	0	0	saccharopine dehydrogenase (NAD, L-lysine forming)	[c] : Lsacchrp + h2o + nad <==> akg + h + lys-L + nadh	Amino Acid Metabolism
	SHCHCC	0	0	sirohydrochlorin cobaltochelatase	[c] : cobalt2 + (0.5) nad + shcl --> copre2 + (2.5) h + (0.5) nadh	Vitamins & Cofactor Biosynthesis
	TDMAT6	-0.00272	-0.00271	Tetradecanoyl-[acyl-carrier protein]:malonyl-CoA C-acyltransferase	[c] : myrsACP + nad <==> h + nadh + tdeACP	Fatty Acid Synthesis
	THPDH	0	0	NAD-dependent threonine 4-phosphate dehydrogenase	[c] : nad + phthr --> amopbut-L + h + nadh	Vitamins & Cofactor Biosynthesis
	UACMAMO	0	0	UDP-N-acetyl-D-mannosamine oxidoreductase	[c] : h2o + (2) nad + uacmam --> (3) h + (2) nadh + uacmamu	Cell Envelope Biosynthesis
	UDPGD	0	0	UDPglucose 6-dehydrogenase	[c] : h2o + (2) nad + udpg <==> (3) h + (2) nadh + udpglcur	Lipid & Cell Wall Metabolism
	CYOR1m	35.4794	35.4794	cytochrome-c reductase (menaquinol 7: 1 protons)	(2) ficytcc[c] + mql7[c] --> (2) focytcc[c] + h[e] + h[c] + mqn7[c]	Energy Metabolism

## Sheet: DET fluxes
FBA results fro the DET mode
Coefficient of importance (COI)	Control			1			2			20			100			200			400			900			1500			3000			9000
	_4HBTE	0		_4HBTE	0		_4HBTE	0		_4HBTE	0		_4HBTE	0		_4HBTE	0		_4HBTE	0		_4HBTE	0		_4HBTE	0		_4HBTE	0		_4HBTE	0
	A5PISO	0		A5PISO	0		A5PISO	0		A5PISO	0		A5PISO	0		A5PISO	0		A5PISO	0		A5PISO	0		A5PISO	0		A5PISO	0		A5PISO	0
	AACPAT	0.16639		AACPAT	0.16639		AACPAT	0.16639		AACPAT	0.15538		AACPAT	0.09246		AACPAT	0.03671		AACPAT	0.03671		AACPAT	0.01831		AACPAT	0.0114		AACPAT	0.00586		AACPAT	0.00199
	AACPS1	0		AACPS1	0		AACPS1	0		AACPS1	0		AACPS1	0		AACPS1	11.1485		AACPS1	11.1485		AACPS1	0		AACPS1	0		AACPS1	0		AACPS1	0
	AACPS2	0		AACPS2	0		AACPS2	0		AACPS2	0		AACPS2	0		AACPS2	0		AACPS2	0		AACPS2	0		AACPS2	0		AACPS2	0		AACPS2	0
	AACPS3	0		AACPS3	0		AACPS3	0		AACPS3	0		AACPS3	0		AACPS3	0		AACPS3	0		AACPS3	0		AACPS3	0		AACPS3	0		AACPS3	0
	AACPS4	0		AACPS4	0		AACPS4	0		AACPS4	0		AACPS4	0		AACPS4	0		AACPS4	0		AACPS4	0		AACPS4	0		AACPS4	0		AACPS4	0
	AACPS5	0		AACPS5	0		AACPS5	0		AACPS5	0		AACPS5	0		AACPS5	0		AACPS5	0		AACPS5	0		AACPS5	0		AACPS5	0		AACPS5	0
	ACBIPGT	0		ACBIPGT	0		ACBIPGT	0		ACBIPGT	0		ACBIPGT	0		ACBIPGT	0		ACBIPGT	0		ACBIPGT	0		ACBIPGT	0		ACBIPGT	0		ACBIPGT	0
	ACCOAC	2.82354		ACCOAC	2.82354		ACCOAC	2.82354		ACCOAC	2.63666		ACCOAC	1.56898		ACCOAC	0.62298		ACCOAC	0.62298		ACCOAC	0.31073		ACCOAC	0.19339		ACCOAC	0.09943		ACCOAC	0.03378
	ACGK	0.13349		ACGK	0.13349		ACGK	0.13349		ACGK	0.12466		ACGK	0.07418		ACGK	0.02945		ACGK	0.02945		ACGK	0.01469		ACGK	0.00914		ACGK	0.0047		ACGK	0.0016
	ACGS	0		ACGS	0		ACGS	0		ACGS	0		ACGS	0		ACGS	0		ACGS	0		ACGS	0		ACGS	0		ACGS	0		ACGS	0
	ACHBS	0.13293		ACHBS	0.13293		ACHBS	0.13293		ACHBS	0.12413		ACHBS	0.07387		ACHBS	0.02933		ACHBS	0.02933		ACHBS	0.01463		ACHBS	0.0091		ACHBS	0.00468		ACHBS	0.00159
	ACKr	18.1563		ACKr	18.1563		ACKr	18.1563		ACKr	18.146		ACKr	18.0869		ACKr	18.0345		ACKr	18.0345		ACKr	18.0172		ACKr	18.0107		ACKr	18.0055		ACKr	18.0019
	ACLS	0.44388		ACLS	0.44388		ACLS	0.44388		ACLS	0.4145		ACLS	0.24666		ACLS	0.09794		ACLS	0.09794		ACLS	0.04885		ACLS	0.0304		ACLS	0.01563		ACLS	0.00531
	ACMAT1	0.16639		ACMAT1	0.16639		ACMAT1	0.16639		ACMAT1	0.15538		ACMAT1	0.09246		ACMAT1	0.03671		ACMAT1	0.03671		ACMAT1	0.01831		ACMAT1	0.0114		ACMAT1	0.00586		ACMAT1	0.00199
	ACNPLYS	0		ACNPLYS	0		ACNPLYS	0		ACNPLYS	0		ACNPLYS	0		ACNPLYS	0		ACNPLYS	0		ACNPLYS	0		ACNPLYS	0		ACNPLYS	0		ACNPLYS	0
	ACONT	8.46401		ACONT	8.46401		ACONT	8.46401		ACONT	9.09517		ACONT	12.701		ACONT	15.896		ACONT	15.896		ACONT	16.9506		ACONT	17.3469		ACONT	17.6642		ACONT	17.8859
	ACOTA	-0.13349		ACOTA	-0.13349		ACOTA	-0.13349		ACOTA	-0.12466		ACOTA	-0.07418		ACOTA	-0.02945		ACOTA	-0.02945		ACOTA	-0.01469		ACOTA	-0.00914		ACOTA	-0.0047		ACOTA	-0.0016
	ACPS1	0		ACPS1	0		ACPS1	0		ACPS1	0		ACPS1	0		ACPS1	0		ACPS1	0		ACPS1	0		ACPS1	0		ACPS1	0		ACPS1	0
	ACt6	18		ACt6	18		ACt6	18		ACt6	18		ACt6	18		ACt6	18		ACt6	18		ACt6	18		ACt6	18		ACt6	18		ACt6	18
	ADCL	0		ADCL	0		ADCL	0		ADCL	0		ADCL	0		ADCL	0		ADCL	0		ADCL	0		ADCL	0		ADCL	0		ADCL	0
	ADCOBAK	0		ADCOBAK	0		ADCOBAK	0		ADCOBAK	0		ADCOBAK	0		ADCOBAK	0		ADCOBAK	0		ADCOBAK	0		ADCOBAK	0		ADCOBAK	0		ADCOBAK	0
	ADCOBAS	0		ADCOBAS	0		ADCOBAS	0		ADCOBAS	0		ADCOBAS	0		ADCOBAS	0		ADCOBAS	0		ADCOBAS	0		ADCOBAS	0		ADCOBAS	0		ADCOBAS	0
	ADCOBHEXS	0		ADCOBHEXS	0		ADCOBHEXS	0		ADCOBHEXS	0		ADCOBHEXS	0		ADCOBHEXS	0		ADCOBHEXS	0		ADCOBHEXS	0		ADCOBHEXS	0		ADCOBHEXS	0		ADCOBHEXS	0
	ADCPS2	0		ADCPS2	0		ADCPS2	0		ADCPS2	0		ADCPS2	0		ADCPS2	0		ADCPS2	0		ADCPS2	0		ADCPS2	0		ADCPS2	0		ADCPS2	0
	ADCS	0		ADCS	0		ADCS	0		ADCS	0		ADCS	0		ADCS	0		ADCS	0		ADCS	0		ADCS	0		ADCS	0		ADCS	0
	ADK1	-9998.95		ADK1	-9998.95		ADK1	-9998.95		ADK1	-9999.02		ADK1	-9997.58		ADK1	-9988.62		ADK1	-9988.62		ADK1	-9999.88		ADK1	-9999.93		ADK1	-9999.96		ADK1	-9999.99
	ADK2	0		ADK2	0		ADK2	0		ADK2	0		ADK2	0		ADK2	0		ADK2	0		ADK2	0		ADK2	0		ADK2	0		ADK2	0
	ADK3	9999.76		ADK3	9999.76		ADK3	9999.76		ADK3	9999.77		ADK3	9999.86		ADK3	9999.95		ADK3	9999.95		ADK3	9999.97		ADK3	9999.98		ADK3	9999.99		ADK3	10000
	ADK4	0		ADK4	0		ADK4	0		ADK4	0		ADK4	0		ADK4	0		ADK4	0		ADK4	0		ADK4	0		ADK4	0		ADK4	0
	ADNK1	0		ADNK1	0		ADNK1	0		ADNK1	0		ADNK1	0		ADNK1	0		ADNK1	0		ADNK1	0		ADNK1	0		ADNK1	0		ADNK1	0
	ADPRDP	0		ADPRDP	0		ADPRDP	0		ADPRDP	0		ADPRDP	0		ADPRDP	0		ADPRDP	0		ADPRDP	0		ADPRDP	0		ADPRDP	0		ADPRDP	0
	ADPT	0		ADPT	0		ADPT	0		ADPT	0		ADPT	0		ADPT	0		ADPT	0		ADPT	0		ADPT	0		ADPT	0		ADPT	0
	ADSL1	0.09124		ADSL1	0.09124		ADSL1	0.09124		ADSL1	0.0852		ADSL1	0.0507		ADSL1	0.02013		ADSL1	0.02013		ADSL1	0.01004		ADSL1	0.00625		ADSL1	0.00321		ADSL1	0.00109
	ADSL2	0.10502		ADSL2	0.10502		ADSL2	0.10502		ADSL2	0.09807		ADSL2	0.05836		ADSL2	0.02317		ADSL2	0.02317		ADSL2	0.01156		ADSL2	0.00719		ADSL2	0.0037		ADSL2	0.00126
	ADSS	0.09124		ADSS	0.09124		ADSS	0.09124		ADSS	0.0852		ADSS	0.0507		ADSS	0.02013		ADSS	0.02013		ADSS	0.01004		ADSS	0.00625		ADSS	0.00321		ADSS	0.00109
	AGPAT	0		AGPAT	0		AGPAT	0		AGPAT	0		AGPAT	0		AGPAT	0		AGPAT	0		AGPAT	0		AGPAT	0		AGPAT	0		AGPAT	0
	AGPR	-0.13349		AGPR	-0.13349		AGPR	-0.13349		AGPR	-0.12466		AGPR	-0.07418		AGPR	-0.02945		AGPR	-0.02945		AGPR	-0.01469		AGPR	-0.00914		AGPR	-0.0047		AGPR	-0.0016
	AHC	0		AHC	0		AHC	0		AHC	0		AHC	0		AHC	0		AHC	0		AHC	0		AHC	0		AHC	0		AHC	0
	AHCYSNS	0		AHCYSNS	0		AHCYSNS	0		AHCYSNS	0		AHCYSNS	0		AHCYSNS	0		AHCYSNS	0		AHCYSNS	0		AHCYSNS	0		AHCYSNS	0		AHCYSNS	0
	AHMMPS	0		AHMMPS	0		AHMMPS	0		AHMMPS	0		AHMMPS	0		AHMMPS	0		AHMMPS	0		AHMMPS	0		AHMMPS	0		AHMMPS	0		AHMMPS	0
	AICART	0.14777		AICART	0.14777		AICART	0.14777		AICART	0.13799		AICART	0.08212		AICART	0.0326		AICART	0.0326		AICART	0.01626		AICART	0.01012		AICART	0.0052		AICART	0.00177
	AIRC	0.10502		AIRC	0.10502		AIRC	0.10502		AIRC	0.09807		AIRC	0.05836		AIRC	0.02317		AIRC	0.02317		AIRC	0.01156		AIRC	0.00719		AIRC	0.0037		AIRC	0.00126
	AKGD	7.964		AKGD	7.964		AKGD	7.964		AKGD	8.62825		AKGD	0		AKGD	15.7857		AKGD	15.7857		AKGD	16.8955		AKGD	17.3126		AKGD	17.6466		AKGD	17.8799
	ALAALA	0		ALAALA	0		ALAALA	0		ALAALA	0		ALAALA	0		ALAALA	0		ALAALA	0		ALAALA	0		ALAALA	0		ALAALA	0		ALAALA	0
	ALAD_L	0		ALAD_L	0		ALAD_L	0		ALAD_L	0		ALAD_L	0		ALAD_L	0		ALAD_L	0		ALAD_L	0		ALAD_L	0		ALAD_L	0		ALAD_L	0
	ALAR	0.01476		ALAR	0.01476		ALAR	0.01476		ALAR	0.01378		ALAR	0.0082		ALAR	0.00326		ALAR	0.00326		ALAR	0.00162		ALAR	0.00101		ALAR	0.00052		ALAR	0.00018
	ALATA_L	-0.26135		ALATA_L	-0.26135		ALATA_L	-0.26135		ALATA_L	-0.24405		ALATA_L	-0.14522		ALATA_L	-0.05766		ALATA_L	-0.05766		ALATA_L	-0.02876		ALATA_L	-0.0179		ALATA_L	-0.0092		ALATA_L	-0.00313
	ALATRS	0		ALATRS	0		ALATRS	0		ALATRS	0		ALATRS	0		ALATRS	0		ALATRS	0		ALATRS	0		ALATRS	0		ALATRS	0		ALATRS	0
	ALDD2x	0.04563		ALDD2x	0.04563		ALDD2x	0.04563		ALDD2x	0.04261		ALDD2x	0.02536		ALDD2x	0.01007		ALDD2x	0.01007		ALDD2x	0.00502		ALDD2x	0.00313		ALDD2x	0.00161		ALDD2x	0.00055
	AMAA	0		AMAA	0		AMAA	0		AMAA	0		AMAA	0		AMAA	0		AMAA	0		AMAA	0		AMAA	0		AMAA	0		AMAA	0
	AMALT1	0		AMALT1	0		AMALT1	0		AMALT1	0		AMALT1	0		AMALT1	0		AMALT1	0		AMALT1	0		AMALT1	0		AMALT1	0		AMALT1	0
	AMALT2	0		AMALT2	0		AMALT2	0		AMALT2	0		AMALT2	0		AMALT2	0		AMALT2	0		AMALT2	0		AMALT2	0		AMALT2	0		AMALT2	0
	AMALT3	0		AMALT3	0		AMALT3	0		AMALT3	0		AMALT3	0		AMALT3	0		AMALT3	0		AMALT3	0		AMALT3	0		AMALT3	0		AMALT3	0
	AMALT4	0		AMALT4	0		AMALT4	0		AMALT4	0		AMALT4	0		AMALT4	0		AMALT4	0		AMALT4	0		AMALT4	0		AMALT4	0		AMALT4	0
	AMAOT	0		AMAOT	0		AMAOT	0		AMAOT	0		AMAOT	0		AMAOT	0		AMAOT	0		AMAOT	0		AMAOT	0		AMAOT	0		AMAOT	0
	AMMQT8_2	0		AMMQT8_2	0		AMMQT8_2	0		AMMQT8_2	0		AMMQT8_2	0		AMMQT8_2	0		AMMQT8_2	0		AMMQT8_2	0		AMMQT8_2	0		AMMQT8_2	0		AMMQT8_2	0
	ANPRT	0.02565		ANPRT	0.02565		ANPRT	0.02565		ANPRT	0.02396		ANPRT	0.01426		ANPRT	0.00566		ANPRT	0.00566		ANPRT	0.00282		ANPRT	0.00176		ANPRT	0.0009		ANPRT	0.00031
	ANS1	0.02565		ANS1	0.02565		ANS1	0.02565		ANS1	0.02396		ANS1	0.01426		ANS1	0.00566		ANS1	0.00566		ANS1	0.00282		ANS1	0.00176		ANS1	0.0009		ANS1	0.00031
	ANTIMt1	0		ANTIMt1	0		ANTIMt1	0		ANTIMt1	0		ANTIMt1	0		ANTIMt1	0		ANTIMt1	0		ANTIMt1	0		ANTIMt1	0		ANTIMt1	0		ANTIMt1	0
	AOXS	0		AOXS	0		AOXS	0		AOXS	0		AOXS	0		AOXS	0		AOXS	0		AOXS	0		AOXS	0		AOXS	0		AOXS	0
	APAT	0		APAT	0		APAT	0		APAT	0		APAT	0		APAT	0		APAT	0		APAT	0		APAT	0		APAT	0		APAT	0
	APRAUR	0		APRAUR	0		APRAUR	0		APRAUR	0		APRAUR	0		APRAUR	0		APRAUR	0		APRAUR	0		APRAUR	0		APRAUR	0		APRAUR	0
	APSPT	0.11069		APSPT	0.11069		APSPT	0.11069		APSPT	0.10336		APSPT	0.06151		APSPT	0.02442		APSPT	0.02442		APSPT	0.01218		APSPT	0.00758		APSPT	0.0039		APSPT	0.00132
	APYRH	0		APYRH	0		APYRH	0		APYRH	0		APYRH	0		APYRH	0		APYRH	0		APYRH	0		APYRH	0		APYRH	0		APYRH	0
	ARGDC	0		ARGDC	0		ARGDC	0		ARGDC	0		ARGDC	0		ARGDC	0		ARGDC	0		ARGDC	0		ARGDC	0		ARGDC	0		ARGDC	0
	ARGSL	0.13349		ARGSL	0.13349		ARGSL	0.13349		ARGSL	0.12466		ARGSL	0.07418		ARGSL	0.02945		ARGSL	0.02945		ARGSL	0.01469		ARGSL	0.00914		ARGSL	0.0047		ARGSL	0.0016
	ARGSS	0.13349		ARGSS	0.13349		ARGSS	0.13349		ARGSS	0.12466		ARGSS	0.07418		ARGSS	0.02945		ARGSS	0.02945		ARGSS	0.01469		ARGSS	0.00914		ARGSS	0.0047		ARGSS	0.0016
	ARGTRS	0		ARGTRS	0		ARGTRS	0		ARGTRS	0		ARGTRS	0		ARGTRS	0		ARGTRS	0		ARGTRS	0		ARGTRS	0		ARGTRS	0		ARGTRS	0
	ARSNAt1	0		ARSNAt1	0		ARSNAt1	0		ARSNAt1	0		ARSNAt1	0		ARSNAt1	0		ARSNAt1	0		ARSNAt1	0		ARSNAt1	0		ARSNAt1	0		ARSNAt1	0
	ARSt1	0		ARSt1	0		ARSt1	0		ARSt1	0		ARSt1	0		ARSt1	0		ARSt1	0		ARSt1	0		ARSt1	0		ARSt1	0		ARSt1	0
	ASAD	-0.53204		ASAD	-0.53204		ASAD	-0.53204		ASAD	-0.49682		ASAD	-0.29564		ASAD	-0.11739		ASAD	-0.11739		ASAD	-0.05855		ASAD	-0.03644		ASAD	-0.01874		ASAD	-0.00637
	ASNS1	0.10879		ASNS1	0.10879		ASNS1	0.10879		ASNS1	0.10159		ASNS1	0.06045		ASNS1	0.024		ASNS1	0.024		ASNS1	0.01197		ASNS1	0.00745		ASNS1	0.00383		ASNS1	0.0013
	ASNTRS	0		ASNTRS	0		ASNTRS	0		ASNTRS	0		ASNTRS	0		ASNTRS	0		ASNTRS	0		ASNTRS	0		ASNTRS	0		ASNTRS	0		ASNTRS	0
	ASP1DC	0		ASP1DC	0		ASP1DC	0		ASP1DC	0		ASP1DC	0		ASP1DC	0		ASP1DC	0		ASP1DC	0		ASP1DC	0		ASP1DC	0		ASP1DC	0
	ASPCT	0.12784		ASPCT	0.12784		ASPCT	0.12784		ASPCT	0.11938		ASPCT	0.07104		ASPCT	0.02821		ASPCT	0.02821		ASPCT	0.01407		ASPCT	0.00876		ASPCT	0.0045		ASPCT	0.00153
	ASPK	0.53204		ASPK	0.53204		ASPK	0.53204		ASPK	0.49682		ASPK	0.29564		ASPK	0.11739		ASPK	0.11739		ASPK	0.05855		ASPK	0.03644		ASPK	0.01874		ASPK	0.00637
	ASPO1	0		ASPO1	0		ASPO1	0		ASPO1	0		ASPO1	0		ASPO1	0		ASPO1	0		ASPO1	0		ASPO1	0		ASPO1	0		ASPO1	0
	ASPT	0		ASPT	0		ASPT	0		ASPT	0		ASPT	0		ASPT	0		ASPT	0		ASPT	0		ASPT	0		ASPT	0		ASPT	0
	ASPTA1	-1.20721		ASPTA1	-1.20721		ASPTA1	-1.20721		ASPTA1	-1.12731		ASPTA1	-0.67082		ASPTA1	-0.26636		ASPTA1	-0.26636		ASPTA1	-0.13285		ASPTA1	-0.08268		ASPTA1	-0.04251		ASPTA1	-0.01444
	ASPTRS	0		ASPTRS	0		ASPTRS	0		ASPTRS	0		ASPTRS	0		ASPTRS	0		ASPTRS	0		ASPTRS	0		ASPTRS	0		ASPTRS	0		ASPTRS	0
	ATO	0		ATO	0		ATO	0		ATO	0		ATO	0		ATO	0		ATO	0		ATO	0		ATO	0		ATO	0		ATO	0
	ATPM	0.45		ATPM	0.45		ATPM	0.45		ATPM	0.45		ATPM	0.45		ATPM	0.45		ATPM	0.45		ATPM	0.45		ATPM	0.45		ATPM	0.45		ATPM	0.45
	ATPPRT	0.04276		ATPPRT	0.04276		ATPPRT	0.04276		ATPPRT	0.03993		ATPPRT	0.02376		ATPPRT	0.00943		ATPPRT	0.00943		ATPPRT	0.00471		ATPPRT	0.00293		ATPPRT	0.00151		ATPPRT	0.00051
	ATPS4	91.9588		ATPS4	91.9588		ATPS4	91.9588		ATPS4	85.6543		ATPS4	1669.42		ATPS4	40.0195		ATPS4	40.0195		ATPS4	7.18856		ATPS4	4.5106		ATPS4	2.53776		ATPS4	1.1593
	BACCL	0		BACCL	0		BACCL	0		BACCL	0		BACCL	0		BACCL	0		BACCL	0		BACCL	0		BACCL	0		BACCL	0		BACCL	0
	BTMAT1	0.16639		BTMAT1	0.16639		BTMAT1	0.16639		BTMAT1	0.15538		BTMAT1	0.09246		BTMAT1	0.03671		BTMAT1	0.03671		BTMAT1	0.01831		BTMAT1	0.0114		BTMAT1	0.00586		BTMAT1	0.00199
	BTS	0		BTS	0		BTS	0		BTS	0		BTS	0		BTS	0		BTS	0		BTS	0		BTS	0		BTS	0		BTS	0
	CA2abc	0.00062		CA2abc	0.00062		CA2abc	0.00062		CA2abc	0.00058		CA2abc	0.00035		CA2abc	0.00014		CA2abc	0.00014		CA2abc	7e-05		CA2abc	4e-05		CA2abc	2e-05		CA2abc	1e-05
	CA2abc1	0		CA2abc1	0		CA2abc1	0		CA2abc1	0		CA2abc1	0		CA2abc1	0		CA2abc1	0		CA2abc1	0		CA2abc1	0		CA2abc1	0		CA2abc1	0
	CAT	0		CAT	0		CAT	0		CAT	0		CAT	0		CAT	0		CAT	0		CAT	0		CAT	0		CAT	0		CAT	0
	CBIAT	0		CBIAT	0		CBIAT	0		CBIAT	0		CBIAT	0		CBIAT	0		CBIAT	0		CBIAT	0		CBIAT	0		CBIAT	0		CBIAT	0
	CBLAT	0		CBLAT	0		CBLAT	0		CBLAT	0		CBLAT	0		CBLAT	0		CBLAT	0		CBLAT	0		CBLAT	0		CBLAT	0		CBLAT	0
	CBMK	0		CBMK	0		CBMK	0		CBMK	0		CBMK	0		CBMK	0		CBMK	0		CBMK	0		CBMK	0		CBMK	0		CBMK	0
	CBPS	0.26133		CBPS	0.26133		CBPS	0.26133		CBPS	0.24404		CBPS	0.14522		CBPS	0.05766		CBPS	0.05766		CBPS	0.02876		CBPS	0.0179		CBPS	0.0092		CBPS	0.00313
	CBSDC	0		CBSDC	0		CBSDC	0		CBSDC	0		CBSDC	0		CBSDC	0		CBSDC	0		CBSDC	0		CBSDC	0		CBSDC	0		CBSDC	0
	CD2abc1	0		CD2abc1	0		CD2abc1	0		CD2abc1	0		CD2abc1	0		CD2abc1	0		CD2abc1	0		CD2abc1	0		CD2abc1	0		CD2abc1	0		CD2abc1	0
	CD2abc2	0		CD2abc2	0		CD2abc2	0		CD2abc2	0		CD2abc2	0		CD2abc2	0		CD2abc2	0		CD2abc2	0		CD2abc2	0		CD2abc2	0		CD2abc2	0
	CD2t4	0		CD2t4	0		CD2t4	0		CD2t4	0		CD2t4	0		CD2t4	0		CD2t4	0		CD2t4	0		CD2t4	0		CD2t4	0		CD2t4	0
	CDGPT	0		CDGPT	0		CDGPT	0		CDGPT	0		CDGPT	0		CDGPT	0		CDGPT	0		CDGPT	0		CDGPT	0		CDGPT	0		CDGPT	0
	CDPDSP	0		CDPDSP	0		CDPDSP	0		CDPDSP	0		CDPDSP	0		CDPDSP	0		CDPDSP	0		CDPDSP	0		CDPDSP	0		CDPDSP	0		CDPDSP	0
	CDPMEK	0		CDPMEK	0		CDPMEK	0		CDPMEK	0		CDPMEK	0		CDPMEK	0		CDPMEK	0		CDPMEK	0		CDPMEK	0		CDPMEK	0		CDPMEK	0
	CHCOAL	0		CHCOAL	0		CHCOAL	0		CHCOAL	0		CHCOAL	0		CHCOAL	0		CHCOAL	0		CHCOAL	0		CHCOAL	0		CHCOAL	0		CHCOAL	0
	CHORM	0.14584		CHORM	0.14584		CHORM	0.14584		CHORM	0.13619		CHORM	0.08104		CHORM	0.03218		CHORM	0.03218		CHORM	0.01605		CHORM	0.00999		CHORM	0.00514		CHORM	0.00174
	CHORS	0.1715		CHORS	0.1715		CHORS	0.1715		CHORS	0.16015		CHORS	0.0953		CHORS	0.03784		CHORS	0.03784		CHORS	0.01887		CHORS	0.01175		CHORS	0.00604		CHORS	0.00205
	CITt6	0		CITt6	0		CITt6	0		CITt6	0		CITt6	0		CITt6	0		CITt6	0		CITt6	0		CITt6	0		CITt6	0		CITt6	0
	CLPNS	0		CLPNS	0		CLPNS	0		CLPNS	0		CLPNS	0		CLPNS	0		CLPNS	0		CLPNS	0		CLPNS	0		CLPNS	0		CLPNS	0
	Clt	0		Clt	0		Clt	0		Clt	0		Clt	0		Clt	0		Clt	0		Clt	0		Clt	0		Clt	0		Clt	0
	CO2DAMR	0		CO2DAMR	0		CO2DAMR	0		CO2DAMR	0		CO2DAMR	0		CO2DAMR	0		CO2DAMR	0		CO2DAMR	0		CO2DAMR	0		CO2DAMR	0		CO2DAMR	0
	CO2t	-9.915		CO2t	-9.915		CO2t	-9.915		CO2t	-11.6415		CO2t	-21.5051		CO2t	-30.2446		CO2t	-30.2446		CO2t	-33.1294		CO2t	-34.2134		CO2t	-35.0814		CO2t	-35.6879
	Coabc	0		Coabc	0		Coabc	0		Coabc	0		Coabc	0		Coabc	0		Coabc	0		Coabc	0		Coabc	0		Coabc	0		Coabc	0
	COBALTt4	0		COBALTt4	0		COBALTt4	0		COBALTt4	0		COBALTt4	0		COBALTt4	0		COBALTt4	0		COBALTt4	0		COBALTt4	0		COBALTt4	0		COBALTt4	0
	COBALTt5	0		COBALTt5	0		COBALTt5	0		COBALTt5	0		COBALTt5	0		COBALTt5	0		COBALTt5	0		COBALTt5	0		COBALTt5	0		COBALTt5	0		COBALTt5	0
	COBPS	0		COBPS	0		COBPS	0		COBPS	0		COBPS	0		COBPS	0		COBPS	0		COBPS	0		COBPS	0		COBPS	0		COBPS	0
	CODH	0		CODH	0		CODH	0		CODH	0		CODH	0		CODH	0		CODH	0		CODH	0		CODH	0		CODH	0		CODH	0
	CPC2MT	0		CPC2MT	0		CPC2MT	0		CPC2MT	0		CPC2MT	0		CPC2MT	0		CPC2MT	0		CPC2MT	0		CPC2MT	0		CPC2MT	0		CPC2MT	0
	CPC3MT	0		CPC3MT	0		CPC3MT	0		CPC3MT	0		CPC3MT	0		CPC3MT	0		CPC3MT	0		CPC3MT	0		CPC3MT	0		CPC3MT	0		CPC3MT	0
	CPC4MT	0		CPC4MT	0		CPC4MT	0		CPC4MT	0		CPC4MT	0		CPC4MT	0		CPC4MT	0		CPC4MT	0		CPC4MT	0		CPC4MT	0		CPC4MT	0
	CPC5MT	0		CPC5MT	0		CPC5MT	0		CPC5MT	0		CPC5MT	0		CPC5MT	0		CPC5MT	0		CPC5MT	0		CPC5MT	0		CPC5MT	0		CPC5MT	0
	CPC6MT	0		CPC6MT	0		CPC6MT	0		CPC6MT	0		CPC6MT	0		CPC6MT	0		CPC6MT	0		CPC6MT	0		CPC6MT	0		CPC6MT	0		CPC6MT	0
	CPC6R	0		CPC6R	0		CPC6R	0		CPC6R	0		CPC6R	0		CPC6R	0		CPC6R	0		CPC6R	0		CPC6R	0		CPC6R	0		CPC6R	0
	CPC8MM	0		CPC8MM	0		CPC8MM	0		CPC8MM	0		CPC8MM	0		CPC8MM	0		CPC8MM	0		CPC8MM	0		CPC8MM	0		CPC8MM	0		CPC8MM	0
	CPPPGOAN	0		CPPPGOAN	0		CPPPGOAN	0		CPPPGOAN	0		CPPPGOAN	0		CPPPGOAN	0		CPPPGOAN	0		CPPPGOAN	0		CPPPGOAN	0		CPPPGOAN	0		CPPPGOAN	0
	CRET	0		CRET	0		CRET	0		CRET	0		CRET	0		CRET	0		CRET	0		CRET	0		CRET	0		CRET	0		CRET	0
	CS	8.46401		CS	8.46401		CS	8.46401		CS	9.09517		CS	12.701		CS	15.896		CS	15.896		CS	16.9506		CS	17.3469		CS	17.6642		CS	17.8859
	CSND	0		CSND	0		CSND	0		CSND	0		CSND	0		CSND	0		CSND	0		CSND	0		CSND	0		CSND	0		CSND	0
	CTPS1	0.05401		CTPS1	0.05401		CTPS1	0.05401		CTPS1	0.05044		CTPS1	0		CTPS1	0.01192		CTPS1	0.01192		CTPS1	0.00594		CTPS1	0.0037		CTPS1	0.0019		CTPS1	0.00065
	CTPS2	0		CTPS2	0		CTPS2	0		CTPS2	0		CTPS2	0.03001		CTPS2	0		CTPS2	0		CTPS2	0		CTPS2	0		CTPS2	0		CTPS2	0
	Cuabc	0		Cuabc	0		Cuabc	0		Cuabc	0		Cuabc	0		Cuabc	0		Cuabc	0		Cuabc	0		Cuabc	0		Cuabc	0		Cuabc	0
	CYCPO	0		CYCPO	0		CYCPO	0		CYCPO	0		CYCPO	0		CYCPO	0		CYCPO	0		CYCPO	0		CYCPO	0		CYCPO	0		CYCPO	0
	CYOR1m	8.09184		CYOR1m	8.09184		CYOR1m	8.09184		CYOR1m	12.3682		CYOR1m	36.7994		CYOR1m	58.4465		CYOR1m	58.4465		CYOR1m	65.5917		CYOR1m	68.0366		CYOR1m	69.9622		CYOR1m	71.3077
	CYRDAAT	0		CYRDAAT	0		CYRDAAT	0		CYRDAAT	0		CYRDAAT	0		CYRDAAT	0		CYRDAAT	0		CYRDAAT	0		CYRDAAT	0		CYRDAAT	0		CYRDAAT	0
	CYRDAS	0		CYRDAS	0		CYRDAS	0		CYRDAS	0		CYRDAS	0		CYRDAS	0		CYRDAS	0		CYRDAS	0		CYRDAS	0		CYRDAS	0		CYRDAS	0
	CYSabc	0		CYSabc	0		CYSabc	0		CYSabc	0		CYSabc	0		CYSabc	0		CYSabc	0		CYSabc	0		CYSabc	0		CYSabc	0		CYSabc	0
	CYSabc2	0		CYSabc2	0		CYSabc2	0		CYSabc2	0		CYSabc2	0		CYSabc2	0		CYSabc2	0		CYSabc2	0		CYSabc2	0		CYSabc2	0		CYSabc2	0
	CYSS	0.04133		CYSS	0.04133		CYSS	0.04133		CYSS	0.03859		CYSS	0.02297		CYSS	0.00912		CYSS	0.00912		CYSS	0.00455		CYSS	0.00283		CYSS	0.00146		CYSS	0.00049
	CYSTL	0		CYSTL	0		CYSTL	0		CYSTL	0		CYSTL	0		CYSTL	0		CYSTL	0		CYSTL	0		CYSTL	0		CYSTL	0		CYSTL	0
	CYSTRS	0		CYSTRS	0		CYSTRS	0		CYSTRS	0		CYSTRS	0		CYSTRS	0		CYSTRS	0		CYSTRS	0		CYSTRS	0		CYSTRS	0		CYSTRS	0
	CYTB_B2	0		CYTB_B2	0		CYTB_B2	0		CYTB_B2	0		CYTB_B2	0		CYTB_B2	0		CYTB_B2	0		CYTB_B2	0		CYTB_B2	0		CYTB_B2	0		CYTB_B2	0
	CYTBD	0		CYTBD	0		CYTBD	0		CYTBD	0		CYTBD	0		CYTBD	0		CYTBD	0		CYTBD	0		CYTBD	0		CYTBD	0		CYTBD	0
	CYTK1	0		CYTK1	0		CYTK1	0		CYTK1	0		CYTK1	0		CYTK1	0		CYTK1	0		CYTK1	0		CYTK1	0		CYTK1	0		CYTK1	0
	CYTK2	-0.01372		CYTK2	-0.01372		CYTK2	-0.01372		CYTK2	-0.01281		CYTK2	-0.00762		CYTK2	-0.00303		CYTK2	-0.00303		CYTK2	-0.00151		CYTK2	-0.00094		CYTK2	-0.00048		CYTK2	-0.00016
	D_LACt2	0		D_LACt2	0		D_LACt2	0		D_LACt2	0		D_LACt2	0		D_LACt2	0		D_LACt2	0		D_LACt2	0		D_LACt2	0		D_LACt2	0		D_LACt2	0
	DADK	0		DADK	0		DADK	0		DADK	0		DADK	0		DADK	0		DADK	0		DADK	0		DADK	0		DADK	0		DADK	0
	DAGK	0		DAGK	0		DAGK	0		DAGK	0		DAGK	0		DAGK	0		DAGK	0		DAGK	0		DAGK	0		DAGK	0		DAGK	0
	DAHPS	0.1715		DAHPS	0.1715		DAHPS	0.1715		DAHPS	0.16015		DAHPS	0.0953		DAHPS	0.03784		DAHPS	0.03784		DAHPS	0.01887		DAHPS	0.01175		DAHPS	0.00604		DAHPS	0.00205
	DAPDC	0.15487		DAPDC	0.15487		DAPDC	0.15487		DAPDC	0.14462		DAPDC	0.08606		DAPDC	0.03417		DAPDC	0.03417		DAPDC	0.01704		DAPDC	0.01061		DAPDC	0.00545		DAPDC	0.00185
	DAPE	0.16963		DAPE	0.16963		DAPE	0.16963		DAPE	0.1584		DAPE	0.09426		DAPE	0.03743		DAPE	0.03743		DAPE	0.01867		DAPE	0.01162		DAPE	0.00597		DAPE	0.00203
	DB4PS	0		DB4PS	0		DB4PS	0		DB4PS	0		DB4PS	0		DB4PS	0		DB4PS	0		DB4PS	0		DB4PS	0		DB4PS	0		DB4PS	0
	DBTS	0		DBTS	0		DBTS	0		DBTS	0		DBTS	0		DBTS	0		DBTS	0		DBTS	0		DBTS	0		DBTS	0		DBTS	0
	DCMPDA2ir	0.01372		DCMPDA2ir	0.01372		DCMPDA2ir	0.01372		DCMPDA2ir	0.01281		DCMPDA2ir	0.00762		DCMPDA2ir	0.00303		DCMPDA2ir	0.00303		DCMPDA2ir	0.00151		DCMPDA2ir	0.00094		DCMPDA2ir	0.00048		DCMPDA2ir	0.00016
	DCMPDA3ir	0		DCMPDA3ir	0		DCMPDA3ir	0		DCMPDA3ir	0		DCMPDA3ir	0		DCMPDA3ir	0		DCMPDA3ir	0		DCMPDA3ir	0		DCMPDA3ir	0		DCMPDA3ir	0		DCMPDA3ir	0
	DDMAT5	0.16639		DDMAT5	0.16639		DDMAT5	0.16639		DDMAT5	0.15538		DDMAT5	0.09246		DDMAT5	0.03671		DDMAT5	0.03671		DDMAT5	0.01831		DDMAT5	0.0114		DDMAT5	0.00586		DDMAT5	0.00199
	DEMAT4	0.16639		DEMAT4	0.16639		DEMAT4	0.16639		DEMAT4	0.15538		DEMAT4	0.09246		DEMAT4	0.03671		DEMAT4	0.03671		DEMAT4	0.01831		DEMAT4	0.0114		DEMAT4	0.00586		DEMAT4	0.00199
	DGK1	0		DGK1	0		DGK1	0		DGK1	0		DGK1	0		DGK1	0		DGK1	0		DGK1	0		DGK1	0		DGK1	0		DGK1	0
	DGTPH	0		DGTPH	0		DGTPH	0		DGTPH	0		DGTPH	0		DGTPH	0		DGTPH	0		DGTPH	0		DGTPH	0		DGTPH	0		DGTPH	0
	DHAD1	0.44388		DHAD1	0.44388		DHAD1	0.44388		DHAD1	0.4145		DHAD1	0.24666		DHAD1	0.09794		DHAD1	0.09794		DHAD1	0.04885		DHAD1	0.0304		DHAD1	0.01563		DHAD1	0.00531
	DHAD2	0.13293		DHAD2	0.13293		DHAD2	0.13293		DHAD2	0.12413		DHAD2	0.07387		DHAD2	0.02933		DHAD2	0.02933		DHAD2	0.01463		DHAD2	0.0091		DHAD2	0.00468		DHAD2	0.00159
	DHDPRy	0.16963		DHDPRy	0.16963		DHDPRy	0.16963		DHDPRy	0.1584		DHDPRy	0.09426		DHDPRy	0.03743		DHDPRy	0.03743		DHDPRy	0.01867		DHDPRy	0.01162		DHDPRy	0.00597		DHDPRy	0.00203
	DHDPS	0.16963		DHDPS	0.16963		DHDPS	0.16963		DHDPS	0.1584		DHDPS	0.09426		DHDPS	0.03743		DHDPS	0.03743		DHDPS	0.01867		DHDPS	0.01162		DHDPS	0.00597		DHDPS	0.00203
	DHFOR2	-9999.99		DHFOR2	-9999.99		DHFOR2	-9999.99		DHFOR2	-9999.99		DHFOR2	-9999.99		DHFOR2	-10000		DHFOR2	-10000		DHFOR2	-10000		DHFOR2	-10000		DHFOR2	-10000		DHFOR2	-10000
	DHFOR3	-9999.99		DHFOR3	-9999.99		DHFOR3	-9999.99		DHFOR3	-9999.99		DHFOR3	-9999.99		DHFOR3	-10000		DHFOR3	-10000		DHFOR3	-10000		DHFOR3	-10000		DHFOR3	-10000		DHFOR3	-10000
	DHFR	10000		DHFR	10000		DHFR	10000		DHFR	10000		DHFR	10000		DHFR	10000		DHFR	10000		DHFR	10000		DHFR	10000		DHFR	10000		DHFR	10000
	DHFS	0		DHFS	0		DHFS	0		DHFS	0		DHFS	0		DHFS	0		DHFS	0		DHFS	0		DHFS	0		DHFS	0		DHFS	0
	DHORD4	0.12784		DHORD4	0.12784		DHORD4	0.12784		DHORD4	0.11938		DHORD4	0.07104		DHORD4	0.02821		DHORD4	0.02821		DHORD4	0.01407		DHORD4	0.00876		DHORD4	0.0045		DHORD4	0.00153
	DHORTS	-0.12784		DHORTS	-0.12784		DHORTS	-0.12784		DHORTS	-0.11938		DHORTS	-0.07104		DHORTS	-0.02821		DHORTS	-0.02821		DHORTS	-0.01407		DHORTS	-0.00876		DHORTS	-0.0045		DHORTS	-0.00153
	DHPPDA2	0		DHPPDA2	0		DHPPDA2	0		DHPPDA2	0		DHPPDA2	0		DHPPDA2	0		DHPPDA2	0		DHPPDA2	0		DHPPDA2	0		DHPPDA2	0		DHPPDA2	0
	DHPS1	0		DHPS1	0		DHPS1	0		DHPS1	0		DHPS1	0		DHPS1	0		DHPS1	0		DHPS1	0		DHPS1	0		DHPS1	0		DHPS1	0
	DHPS3	0		DHPS3	0		DHPS3	0		DHPS3	0		DHPS3	0		DHPS3	0		DHPS3	0		DHPS3	0		DHPS3	0		DHPS3	0		DHPS3	0
	DHQD1	0.1715		DHQD1	0.1715		DHQD1	0.1715		DHQD1	0.16015		DHQD1	0.0953		DHQD1	0.03784		DHQD1	0.03784		DHQD1	0.01887		DHQD1	0.01175		DHQD1	0.00604		DHQD1	0.00205
	DHQS	0.1715		DHQS	0.1715		DHQS	0.1715		DHQS	0.16015		DHQS	0.0953		DHQS	0.03784		DHQS	0.03784		DHQS	0.01887		DHQS	0.01175		DHQS	0.00604		DHQS	0.00205
	DMATT	0		DMATT	0		DMATT	0		DMATT	0		DMATT	0		DMATT	0		DMATT	0		DMATT	0		DMATT	0		DMATT	0		DMATT	0
	DMOCT	0		DMOCT	0		DMOCT	0		DMOCT	0		DMOCT	0		DMOCT	0		DMOCT	0		DMOCT	0		DMOCT	0		DMOCT	0		DMOCT	0
	DMPPS	0		DMPPS	0		DMPPS	0		DMPPS	0		DMPPS	0		DMPPS	0		DMPPS	0		DMPPS	0		DMPPS	0		DMPPS	0		DMPPS	0
	DMUQ8M	0		DMUQ8M	0		DMUQ8M	0		DMUQ8M	0		DMUQ8M	0		DMUQ8M	0		DMUQ8M	0		DMUQ8M	0		DMUQ8M	0		DMUQ8M	0		DMUQ8M	0
	DOLPMT	0		DOLPMT	0		DOLPMT	0		DOLPMT	0		DOLPMT	0		DOLPMT	0		DOLPMT	0		DOLPMT	0		DOLPMT	0		DOLPMT	0		DOLPMT	0
	DPCOAK	0		DPCOAK	0		DPCOAK	0		DPCOAK	0		DPCOAK	0		DPCOAK	0		DPCOAK	0		DPCOAK	0		DPCOAK	0		DPCOAK	0		DPCOAK	0
	DPR	0		DPR	0		DPR	0		DPR	0		DPR	0		DPR	0		DPR	0		DPR	0		DPR	0		DPR	0		DPR	0
	DTMPK	0.01372		DTMPK	0.01372		DTMPK	0.01372		DTMPK	0.01281		DTMPK	0.00762		DTMPK	0.00303		DTMPK	0.00303		DTMPK	0.00151		DTMPK	0.00094		DTMPK	0.00048		DTMPK	0.00016
	DUTPDP	0		DUTPDP	0		DUTPDP	0		DUTPDP	0		DUTPDP	0		DUTPDP	0		DUTPDP	0		DUTPDP	0		DUTPDP	0		DUTPDP	0		DUTPDP	0
	DXPRI	0		DXPRI	0		DXPRI	0		DXPRI	0		DXPRI	0		DXPRI	0		DXPRI	0		DXPRI	0		DXPRI	0		DXPRI	0		DXPRI	0
	DXPS	0		DXPS	0		DXPS	0		DXPS	0		DXPS	0		DXPS	0		DXPS	0		DXPS	0		DXPS	0		DXPS	0		DXPS	0
	EDTXS2	0		EDTXS2	0		EDTXS2	0		EDTXS2	0		EDTXS2	0		EDTXS2	0		EDTXS2	0		EDTXS2	0		EDTXS2	0		EDTXS2	0		EDTXS2	0
	EDTXS4	0		EDTXS4	0		EDTXS4	0		EDTXS4	0		EDTXS4	0		EDTXS4	0		EDTXS4	0		EDTXS4	0		EDTXS4	0		EDTXS4	0		EDTXS4	0
	ENO	-2.93068		ENO	-2.93068		ENO	-2.93068		ENO	-2.73671		ENO	-1.62852		ENO	-0.64662		ENO	-0.64662		ENO	-0.32252		ENO	-0.20073		ENO	-0.1032		ENO	-0.03506
	EPPP	0		EPPP	0		EPPP	0		EPPP	0		EPPP	0		EPPP	0		EPPP	0		EPPP	0		EPPP	0		EPPP	0		EPPP	0
	FACOAL140	0		FACOAL140	0		FACOAL140	0		FACOAL140	0		FACOAL140	0		FACOAL140	0		FACOAL140	0		FACOAL140	0		FACOAL140	0		FACOAL140	0		FACOAL140	0
	FACOAL140_ISO_	0		FACOAL140_ISO_	0		FACOAL140_ISO_	0		FACOAL140_ISO_	0		FACOAL140_ISO_	0		FACOAL140_ISO_	0		FACOAL140_ISO_	0		FACOAL140_ISO_	0		FACOAL140_ISO_	0		FACOAL140_ISO_	0		FACOAL140_ISO_	0
	FACOAL150_anteiso_	0		FACOAL150_anteiso_	0		FACOAL150_anteiso_	0		FACOAL150_anteiso_	0		FACOAL150_anteiso_	0		FACOAL150_anteiso_	0		FACOAL150_anteiso_	0		FACOAL150_anteiso_	0		FACOAL150_anteiso_	0		FACOAL150_anteiso_	0		FACOAL150_anteiso_	0
	FACOAL150_ISO_	0		FACOAL150_ISO_	0		FACOAL150_ISO_	0		FACOAL150_ISO_	0		FACOAL150_ISO_	0		FACOAL150_ISO_	0		FACOAL150_ISO_	0		FACOAL150_ISO_	0		FACOAL150_ISO_	0		FACOAL150_ISO_	0		FACOAL150_ISO_	0
	FACOAL160_ISO_	0		FACOAL160_ISO_	0		FACOAL160_ISO_	0		FACOAL160_ISO_	0		FACOAL160_ISO_	0		FACOAL160_ISO_	0		FACOAL160_ISO_	0		FACOAL160_ISO_	0		FACOAL160_ISO_	0		FACOAL160_ISO_	0		FACOAL160_ISO_	0
	FACOAL160i	0		FACOAL160i	0		FACOAL160i	0		FACOAL160i	0		FACOAL160i	0		FACOAL160i	0		FACOAL160i	0		FACOAL160i	0		FACOAL160i	0		FACOAL160i	0		FACOAL160i	0
	FACOAL161_ISO_	0		FACOAL161_ISO_	0		FACOAL161_ISO_	0		FACOAL161_ISO_	0		FACOAL161_ISO_	0		FACOAL161_ISO_	0		FACOAL161_ISO_	0		FACOAL161_ISO_	0		FACOAL161_ISO_	0		FACOAL161_ISO_	0		FACOAL161_ISO_	0
	FACOAL161i	0		FACOAL161i	0		FACOAL161i	0		FACOAL161i	0		FACOAL161i	0		FACOAL161i	0		FACOAL161i	0		FACOAL161i	0		FACOAL161i	0		FACOAL161i	0		FACOAL161i	0
	FACOAL170_anteiso_	0		FACOAL170_anteiso_	0		FACOAL170_anteiso_	0		FACOAL170_anteiso_	0		FACOAL170_anteiso_	0		FACOAL170_anteiso_	0		FACOAL170_anteiso_	0		FACOAL170_anteiso_	0		FACOAL170_anteiso_	0		FACOAL170_anteiso_	0		FACOAL170_anteiso_	0
	FACOAL170_ISO_	0		FACOAL170_ISO_	0		FACOAL170_ISO_	0		FACOAL170_ISO_	0		FACOAL170_ISO_	0		FACOAL170_ISO_	0		FACOAL170_ISO_	0		FACOAL170_ISO_	0		FACOAL170_ISO_	0		FACOAL170_ISO_	0		FACOAL170_ISO_	0
	FACOAL171_anteiso_	0		FACOAL171_anteiso_	0		FACOAL171_anteiso_	0		FACOAL171_anteiso_	0		FACOAL171_anteiso_	0		FACOAL171_anteiso_	0		FACOAL171_anteiso_	0		FACOAL171_anteiso_	0		FACOAL171_anteiso_	0		FACOAL171_anteiso_	0		FACOAL171_anteiso_	0
	FACOAL171_ISO_	0		FACOAL171_ISO_	0		FACOAL171_ISO_	0		FACOAL171_ISO_	0		FACOAL171_ISO_	0		FACOAL171_ISO_	0		FACOAL171_ISO_	0		FACOAL171_ISO_	0		FACOAL171_ISO_	0		FACOAL171_ISO_	0		FACOAL171_ISO_	0
	FACOAL180i	0		FACOAL180i	0		FACOAL180i	0		FACOAL180i	0		FACOAL180i	0		FACOAL180i	0		FACOAL180i	0		FACOAL180i	0		FACOAL180i	0		FACOAL180i	0		FACOAL180i	0
	FACOAL181i	0		FACOAL181i	0		FACOAL181i	0		FACOAL181i	0		FACOAL181i	0		FACOAL181i	0		FACOAL181i	0		FACOAL181i	0		FACOAL181i	0		FACOAL181i	0		FACOAL181i	0
	FBA	-0.94174		FBA	-0.94174		FBA	-0.94174		FBA	-0.87941		FBA	-0.52331		FBA	-0.20779		FBA	-0.20779		FBA	-0.10364		FBA	-0.0645		FBA	-0.03316		FBA	-0.01127
	FBP	0.94174		FBP	0.94174		FBP	0.94174		FBP	0.87941		FBP	1620.3		FBP	0.20779		FBP	0.20779		FBP	0.10364		FBP	0.0645		FBP	0.03316		FBP	0.01127
	FCLT	0		FCLT	0		FCLT	0		FCLT	0		FCLT	0		FCLT	0		FCLT	0		FCLT	0		FCLT	0		FCLT	0		FCLT	0
	FDH5	0		FDH5	0		FDH5	0		FDH5	0		FDH5	23.2901		FDH5	0		FDH5	0		FDH5	15.0518		FDH5	16.1984		FDH5	17.0737		FDH5	17.6853
	FE2abc	0		FE2abc	0		FE2abc	0		FE2abc	0		FE2abc	0		FE2abc	0		FE2abc	0		FE2abc	0		FE2abc	0		FE2abc	0		FE2abc	0
	FERCYT	16.1837		FERCYT	16.1837		FERCYT	16.1837		FERCYT	24.7364		FERCYT	73.5989		FERCYT	116.893		FERCYT	116.893		FERCYT	131.183		FERCYT	136.073		FERCYT	139.924		FERCYT	142.615
	FMETTRS	0		FMETTRS	0		FMETTRS	0		FMETTRS	0		FMETTRS	0		FMETTRS	0		FMETTRS	0		FMETTRS	0		FMETTRS	0		FMETTRS	0		FMETTRS	0
	FMNAT	0		FMNAT	0		FMNAT	0		FMNAT	0		FMNAT	0		FMNAT	0		FMNAT	0		FMNAT	0		FMNAT	0		FMNAT	0		FMNAT	0
	FNOR	-13.298		FNOR	-13.298		FNOR	-13.298		FNOR	-12.3559		FNOR	-17.8105		FNOR	-2.20458		FNOR	-2.20458		FNOR	-15.6822		FNOR	-16.5575		FNOR	-17.2583		FNOR	-17.748
	FORt2	0		FORt2	0		FORt2	0		FORt2	0		FORt2	0		FORt2	0		FORt2	0		FORt2	0		FORt2	0		FORt2	0		FORt2	0
	FRD5	7.964		FRD5	7.964		FRD5	7.964		FRD5	8.62825		FRD5	12.4232		FRD5	15.7857		FRD5	15.7857		FRD5	16.8955		FRD5	17.3126		FRD5	17.6466		FRD5	17.8799
	FRTT	0		FRTT	0		FRTT	0		FRTT	0		FRTT	0		FRTT	0		FRTT	0		FRTT	0		FRTT	0		FRTT	0		FRTT	0
	FTHFCL	0		FTHFCL	0		FTHFCL	0		FTHFCL	0		FTHFCL	0		FTHFCL	0		FTHFCL	0		FTHFCL	0		FTHFCL	0		FTHFCL	0		FTHFCL	0
	FUM	8.29375		FUM	8.29375		FUM	8.29375		FUM	8.93618		FUM	12.6064		FUM	15.8584		FUM	15.8584		FUM	16.9318		FUM	17.3352		FUM	17.6582		FUM	17.8839
	G1Dx	0		G1Dx	0		G1Dx	0		G1Dx	0		G1Dx	0		G1Dx	0		G1Dx	0		G1Dx	0		G1Dx	0		G1Dx	0		G1Dx	0
	G1Dy	0		G1Dy	0		G1Dy	0		G1Dy	0		G1Dy	0		G1Dy	0		G1Dy	0		G1Dy	0		G1Dy	0		G1Dy	0		G1Dy	0
	G1PACT	0.03733		G1PACT	0.03733		G1PACT	0.03733		G1PACT	0.03486		G1PACT	0.02074		G1PACT	0.00824		G1PACT	0.00824		G1PACT	0.00411		G1PACT	0.00256		G1PACT	0.00131		G1PACT	0.00045
	G1PTMT	0		G1PTMT	0		G1PTMT	0		G1PTMT	0		G1PTMT	0		G1PTMT	0		G1PTMT	0		G1PTMT	0		G1PTMT	0		G1PTMT	0		G1PTMT	0
	G1SAT	0		G1SAT	0		G1SAT	0		G1SAT	0		G1SAT	0		G1SAT	0		G1SAT	0		G1SAT	0		G1SAT	0		G1SAT	0		G1SAT	0
	G3PD1	9983.64		G3PD1	9983.64		G3PD1	9983.64		G3PD1	9984.22		G3PD1	9988.46		G3PD1	9957.63		G3PD1	9957.63		G3PD1	9966.38		G3PD1	9965.48		G3PD1	9964.76		G3PD1	9964.26
	G3PD2	-9983.64		G3PD2	-9983.64		G3PD2	-9983.64		G3PD2	-9985.98		G3PD2	-9988.46		G3PD2	-10000		G3PD2	-10000		G3PD2	-10000		G3PD2	-10000		G3PD2	-10000		G3PD2	-10000
	G3PD4	0		G3PD4	0		G3PD4	0		G3PD4	1.75545		G3PD4	0		G3PD4	42.3706		G3PD4	42.3706		G3PD4	33.6169		G3PD4	34.5168		G3PD4	35.2374		G3PD4	35.7409
	G5SADs	0.09976		G5SADs	0.09976		G5SADs	0.09976		G5SADs	0.09316		G5SADs	0.05544		G5SADs	0.02201		G5SADs	0.02201		G5SADs	0.01098		G5SADs	0.00683		G5SADs	0.00351		G5SADs	0.00119
	G5SD	0.09976		G5SD	0.09976		G5SD	0.09976		G5SD	0.09316		G5SD	0.05544		G5SD	0.02201		G5SD	0.02201		G5SD	0.01098		G5SD	0.00683		G5SD	0.00351		G5SD	0.00119
	GALT	0		GALT	0		GALT	0		GALT	0		GALT	0		GALT	0		GALT	0		GALT	0		GALT	0		GALT	0		GALT	0
	GALU	0.00782		GALU	0.00782		GALU	0.00782		GALU	0.0073		GALU	0.00434		GALU	0.00172		GALU	0.00172		GALU	0.00086		GALU	0.00054		GALU	0.00028		GALU	9e-05
	GAPD	-2.20362		GAPD	-2.20362		GAPD	-2.20362		GAPD	-2.05777		GAPD	-1.22451		GAPD	-0.4862		GAPD	-0.4862		GAPD	-0.24251		GAPD	-0.15093		GAPD	-0.0776		GAPD	-0.02636
	GAPDy1	0		GAPDy1	0		GAPDy1	0		GAPDy1	0		GAPDy1	0		GAPDy1	0		GAPDy1	0		GAPDy1	0		GAPDy1	0		GAPDy1	0		GAPDy1	0
	GARFT	0.10502		GARFT	0.10502		GARFT	0.10502		GARFT	0.09807		GARFT	0.05836		GARFT	0.02317		GARFT	0.02317		GARFT	0.01156		GARFT	0.00719		GARFT	0.0037		GARFT	0.00126
	GCCa	0		GCCa	0		GCCa	0		GCCa	0		GCCa	0		GCCa	0		GCCa	0		GCCa	0		GCCa	0		GCCa	0		GCCa	0
	GCCb	0		GCCb	0		GCCb	0		GCCb	0		GCCb	0		GCCb	0		GCCb	0		GCCb	0		GCCb	0		GCCb	0		GCCb	0
	GCCc	0		GCCc	0		GCCc	0		GCCc	0		GCCc	0		GCCc	0		GCCc	0		GCCc	0		GCCc	0		GCCc	0		GCCc	0
	GDMANE	0		GDMANE	0		GDMANE	0		GDMANE	0		GDMANE	0		GDMANE	0		GDMANE	0		GDMANE	0		GDMANE	0		GDMANE	0		GDMANE	0
	GDPMD	0		GDPMD	0		GDPMD	0		GDPMD	0		GDPMD	0		GDPMD	0		GDPMD	0		GDPMD	0		GDPMD	0		GDPMD	0		GDPMD	0
	GF6PTA	0.03733		GF6PTA	0.03733		GF6PTA	0.03733		GF6PTA	0.03486		GF6PTA	0.02074		GF6PTA	0.00824		GF6PTA	0.00824		GF6PTA	0.00411		GF6PTA	0.00256		GF6PTA	0.00131		GF6PTA	0.00045
	GGTT	0		GGTT	0		GGTT	0		GGTT	0		GGTT	0		GGTT	0		GGTT	0		GGTT	0		GGTT	0		GGTT	0		GGTT	0
	GHMT	0.33587		GHMT	0.33587		GHMT	0.33587		GHMT	0.31364		GHMT	0.18664		GHMT	0.07411		GHMT	0.07411		GHMT	0.03696		GHMT	0.023		GHMT	0.01183		GHMT	0.00402
	GK1	0.05653		GK1	0.05653		GK1	0.05653		GK1	0.05279		GK1	0.03141		GK1	0.01247		GK1	0.01247		GK1	0.00622		GK1	0.00387		GK1	0.00199		GK1	0.00068
	GLCP	0		GLCP	0		GLCP	0		GLCP	0		GLCP	0		GLCP	0		GLCP	0		GLCP	0		GLCP	0		GLCP	0		GLCP	0
	GLCS1	0.61319		GLCS1	0.61319		GLCS1	0.61319		GLCS1	0.5726		GLCS1	0.34074		GLCS1	0.13529		GLCS1	0.13529		GLCS1	0.06748		GLCS1	0.042		GLCS1	0.02159		GLCS1	0.00734
	GLGC	0.61319		GLGC	0.61319		GLGC	0.61319		GLGC	0.5726		GLGC	0.34074		GLGC	0.13529		GLGC	0.13529		GLGC	0.06748		GLGC	0.042		GLGC	0.02159		GLGC	0.00734
	GLNabc	0		GLNabc	0		GLNabc	0		GLNabc	0		GLNabc	0		GLNabc	0		GLNabc	0		GLNabc	0		GLNabc	0		GLNabc	0		GLNabc	0
	GLNS	0		GLNS	0		GLNS	0		GLNS	0		GLNS	0		GLNS	0		GLNS	0		GLNS	0		GLNS	0		GLNS	0		GLNS	0
	GLNSP3i	0		GLNSP3i	0		GLNSP3i	0		GLNSP3i	0		GLNSP3i	0		GLNSP3i	0		GLNSP3i	0		GLNSP3i	0		GLNSP3i	0		GLNSP3i	0		GLNSP3i	0
	GLNTRS	0		GLNTRS	0		GLNTRS	0		GLNTRS	0		GLNTRS	0		GLNTRS	0		GLNTRS	0		GLNTRS	0		GLNTRS	0		GLNTRS	0		GLNTRS	0
	GLU5K	0.09976		GLU5K	0.09976		GLU5K	0.09976		GLU5K	0.09316		GLU5K	0.05544		GLU5K	0.02201		GLU5K	0.02201		GLU5K	0.01098		GLU5K	0.00683		GLU5K	0.00351		GLU5K	0.00119
	GLUADT	0		GLUADT	0		GLUADT	0		GLUADT	0		GLUADT	0		GLUADT	0		GLUADT	0		GLUADT	0		GLUADT	0		GLUADT	0		GLUADT	0
	GLUDx	-10000		GLUDx	-10000		GLUDx	-10000		GLUDx	-10000		GLUDx	-10000		GLUDx	-10000		GLUDx	-10000		GLUDx	-10000		GLUDx	-10000		GLUDx	-10000		GLUDx	-10000
	GLUDy	9995.45		GLUDy	9995.45		GLUDy	9995.45		GLUDy	9995.75		GLUDy	9997.44		GLUDy	9999		GLUDy	9999		GLUDy	9999.5		GLUDy	9999.69		GLUDy	9999.84		GLUDy	9999.95
	GLUN	0		GLUN	0		GLUN	0		GLUN	0		GLUN	0		GLUN	0		GLUN	0		GLUN	0		GLUN	0		GLUN	0		GLUN	0
	GLUPRT	0.10502		GLUPRT	0.10502		GLUPRT	0.10502		GLUPRT	0.09807		GLUPRT	0.05836		GLUPRT	0.02317		GLUPRT	0.02317		GLUPRT	0.01156		GLUPRT	0.00719		GLUPRT	0.0037		GLUPRT	0.00126
	GLUR	-0.01476		GLUR	-0.01476		GLUR	-0.01476		GLUR	-0.01378		GLUR	-0.0082		GLUR	-0.00326		GLUR	-0.00326		GLUR	-0.00162		GLUR	-0.00101		GLUR	-0.00052		GLUR	-0.00018
	GLUSx	0		GLUSx	0		GLUSx	0		GLUSx	0		GLUSx	0		GLUSx	0		GLUSx	0		GLUSx	0		GLUSx	0		GLUSx	0		GLUSx	0
	GLUSz	-0.8612		GLUSz	-0.8612		GLUSz	-0.8612		GLUSz	-0.8042		GLUSz	-0.50856		GLUSz	-0.19001		GLUSz	-0.19001		GLUSz	-0.09477		GLUSz	-0.05898		GLUSz	-0.03033		GLUSz	-0.0103
	GLUTRR	0		GLUTRR	0		GLUTRR	0		GLUTRR	0		GLUTRR	0		GLUTRR	0		GLUTRR	0		GLUTRR	0		GLUTRR	0		GLUTRR	0		GLUTRR	0
	GLUTRS	0		GLUTRS	0		GLUTRS	0		GLUTRS	0		GLUTRS	0		GLUTRS	0		GLUTRS	0		GLUTRS	0		GLUTRS	0		GLUTRS	0		GLUTRS	0
	GLYCLTt2r	0		GLYCLTt2r	0		GLYCLTt2r	0		GLYCLTt2r	0		GLYCLTt2r	0		GLYCLTt2r	0		GLYCLTt2r	0		GLYCLTt2r	0		GLYCLTt2r	0		GLYCLTt2r	0		GLYCLTt2r	0
	GLYCTO10	0		GLYCTO10	0		GLYCTO10	0		GLYCTO10	0		GLYCTO10	0		GLYCTO10	0		GLYCTO10	0		GLYCTO10	0		GLYCTO10	0		GLYCTO10	0		GLYCTO10	0
	GLYCTO2	0		GLYCTO2	0		GLYCTO2	0		GLYCTO2	0		GLYCTO2	0		GLYCTO2	0		GLYCTO2	0		GLYCTO2	0		GLYCTO2	0		GLYCTO2	0		GLYCTO2	0
	GLYCTO3	0		GLYCTO3	0		GLYCTO3	0		GLYCTO3	0		GLYCTO3	0		GLYCTO3	0		GLYCTO3	0		GLYCTO3	0		GLYCTO3	0		GLYCTO3	0		GLYCTO3	0
	GLYCTO4	0		GLYCTO4	0		GLYCTO4	0		GLYCTO4	0		GLYCTO4	0		GLYCTO4	0		GLYCTO4	0		GLYCTO4	0		GLYCTO4	0		GLYCTO4	0		GLYCTO4	0
	GLYD	0		GLYD	0		GLYD	0		GLYD	0		GLYD	0		GLYD	0		GLYD	0		GLYD	0		GLYD	0		GLYD	0		GLYD	0
	GLYK	0		GLYK	0		GLYK	0		GLYK	0		GLYK	0		GLYK	0		GLYK	0		GLYK	0		GLYK	0		GLYK	0		GLYK	0
	GLYTRS	0		GLYTRS	0		GLYTRS	0		GLYTRS	0		GLYTRS	0		GLYTRS	0		GLYTRS	0		GLYTRS	0		GLYTRS	0		GLYTRS	0		GLYTRS	0
	GMHEPAT	0		GMHEPAT	0		GMHEPAT	0		GMHEPAT	0		GMHEPAT	0		GMHEPAT	0		GMHEPAT	0		GMHEPAT	0		GMHEPAT	0		GMHEPAT	0		GMHEPAT	0
	GMHEPK	0		GMHEPK	0		GMHEPK	0		GMHEPK	0		GMHEPK	0		GMHEPK	0		GMHEPK	0		GMHEPK	0		GMHEPK	0		GMHEPK	0		GMHEPK	0
	GMPS	0		GMPS	0		GMPS	0		GMPS	0		GMPS	0		GMPS	0		GMPS	0		GMPS	0		GMPS	0		GMPS	0		GMPS	0
	GMPS2	0.05653		GMPS2	0.05653		GMPS2	0.05653		GMPS2	0.05279		GMPS2	0.03141		GMPS2	0.01247		GMPS2	0.01247		GMPS2	0.00622		GMPS2	0.00387		GMPS2	0.00199		GMPS2	0.00068
	GOFUCR	0		GOFUCR	0		GOFUCR	0		GOFUCR	0		GOFUCR	0		GOFUCR	0		GOFUCR	0		GOFUCR	0		GOFUCR	0		GOFUCR	0		GOFUCR	0
	GRTT	0		GRTT	0		GRTT	0		GRTT	0		GRTT	0		GRTT	0		GRTT	0		GRTT	0		GRTT	0		GRTT	0		GRTT	0
	GSADH	0		GSADH	0		GSADH	0		GSADH	0		GSADH	0		GSADH	0		GSADH	0		GSADH	0		GSADH	0		GSADH	0		GSADH	0
	GSHPO	0		GSHPO	0		GSHPO	0		GSHPO	0		GSHPO	0		GSHPO	0		GSHPO	0		GSHPO	0		GSHPO	0		GSHPO	0		GSHPO	0
	GTHRDabc	0		GTHRDabc	0		GTHRDabc	0		GTHRDabc	0		GTHRDabc	0		GTHRDabc	0		GTHRDabc	0		GTHRDabc	0		GTHRDabc	0		GTHRDabc	0		GTHRDabc	0
	GTPCII	0		GTPCII	0		GTPCII	0		GTPCII	0		GTPCII	0		GTPCII	0		GTPCII	0		GTPCII	0		GTPCII	0		GTPCII	0		GTPCII	0
	GTPDPK	0		GTPDPK	0		GTPDPK	0		GTPDPK	0		GTPDPK	0		GTPDPK	0		GTPDPK	0		GTPDPK	0		GTPDPK	0		GTPDPK	0		GTPDPK	0
	GUAPRTr	0		GUAPRTr	0		GUAPRTr	0		GUAPRTr	0		GUAPRTr	0		GUAPRTr	0		GUAPRTr	0		GUAPRTr	0		GUAPRTr	0		GUAPRTr	0		GUAPRTr	0
	GUAt2	0		GUAt2	0		GUAt2	0		GUAt2	0		GUAt2	0		GUAt2	0		GUAt2	0		GUAt2	0		GUAt2	0		GUAt2	0		GUAt2	0
	H2Ot5	-27.2711		H2Ot5	-27.2711		H2Ot5	-27.2711		H2Ot5	-23.0834		H2Ot5	0.84152		H2Ot5	22.0399		H2Ot5	22.0399		H2Ot5	29.037		H2Ot5	31.6665		H2Ot5	33.7719		H2Ot5	35.243
	H2td	0		H2td	0		H2td	0		H2td	1.86512		H2td	1.01511		H2td	0.26197		H2td	0.26197		H2td	0.01338		H2td	0		H2td	0		H2td	0
	HBUHL1	0.16639		HBUHL1	0.16639		HBUHL1	0.16639		HBUHL1	0.15538		HBUHL1	0.09246		HBUHL1	0.03671		HBUHL1	0.03671		HBUHL1	0.01831		HBUHL1	0.0114		HBUHL1	0.00586		HBUHL1	0.00199
	HBUR1	0.16639		HBUR1	0.16639		HBUR1	0.16639		HBUR1	0.15538		HBUR1	0.09246		HBUR1	0.03671		HBUR1	0.03671		HBUR1	0.01831		HBUR1	0.0114		HBUR1	0.00586		HBUR1	0.00199
	HBZOPT	0		HBZOPT	0		HBZOPT	0		HBZOPT	0		HBZOPT	0		HBZOPT	0		HBZOPT	0		HBZOPT	0		HBZOPT	0		HBZOPT	0		HBZOPT	0
	HCITS	0		HCITS	0		HCITS	0		HCITS	0		HCITS	0		HCITS	0		HCITS	0		HCITS	0		HCITS	0		HCITS	0		HCITS	0
	HCO3E	7.7625		HCO3E	7.7625		HCO3E	7.7625		HCO3E	7.24872		HCO3E	2.47963		HCO3E	1.71271		HCO3E	1.71271		HCO3E	0.85426		HCO3E	0.53166		HCO3E	0.27336		HCO3E	0.09287
	HDACPHL	0.14967		HDACPHL	0.14967		HDACPHL	0.14967		HDACPHL	0.13976		HDACPHL	0.08317		HDACPHL	0.03302		HDACPHL	0.03302		HDACPHL	0.01647		HDACPHL	0.01025		HDACPHL	0.00527		HDACPHL	0.00179
	HDDHL5	0.16639		HDDHL5	0.16639		HDDHL5	0.16639		HDDHL5	0.15538		HDDHL5	0.09246		HDDHL5	0.03671		HDDHL5	0.03671		HDDHL5	0.01831		HDDHL5	0.0114		HDDHL5	0.00586		HDDHL5	0.00199
	HDDR5	0.16639		HDDR5	0.16639		HDDR5	0.16639		HDDR5	0.15538		HDDR5	0.09246		HDDR5	0.03671		HDDR5	0.03671		HDDR5	0.01831		HDDR5	0.0114		HDDR5	0.00586		HDDR5	0.00199
	HDEHL4	0.16639		HDEHL4	0.16639		HDEHL4	0.16639		HDEHL4	0.15538		HDEHL4	0.09246		HDEHL4	0.03671		HDEHL4	0.03671		HDEHL4	0.01831		HDEHL4	0.0114		HDEHL4	0.00586		HDEHL4	0.00199
	HDER4	0.16639		HDER4	0.16639		HDER4	0.16639		HDER4	0.15538		HDER4	0.09246		HDER4	0.03671		HDER4	0.03671		HDER4	0.01831		HDER4	0.0114		HDER4	0.00586		HDER4	0.00199
	HDH_deleted2007_	2.0139		HDH_deleted2007_	2.0139		HDH_deleted2007_	2.0139		HDH_deleted2007_	0		HDH_deleted2007_	0		HDH_deleted2007_	0		HDH_deleted2007_	0		HDH_deleted2007_	0		HDH_deleted2007_	0		HDH_deleted2007_	0		HDH_deleted2007_	0
	HDH4	0		HDH4	0		HDH4	0		HDH4	1.86512		HDH4	1.01511		HDH4	0.26197		HDH4	0.26197		HDH4	0.01338		HDH4	0		HDH4	0		HDH4	0
	HDMAT7	-0.00256		HDMAT7	-0.00256		HDMAT7	-0.00256		HDMAT7	-0.00239		HDMAT7	-0.00142		HDMAT7	-0.00056		HDMAT7	-0.00056		HDMAT7	-0.00028		HDMAT7	-0.00018		HDMAT7	-9e-05		HDMAT7	-3e-05
	HEMAT2	0.16639		HEMAT2	0.16639		HEMAT2	0.16639		HEMAT2	0.15538		HEMAT2	0.09246		HEMAT2	0.03671		HEMAT2	0.03671		HEMAT2	0.01831		HEMAT2	0.0114		HEMAT2	0.00586		HEMAT2	0.00199
	HEMEOS	0		HEMEOS	0		HEMEOS	0		HEMEOS	0		HEMEOS	0		HEMEOS	0		HEMEOS	0		HEMEOS	0		HEMEOS	0		HEMEOS	0		HEMEOS	0
	HEPTT	0		HEPTT	0		HEPTT	0		HEPTT	0		HEPTT	0		HEPTT	0		HEPTT	0		HEPTT	0		HEPTT	0		HEPTT	0		HEPTT	0
	HEX1	0		HEX1	0		HEX1	0		HEX1	0		HEX1	0		HEX1	0		HEX1	0		HEX1	0		HEX1	0		HEX1	0		HEX1	0
	HEXTT	0		HEXTT	0		HEXTT	0		HEXTT	0		HEXTT	0		HEXTT	0		HEXTT	0		HEXTT	0		HEXTT	0		HEXTT	0		HEXTT	0
	HGCOAD	0		HGCOAD	0		HGCOAD	0		HGCOAD	0		HGCOAD	0		HGCOAD	0		HGCOAD	0		HGCOAD	0		HGCOAD	0		HGCOAD	0		HGCOAD	0
	HGR	0		HGR	0		HGR	0		HGR	0		HGR	0		HGR	0		HGR	0		HGR	0		HGR	0		HGR	0		HGR	0
	HHDHL7	0.15222		HHDHL7	0.15222		HHDHL7	0.15222		HHDHL7	0.14215		HHDHL7	0.08459		HHDHL7	0.03359		HHDHL7	0.03359		HHDHL7	0.01675		HHDHL7	0.01043		HHDHL7	0.00536		HHDHL7	0.00182
	HHDR7	0.15222		HHDR7	0.15222		HHDR7	0.15222		HHDR7	0.14215		HHDR7	0.08459		HHDR7	0.03359		HHDR7	0.03359		HHDR7	0.01675		HHDR7	0.01043		HHDR7	0.00536		HHDR7	0.00182
	HHYHL2	0.16639		HHYHL2	0.16639		HHYHL2	0.16639		HHYHL2	0.15538		HHYHL2	0.09246		HHYHL2	0.03671		HHYHL2	0.03671		HHYHL2	0.01831		HHYHL2	0.0114		HHYHL2	0.00586		HHYHL2	0.00199
	HHYR2	0.16639		HHYR2	0.16639		HHYR2	0.16639		HHYR2	0.15538		HHYR2	0.09246		HHYR2	0.03671		HHYR2	0.03671		HHYR2	0.01831		HHYR2	0.0114		HHYR2	0.00586		HHYR2	0.00199
	HIBD_deleted_	0		HIBD_deleted_	0		HIBD_deleted_	0		HIBD_deleted_	0		HIBD_deleted_	0		HIBD_deleted_	0		HIBD_deleted_	0		HIBD_deleted_	0		HIBD_deleted_	0		HIBD_deleted_	0		HIBD_deleted_	0
	HISTD	0.04276		HISTD	0.04276		HISTD	0.04276		HISTD	0.03993		HISTD	0.02376		HISTD	0.00943		HISTD	0.00943		HISTD	0.00471		HISTD	0.00293		HISTD	0.00151		HISTD	0.00051
	HISTP	0.04276		HISTP	0.04276		HISTP	0.04276		HISTP	0.03993		HISTP	0.02376		HISTP	0.00943		HISTP	0.00943		HISTP	0.00471		HISTP	0.00293		HISTP	0.00151		HISTP	0.00051
	HISTRS	0		HISTRS	0		HISTRS	0		HISTRS	0		HISTRS	0		HISTRS	0		HISTRS	0		HISTRS	0		HISTRS	0		HISTRS	0		HISTRS	0
	HMBS	0		HMBS	0		HMBS	0		HMBS	0		HMBS	0		HMBS	0		HMBS	0		HMBS	0		HMBS	0		HMBS	0		HMBS	0
	HMPK1	0		HMPK1	0		HMPK1	0		HMPK1	0		HMPK1	0		HMPK1	0		HMPK1	0		HMPK1	0		HMPK1	0		HMPK1	0		HMPK1	0
	HMPK2	0		HMPK2	0		HMPK2	0		HMPK2	0		HMPK2	0		HMPK2	0		HMPK2	0		HMPK2	0		HMPK2	0		HMPK2	0		HMPK2	0
	HMPK3	0		HMPK3	0		HMPK3	0		HMPK3	0		HMPK3	0		HMPK3	0		HMPK3	0		HMPK3	0		HMPK3	0		HMPK3	0		HMPK3	0
	HMPK4	0		HMPK4	0		HMPK4	0		HMPK4	0		HMPK4	0		HMPK4	0		HMPK4	0		HMPK4	0		HMPK4	0		HMPK4	0		HMPK4	0
	HOCHL3	0.16639		HOCHL3	0.16639		HOCHL3	0.16639		HOCHL3	0.15538		HOCHL3	0.09246		HOCHL3	0.03671		HOCHL3	0.03671		HOCHL3	0.01831		HOCHL3	0.0114		HOCHL3	0.00586		HOCHL3	0.00199
	HOCR3	0.16639		HOCR3	0.16639		HOCR3	0.16639		HOCR3	0.15538		HOCR3	0.09246		HOCR3	0.03671		HOCR3	0.03671		HOCR3	0.01831		HOCR3	0.0114		HOCR3	0.00586		HOCR3	0.00199
	HODHL8	0.00256		HODHL8	0.00256		HODHL8	0.00256		HODHL8	0.00239		HODHL8	0.00142		HODHL8	0.00056		HODHL8	0.00056		HODHL8	0.00028		HODHL8	0.00018		HODHL8	9e-05		HODHL8	3e-05
	HODR8	0.00256		HODR8	0.00256		HODR8	0.00256		HODR8	0.00239		HODR8	0.00142		HODR8	0.00056		HODR8	0.00056		HODR8	0.00028		HODR8	0.00018		HODR8	9e-05		HODR8	3e-05
	HP5CD	0		HP5CD	0		HP5CD	0		HP5CD	0		HP5CD	0		HP5CD	0		HP5CD	0		HP5CD	0		HP5CD	0		HP5CD	0		HP5CD	0
	HPOD	0		HPOD	0		HPOD	0		HPOD	0		HPOD	0		HPOD	0		HPOD	0		HPOD	0		HPOD	0		HPOD	0		HPOD	0
	HPPK	0		HPPK	0		HPPK	0		HPPK	0		HPPK	0		HPPK	0		HPPK	0		HPPK	0		HPPK	0		HPPK	0		HPPK	0
	HSAT	0.06936		HSAT	0.06936		HSAT	0.06936		HSAT	0.06477		HSAT	0.03854		HSAT	0.0153		HSAT	0.0153		HSAT	0.00763		HSAT	0.00475		HSAT	0.00244		HSAT	0.00083
	HSDy	-0.36241		HSDy	-0.36241		HSDy	-0.36241		HSDy	-0.33842		HSDy	-0.20138		HSDy	-0.07996		HSDy	-0.07996		HSDy	-0.03988		HSDy	-0.02482		HSDy	-0.01276		HSDy	-0.00434
	HSK	0.29305		HSK	0.29305		HSK	0.29305		HSK	0.27365		HSK	0.16284		HSK	0.06466		HSK	0.06466		HSK	0.03225		HSK	0.02007		HSK	0.01032		HSK	0.00351
	HSTPT	0.04276		HSTPT	0.04276		HSTPT	0.04276		HSTPT	0.03993		HSTPT	0.02376		HSTPT	0.00943		HSTPT	0.00943		HSTPT	0.00471		HSTPT	0.00293		HSTPT	0.00151		HSTPT	0.00051
	HTDHL6	0.16639		HTDHL6	0.16639		HTDHL6	0.16639		HTDHL6	0.15538		HTDHL6	0.09246		HTDHL6	0.03671		HTDHL6	0.03671		HTDHL6	0.01831		HTDHL6	0.0114		HTDHL6	0.00586		HTDHL6	0.00199
	HTDR6	0.16639		HTDR6	0.16639		HTDR6	0.16639		HTDR6	0.15538		HTDR6	0.09246		HTDR6	0.03671		HTDR6	0.03671		HTDR6	0.01831		HTDR6	0.0114		HTDR6	0.00586		HTDR6	0.00199
	HXANt2	0		HXANt2	0		HXANt2	0		HXANt2	0		HXANt2	0		HXANt2	0		HXANt2	0		HXANt2	0		HXANt2	0		HXANt2	0		HXANt2	0
	HXPRT	0		HXPRT	0		HXPRT	0		HXPRT	0		HXPRT	0		HXPRT	0		HXPRT	0		HXPRT	0		HXPRT	0		HXPRT	0		HXPRT	0
	ICDHy	8.46401		ICDHy	8.46401		ICDHy	8.46401		ICDHy	9.09517		ICDHy	12.701		ICDHy	15.896		ICDHy	15.896		ICDHy	16.9506		ICDHy	17.3469		ICDHy	17.6642		ICDHy	17.8859
	ICHORSi	0		ICHORSi	0		ICHORSi	0		ICHORSi	0		ICHORSi	0		ICHORSi	0		ICHORSi	0		ICHORSi	0		ICHORSi	0		ICHORSi	0		ICHORSi	0
	ICHORT	0		ICHORT	0		ICHORT	0		ICHORT	0		ICHORT	0		ICHORT	0		ICHORT	0		ICHORT	0		ICHORT	0		ICHORT	0		ICHORT	0
	IG3PS	0.04276		IG3PS	0.04276		IG3PS	0.04276		IG3PS	0.03993		IG3PS	0.02376		IG3PS	0.00943		IG3PS	0.00943		IG3PS	0.00471		IG3PS	0.00293		IG3PS	0.00151		IG3PS	0.00051
	IGPDH	0.04276		IGPDH	0.04276		IGPDH	0.04276		IGPDH	0.03993		IGPDH	0.02376		IGPDH	0.00943		IGPDH	0.00943		IGPDH	0.00471		IGPDH	0.00293		IGPDH	0.00151		IGPDH	0.00051
	IGPS	0.02565		IGPS	0.02565		IGPS	0.02565		IGPS	0.02396		IGPS	0.01426		IGPS	0.00566		IGPS	0.00566		IGPS	0.00282		IGPS	0.00176		IGPS	0.0009		IGPS	0.00031
	ILEabc	0		ILEabc	0		ILEabc	0		ILEabc	0		ILEabc	0		ILEabc	0		ILEabc	0		ILEabc	0		ILEabc	0		ILEabc	0		ILEabc	0
	ILEt6	0		ILEt6	0		ILEt6	0		ILEt6	0		ILEt6	0		ILEt6	0		ILEt6	0		ILEt6	0		ILEt6	0		ILEt6	0		ILEt6	0
	ILETA	-0.13112		ILETA	-0.13112		ILETA	-0.13112		ILETA	-0.12244		ILETA	-0.07286		ILETA	-0.02893		ILETA	-0.02893		ILETA	-0.01443		ILETA	-0.00898		ILETA	-0.00462		ILETA	-0.00157
	ILETRS	0		ILETRS	0		ILETRS	0		ILETRS	0		ILETRS	0		ILETRS	0		ILETRS	0		ILETRS	0		ILETRS	0		ILETRS	0		ILETRS	0
	IMPC	-0.14777		IMPC	-0.14777		IMPC	-0.14777		IMPC	-0.13799		IMPC	-0.08212		IMPC	-0.0326		IMPC	-0.0326		IMPC	-0.01626		IMPC	-0.01012		IMPC	-0.0052		IMPC	-0.00177
	IMPD	0.05653		IMPD	0.05653		IMPD	0.05653		IMPD	0.05279		IMPD	0.03141		IMPD	0.01247		IMPD	0.01247		IMPD	0.00622		IMPD	0.00387		IMPD	0.00199		IMPD	0.00068
	IOR	0		IOR	0		IOR	0		IOR	0		IOR	0		IOR	0		IOR	0		IOR	0		IOR	0		IOR	0		IOR	0
	IOR2	0		IOR2	0		IOR2	0		IOR2	0		IOR2	0		IOR2	0		IOR2	0		IOR2	0		IOR2	0		IOR2	0		IOR2	0
	IOR3	0		IOR3	0		IOR3	0		IOR3	0		IOR3	0		IOR3	0		IOR3	0		IOR3	0		IOR3	0		IOR3	0		IOR3	0
	IPDPS	0		IPDPS	0		IPDPS	0		IPDPS	0		IPDPS	0		IPDPS	0		IPDPS	0		IPDPS	0		IPDPS	0		IPDPS	0		IPDPS	0
	IPMD	0.25204		IPMD	0.25204		IPMD	0.25204		IPMD	0.23536		IPMD	0.14006		IPMD	0.05561		IPMD	0.05561		IPMD	0.02774		IPMD	0.01726		IPMD	0.00888		IPMD	0.00302
	IPPMIa	-0.25204		IPPMIa	-0.25204		IPPMIa	-0.25204		IPPMIa	-0.23536		IPPMIa	-0.14006		IPPMIa	-0.05561		IPPMIa	-0.05561		IPPMIa	-0.02774		IPPMIa	-0.01726		IPPMIa	-0.00888		IPPMIa	-0.00302
	IPPMIb	-0.25204		IPPMIb	-0.25204		IPPMIb	-0.25204		IPPMIb	-0.23536		IPPMIb	-0.14006		IPPMIb	-0.05561		IPPMIb	-0.05561		IPPMIb	-0.02774		IPPMIb	-0.01726		IPPMIb	-0.00888		IPPMIb	-0.00302
	IPPS	0.25204		IPPS	0.25204		IPPS	0.25204		IPPS	0.23536		IPPS	0.14006		IPPS	0.05561		IPPS	0.05561		IPPS	0.02774		IPPS	0.01726		IPPS	0.00888		IPPS	0.00302
	IQNLOR	0		IQNLOR	0		IQNLOR	0		IQNLOR	0		IQNLOR	0		IQNLOR	0		IQNLOR	0		IQNLOR	0		IQNLOR	0		IQNLOR	0		IQNLOR	0
	ITPASE	0		ITPASE	0		ITPASE	0		ITPASE	0		ITPASE	0		ITPASE	0		ITPASE	0		ITPASE	0		ITPASE	0		ITPASE	0		ITPASE	0
	KARA1	-0.44388		KARA1	-0.44388		KARA1	-0.44388		KARA1	-0.4145		KARA1	-0.24666		KARA1	-0.09794		KARA1	-0.09794		KARA1	-0.04885		KARA1	-0.0304		KARA1	-0.01563		KARA1	-0.00531
	KARA2	0.13293		KARA2	0.13293		KARA2	0.13293		KARA2	0.12413		KARA2	0.07387		KARA2	0.02933		KARA2	0.02933		KARA2	0.01463		KARA2	0.0091		KARA2	0.00468		KARA2	0.00159
	KAS1	0.00087		KAS1	0.00087		KAS1	0.00087		KAS1	0.00081		KAS1	0.00048		KAS1	0.00019		KAS1	0.00019		KAS1	0.0001		KAS1	6e-05		KAS1	3e-05		KAS1	1e-05
	KAS17	0.01531		KAS17	0.01531		KAS17	0.01531		KAS17	0.01429		KAS17	0.00851		KAS17	0.00338		KAS17	0.00338		KAS17	0.00168		KAS17	0.00105		KAS17	0.00054		KAS17	0.00018
	KAS3	0.04132		KAS3	0.04132		KAS3	0.04132		KAS3	0.03858		KAS3	0.02296		KAS3	0.00912		KAS3	0.00912		KAS3	0.00455		KAS3	0.00283		KAS3	0.00146		KAS3	0.00049
	KAS4	0.00181		KAS4	0.00181		KAS4	0.00181		KAS4	0.00169		KAS4	0.00101		KAS4	0.0004		KAS4	0.0004		KAS4	0.0002		KAS4	0.00012		KAS4	6e-05		KAS4	2e-05
	KAS7	0.18337		KAS7	0.18337		KAS7	0.18337		KAS7	0.17124		KAS7	0.1019		KAS7	0.04046		KAS7	0.04046		KAS7	0.02018		KAS7	0.01256		KAS7	0.00646		KAS7	0.00219
	KAS9	0.0074		KAS9	0.0074		KAS9	0.0074		KAS9	0.00691		KAS9	0.00411		KAS9	0.00163		KAS9	0.00163		KAS9	0.00081		KAS9	0.00051		KAS9	0.00026		KAS9	9e-05
	KDOPP	0		KDOPP	0		KDOPP	0		KDOPP	0		KDOPP	0		KDOPP	0		KDOPP	0		KDOPP	0		KDOPP	0		KDOPP	0		KDOPP	0
	KDOPS	0		KDOPS	0		KDOPS	0		KDOPS	0		KDOPS	0		KDOPS	0		KDOPS	0		KDOPS	0		KDOPS	0		KDOPS	0		KDOPS	0
	Kt6	0.61499		Kt6	0.61499		Kt6	0.61499		Kt6	0.60526		Kt6	0.54968		Kt6	0.50043		Kt6	0.50043		Kt6	0.48418		Kt6	0.31799		Kt6	0.1635		Kt6	0.05555
	Ktabc	0		Ktabc	0		Ktabc	0		Ktabc	0		Ktabc	0		Ktabc	0		Ktabc	0		Ktabc	0		Ktabc	0		Ktabc	0		Ktabc	0
	L_LACt2	0		L_LACt2	0		L_LACt2	0		L_LACt2	0		L_LACt2	0		L_LACt2	0		L_LACt2	0		L_LACt2	0		L_LACt2	0		L_LACt2	0		L_LACt2	0
	LEUabc	0		LEUabc	0		LEUabc	0		LEUabc	0		LEUabc	0		LEUabc	0		LEUabc	0		LEUabc	0		LEUabc	0		LEUabc	0		LEUabc	0
	LEUt6	0		LEUt6	0		LEUt6	0		LEUt6	0		LEUt6	0		LEUt6	0		LEUt6	0		LEUt6	0		LEUt6	0		LEUt6	0		LEUt6	0
	LEUTA	-0.20333		LEUTA	-0.20333		LEUTA	-0.20333		LEUTA	-0.18987		LEUTA	-0.11298		LEUTA	-0.04486		LEUTA	-0.04486		LEUTA	-0.02238		LEUTA	-0.01393		LEUTA	-0.00716		LEUTA	-0.00243
	LEUTRS	0		LEUTRS	0		LEUTRS	0		LEUTRS	0		LEUTRS	0		LEUTRS	0		LEUTRS	0		LEUTRS	0		LEUTRS	0		LEUTRS	0		LEUTRS	0
	LPADSS	0		LPADSS	0		LPADSS	0		LPADSS	0		LPADSS	0		LPADSS	0		LPADSS	0		LPADSS	0		LPADSS	0		LPADSS	0		LPADSS	0
	LYSt3	0		LYSt3	0		LYSt3	0		LYSt3	0		LYSt3	0		LYSt3	0		LYSt3	0		LYSt3	0		LYSt3	0		LYSt3	0		LYSt3	0
	LYSTRS	0		LYSTRS	0		LYSTRS	0		LYSTRS	0		LYSTRS	0		LYSTRS	0		LYSTRS	0		LYSTRS	0		LYSTRS	0		LYSTRS	0		LYSTRS	0
	MACPMT	1.15312		MACPMT	1.15312		MACPMT	1.15312		MACPMT	1.07679		MACPMT	0.64076		MACPMT	0.25442		MACPMT	0.25442		MACPMT	0.1269		MACPMT	0.07898		MACPMT	0.04061		MACPMT	0.0138
	MAN1PT1	0		MAN1PT1	0		MAN1PT1	0		MAN1PT1	0		MAN1PT1	0		MAN1PT1	0		MAN1PT1	0		MAN1PT1	0		MAN1PT1	0		MAN1PT1	0		MAN1PT1	0
	MAN1PT2	0		MAN1PT2	0		MAN1PT2	0		MAN1PT2	0		MAN1PT2	0		MAN1PT2	0		MAN1PT2	0		MAN1PT2	0		MAN1PT2	0		MAN1PT2	0		MAN1PT2	0
	MAN6PI	0		MAN6PI	0		MAN6PI	0		MAN6PI	0		MAN6PI	0		MAN6PI	0		MAN6PI	0		MAN6PI	0		MAN6PI	0		MAN6PI	0		MAN6PI	0
	MCMAT2	0.16639		MCMAT2	0.16639		MCMAT2	0.16639		MCMAT2	0.15538		MCMAT2	0.09246		MCMAT2	0.03671		MCMAT2	0.03671		MCMAT2	0.01831		MCMAT2	0.0114		MCMAT2	0.00586		MCMAT2	0.00199
	MCMAT3	0.16639		MCMAT3	0.16639		MCMAT3	0.16639		MCMAT3	0.15538		MCMAT3	0.09246		MCMAT3	0.03671		MCMAT3	0.03671		MCMAT3	0.01831		MCMAT3	0.0114		MCMAT3	0.00586		MCMAT3	0.00199
	MCMAT4	0.16639		MCMAT4	0.16639		MCMAT4	0.16639		MCMAT4	0.15538		MCMAT4	0.09246		MCMAT4	0.03671		MCMAT4	0.03671		MCMAT4	0.01831		MCMAT4	0.0114		MCMAT4	0.00586		MCMAT4	0.00199
	MCMAT5	0.16639		MCMAT5	0.16639		MCMAT5	0.16639		MCMAT5	0.15538		MCMAT5	0.09246		MCMAT5	0.03671		MCMAT5	0.03671		MCMAT5	0.01831		MCMAT5	0.0114		MCMAT5	0.00586		MCMAT5	0.00199
	MCMAT6	0.16639		MCMAT6	0.16639		MCMAT6	0.16639		MCMAT6	0.15538		MCMAT6	0.09246		MCMAT6	0.03671		MCMAT6	0.03671		MCMAT6	0.01831		MCMAT6	0.0114		MCMAT6	0.00586		MCMAT6	0.00199
	MCMAT7	0.15222		MCMAT7	0.15222		MCMAT7	0.15222		MCMAT7	0.14215		MCMAT7	0.08459		MCMAT7	0.03359		MCMAT7	0.03359		MCMAT7	0.01675		MCMAT7	0.01043		MCMAT7	0.00536		MCMAT7	0.00182
	MCMAT8	0.00256		MCMAT8	0.00256		MCMAT8	0.00256		MCMAT8	0.00239		MCMAT8	0.00142		MCMAT8	0.00056		MCMAT8	0.00056		MCMAT8	0.00028		MCMAT8	0.00018		MCMAT8	9e-05		MCMAT8	3e-05
	MCSNAH1r	0		MCSNAH1r	0		MCSNAH1r	0		MCSNAH1r	0		MCSNAH1r	0		MCSNAH1r	0		MCSNAH1r	0		MCSNAH1r	0		MCSNAH1r	0		MCSNAH1r	0		MCSNAH1r	0
	MDH	8.29375		MDH	8.29375		MDH	8.29375		MDH	8.93618		MDH	12.6064		MDH	15.8584		MDH	15.8584		MDH	16.9318		MDH	17.3352		MDH	17.6582		MDH	17.8839
	ME1x	0		ME1x	0		ME1x	0		ME1x	0		ME1x	0		ME1x	0		ME1x	0		ME1x	0		ME1x	0		ME1x	0		ME1x	0
	ME2	0		ME2	0		ME2	0		ME2	0		ME2	0		ME2	0		ME2	0		ME2	0		ME2	0		ME2	0		ME2	0
	MECDPDH	0		MECDPDH	0		MECDPDH	0		MECDPDH	0		MECDPDH	0		MECDPDH	0		MECDPDH	0		MECDPDH	0		MECDPDH	0		MECDPDH	0		MECDPDH	0
	MECDPS	0		MECDPS	0		MECDPS	0		MECDPS	0		MECDPS	0		MECDPS	0		MECDPS	0		MECDPS	0		MECDPS	0		MECDPS	0		MECDPS	0
	MEPCT	0		MEPCT	0		MEPCT	0		MEPCT	0		MEPCT	0		MEPCT	0		MEPCT	0		MEPCT	0		MEPCT	0		MEPCT	0		MEPCT	0
	METACH	0.06936		METACH	0.06936		METACH	0.06936		METACH	0.06477		METACH	0.03854		METACH	0.0153		METACH	0.0153		METACH	0.00763		METACH	0.00475		METACH	0.00244		METACH	0.00083
	METAT	0		METAT	0		METAT	0		METAT	0		METAT	0		METAT	0		METAT	0		METAT	0		METAT	0		METAT	0		METAT	0
	METS	0.06936		METS	0.06936		METS	0.06936		METS	0.06477		METS	0.03854		METS	0.0153		METS	0.0153		METS	0.00763		METS	0.00475		METS	0.00244		METS	0.00083
	METSR_S1	0		METSR_S1	0		METSR_S1	0		METSR_S1	0		METSR_S1	0		METSR_S1	0		METSR_S1	0		METSR_S1	0		METSR_S1	0		METSR_S1	0		METSR_S1	0
	METSR_S2	0		METSR_S2	0		METSR_S2	0		METSR_S2	0		METSR_S2	0		METSR_S2	0		METSR_S2	0		METSR_S2	0		METSR_S2	0		METSR_S2	0		METSR_S2	0
	METTRS	0		METTRS	0		METTRS	0		METTRS	0		METTRS	0		METTRS	0		METTRS	0		METTRS	0		METTRS	0		METTRS	0		METTRS	0
	MGt5	-0.02118		MGt5	-0.02118		MGt5	-0.02118		MGt5	-0.01978		MGt5	-0.01177		MGt5	-0.00467		MGt5	-0.00467		MGt5	-0.00233		MGt5	-0.00145		MGt5	-0.00075		MGt5	-0.00025
	MI1PP	0		MI1PP	0		MI1PP	0		MI1PP	0		MI1PP	0		MI1PP	0		MI1PP	0		MI1PP	0		MI1PP	0		MI1PP	0		MI1PP	0
	MICITH	0		MICITH	0		MICITH	0		MICITH	0		MICITH	0		MICITH	0		MICITH	0		MICITH	0		MICITH	0		MICITH	0		MICITH	0
	MMCD	0		MMCD	0		MMCD	0		MMCD	0		MMCD	0		MMCD	0		MMCD	0		MMCD	0		MMCD	0		MMCD	0		MMCD	0
	MME	0		MME	0		MME	0		MME	0		MME	0		MME	0		MME	0		MME	0		MME	0		MME	0		MME	0
	MMM	0		MMM	0		MMM	0		MMM	0		MMM	0		MMM	0		MMM	0		MMM	0		MMM	0		MMM	0		MMM	0
	MNabc	0		MNabc	0		MNabc	0		MNabc	0		MNabc	0		MNabc	0		MNabc	0		MNabc	0		MNabc	0		MNabc	0		MNabc	0
	MOAT	0		MOAT	0		MOAT	0		MOAT	0		MOAT	0		MOAT	0		MOAT	0		MOAT	0		MOAT	0		MOAT	0		MOAT	0
	MOAT2	0		MOAT2	0		MOAT2	0		MOAT2	0		MOAT2	0		MOAT2	0		MOAT2	0		MOAT2	0		MOAT2	0		MOAT2	0		MOAT2	0
	MOBDabc	0		MOBDabc	0		MOBDabc	0		MOBDabc	0		MOBDabc	0		MOBDabc	0		MOBDabc	0		MOBDabc	0		MOBDabc	0		MOBDabc	0		MOBDabc	0
	MOHMT	0		MOHMT	0		MOHMT	0		MOHMT	0		MOHMT	0		MOHMT	0		MOHMT	0		MOHMT	0		MOHMT	0		MOHMT	0		MOHMT	0
	MTAN	0		MTAN	0		MTAN	0		MTAN	0		MTAN	0		MTAN	0		MTAN	0		MTAN	0		MTAN	0		MTAN	0		MTAN	0
	MTAP	0		MTAP	0		MTAP	0		MTAP	0		MTAP	0		MTAP	0		MTAP	0		MTAP	0		MTAP	0		MTAP	0		MTAP	0
	MTHFC	0.25279		MTHFC	0.25279		MTHFC	0.25279		MTHFC	0.23606		MTHFC	0.14047		MTHFC	0.05578		MTHFC	0.05578		MTHFC	0.02782		MTHFC	0.01731		MTHFC	0.0089		MTHFC	0.00302
	MTHFD	0.25279		MTHFD	0.25279		MTHFD	0.25279		MTHFD	0.23606		MTHFD	0.14047		MTHFD	0.05578		MTHFD	0.05578		MTHFD	0.02782		MTHFD	0.01731		MTHFD	0.0089		MTHFD	0.00302
	MTHFR	0		MTHFR	0		MTHFR	0		MTHFR	0		MTHFR	0		MTHFR	0		MTHFR	0		MTHFR	0		MTHFR	0		MTHFR	0		MTHFR	0
	MTHFR1	0.06936		MTHFR1	0.06936		MTHFR1	0.06936		MTHFR1	0.06477		MTHFR1	0.03854		MTHFR1	0.0153		MTHFR1	0.0153		MTHFR1	0.00763		MTHFR1	0.00475		MTHFR1	0.00244		MTHFR1	0.00083
	N2t	-2.0139		N2t	-2.0139		N2t	-2.0139		N2t	-1.86512		N2t	-1.01511		N2t	-0.26197		N2t	-0.26197		N2t	-0.01338		N2t	0		N2t	0		N2t	0
	NACCYT	0		NACCYT	0		NACCYT	0		NACCYT	0		NACCYT	0		NACCYT	0		NACCYT	0		NACCYT	0		NACCYT	0		NACCYT	0		NACCYT	0
	NADH10	0		NADH10	0		NADH10	0		NADH10	0		NADH10	0		NADH10	0		NADH10	0		NADH10	0		NADH10	0		NADH10	0		NADH10	0
	NADH12	0		NADH12	0		NADH12	0		NADH12	0		NADH12	0		NADH12	0		NADH12	0		NADH12	0		NADH12	0		NADH12	0		NADH12	0
	NADH5	0		NADH5	0		NADH5	0		NADH5	0		NADH5	0		NADH5	0		NADH5	0		NADH5	0		NADH5	0		NADH5	0		NADH5	0
	NADH9	0		NADH9	0		NADH9	0		NADH9	0		NADH9	0		NADH9	0		NADH9	0		NADH9	0		NADH9	0		NADH9	0		NADH9	0
	NADK	0		NADK	0		NADK	0		NADK	0		NADK	0		NADK	0		NADK	0		NADK	0		NADK	0		NADK	0		NADK	0
	NADPH5	0		NADPH5	0		NADPH5	0		NADPH5	0		NADPH5	0		NADPH5	0		NADPH5	0		NADPH5	0		NADPH5	0		NADPH5	0		NADPH5	0
	NADS1	0		NADS1	0		NADS1	0		NADS1	0		NADS1	0		NADS1	0		NADS1	0		NADS1	0		NADS1	0		NADS1	0		NADS1	0
	NAMNPP	0		NAMNPP	0		NAMNPP	0		NAMNPP	0		NAMNPP	0		NAMNPP	0		NAMNPP	0		NAMNPP	0		NAMNPP	0		NAMNPP	0		NAMNPP	0
	NAt7	-566.807		NAt7	-566.807		NAt7	-566.807		NAt7	-529.699		NAt7	-10000		NAt7	-328.739		NAt7	-328.739		NAt7	-97.8939		NAt7	-81.5506		NAt7	-69.477		NAt7	-61.0409
	NDPK1	10000		NDPK1	10000		NDPK1	10000		NDPK1	10000		NDPK1	10000		NDPK1	10000		NDPK1	10000		NDPK1	10000		NDPK1	10000		NDPK1	10000		NDPK1	10000
	NDPK2	0.12784		NDPK2	0.12784		NDPK2	0.12784		NDPK2	0.11938		NDPK2	0.07104		NDPK2	0.02821		NDPK2	0.02821		NDPK2	0.01407		NDPK2	0.00876		NDPK2	0.0045		NDPK2	0.00153
	NDPK3	-0.02744		NDPK3	-0.02744		NDPK3	-0.02744		NDPK3	-0.02562		NDPK3	-0.01525		NDPK3	-0.00605		NDPK3	-0.00605		NDPK3	-0.00302		NDPK3	-0.00188		NDPK3	-0.00097		NDPK3	-0.00033
	NDPK4	0.01372		NDPK4	0.01372		NDPK4	0.01372		NDPK4	0.01281		NDPK4	0.00762		NDPK4	0.00303		NDPK4	0.00303		NDPK4	0.00151		NDPK4	0.00094		NDPK4	0.00048		NDPK4	0.00016
	NDPK5	0.01372		NDPK5	0.01372		NDPK5	0.01372		NDPK5	0.01281		NDPK5	0.00762		NDPK5	0.00303		NDPK5	0.00303		NDPK5	0.00151		NDPK5	0.00094		NDPK5	0.00048		NDPK5	0.00016
	NDPK6	0		NDPK6	0		NDPK6	0		NDPK6	0		NDPK6	0		NDPK6	0		NDPK6	0		NDPK6	0		NDPK6	0		NDPK6	0		NDPK6	0
	NDPK7	0.01372		NDPK7	0.01372		NDPK7	0.01372		NDPK7	0.01281		NDPK7	0.00762		NDPK7	0.00303		NDPK7	0.00303		NDPK7	0.00151		NDPK7	0.00094		NDPK7	0.00048		NDPK7	0.00016
	NDPK8	0.01372		NDPK8	0.01372		NDPK8	0.01372		NDPK8	0.01281		NDPK8	0.00762		NDPK8	0.00303		NDPK8	0.00303		NDPK8	0.00151		NDPK8	0.00094		NDPK8	0.00048		NDPK8	0.00016
	NH4t3	0.468		NH4t3	0.468		NH4t3	0.468		NH4t3	0.468		NH4t3	0.468		NH4t3	0.468		NH4t3	0.468		NH4t3	0.468		NH4t3	0.30792		NH4t3	0.15832		NH4t3	0.05379
	NIabc	0		NIabc	0		NIabc	0		NIabc	0		NIabc	0		NIabc	0		NIabc	0		NIabc	0		NIabc	0		NIabc	0		NIabc	0
	NIT2	2.0139		NIT2	2.0139		NIT2	2.0139		NIT2	1.86512		NIT2	1.01511		NIT2	0.26197		NIT2	0.26197		NIT2	0.01338		NIT2	0		NIT2	0		NIT2	0
	NIt5	0		NIt5	0		NIt5	0		NIt5	0		NIt5	0		NIt5	0		NIt5	0		NIt5	0		NIt5	0		NIt5	0		NIt5	0
	NNAM	0		NNAM	0		NNAM	0		NNAM	0		NNAM	0		NNAM	0		NNAM	0		NNAM	0		NNAM	0		NNAM	0		NNAM	0
	NNAT	0		NNAT	0		NNAT	0		NNAT	0		NNAT	0		NNAT	0		NNAT	0		NNAT	0		NNAT	0		NNAT	0		NNAT	0
	NNDMBRT	0		NNDMBRT	0		NNDMBRT	0		NNDMBRT	0		NNDMBRT	0		NNDMBRT	0		NNDMBRT	0		NNDMBRT	0		NNDMBRT	0		NNDMBRT	0		NNDMBRT	0
	NNDMBRT2	0		NNDMBRT2	0		NNDMBRT2	0		NNDMBRT2	0		NNDMBRT2	0		NNDMBRT2	0		NNDMBRT2	0		NNDMBRT2	0		NNDMBRT2	0		NNDMBRT2	0		NNDMBRT2	0
	NNDPR	0		NNDPR	0		NNDPR	0		NNDPR	0		NNDPR	0		NNDPR	0		NNDPR	0		NNDPR	0		NNDPR	0		NNDPR	0		NNDPR	0
	NO3abc	0		NO3abc	0		NO3abc	0		NO3abc	0		NO3abc	0		NO3abc	0		NO3abc	0		NO3abc	0		NO3abc	0		NO3abc	0		NO3abc	0
	NPPDO	0		NPPDO	0		NPPDO	0		NPPDO	0		NPPDO	0		NPPDO	0		NPPDO	0		NPPDO	0		NPPDO	0		NPPDO	0		NPPDO	0
	NTPP1	0		NTPP1	0		NTPP1	0		NTPP1	0		NTPP1	0		NTPP1	0		NTPP1	0		NTPP1	0		NTPP1	0		NTPP1	0		NTPP1	0
	NTPP2	0		NTPP2	0		NTPP2	0		NTPP2	0		NTPP2	0		NTPP2	0		NTPP2	0		NTPP2	0		NTPP2	0		NTPP2	0		NTPP2	0
	NTPP3	0		NTPP3	0		NTPP3	0		NTPP3	0		NTPP3	0		NTPP3	0		NTPP3	0		NTPP3	0		NTPP3	0		NTPP3	0		NTPP3	0
	NTPP4	0		NTPP4	0		NTPP4	0		NTPP4	0		NTPP4	0		NTPP4	0		NTPP4	0		NTPP4	0		NTPP4	0		NTPP4	0		NTPP4	0
	NTPP5	0		NTPP5	0		NTPP5	0		NTPP5	0		NTPP5	0		NTPP5	0		NTPP5	0		NTPP5	0		NTPP5	0		NTPP5	0		NTPP5	0
	NTPP6	0		NTPP6	0		NTPP6	0		NTPP6	0		NTPP6	0		NTPP6	0		NTPP6	0		NTPP6	0		NTPP6	0		NTPP6	0		NTPP6	0
	NTPP7	0		NTPP7	0		NTPP7	0		NTPP7	0		NTPP7	0		NTPP7	0		NTPP7	0		NTPP7	0		NTPP7	0		NTPP7	0		NTPP7	0
	NTPP8	0		NTPP8	0		NTPP8	0		NTPP8	0		NTPP8	0		NTPP8	0		NTPP8	0		NTPP8	0		NTPP8	0		NTPP8	0		NTPP8	0
	NTRIRfc	0		NTRIRfc	0		NTRIRfc	0		NTRIRfc	0		NTRIRfc	0		NTRIRfc	0		NTRIRfc	0		NTRIRfc	0		NTRIRfc	0		NTRIRfc	0		NTRIRfc	0
	NTRIRmq	0		NTRIRmq	0		NTRIRmq	0		NTRIRmq	0		NTRIRmq	0		NTRIRmq	0		NTRIRmq	0		NTRIRmq	0		NTRIRmq	0		NTRIRmq	0		NTRIRmq	0
	NTRLASE	0		NTRLASE	0		NTRLASE	0		NTRLASE	0		NTRLASE	0		NTRLASE	0		NTRLASE	0		NTRLASE	0		NTRLASE	0		NTRLASE	0		NTRLASE	0
	NTRLASE2	0		NTRLASE2	0		NTRLASE2	0		NTRLASE2	0		NTRLASE2	0		NTRLASE2	0		NTRLASE2	0		NTRLASE2	0		NTRLASE2	0		NTRLASE2	0		NTRLASE2	0
	NTRLASE3	0		NTRLASE3	0		NTRLASE3	0		NTRLASE3	0		NTRLASE3	0		NTRLASE3	0		NTRLASE3	0		NTRLASE3	0		NTRLASE3	0		NTRLASE3	0		NTRLASE3	0
	OBTFL	0		OBTFL	0		OBTFL	0		OBTFL	0		OBTFL	0		OBTFL	0		OBTFL	0		OBTFL	0		OBTFL	0		OBTFL	0		OBTFL	0
	OCBT	0.13349		OCBT	0.13349		OCBT	0.13349		OCBT	0.12466		OCBT	0.07418		OCBT	0.02945		OCBT	0.02945		OCBT	0.01469		OCBT	0.00914		OCBT	0.0047		OCBT	0.0016
	OCDMAT8	0.00256		OCDMAT8	0.00256		OCDMAT8	0.00256		OCDMAT8	0.00239		OCDMAT8	0.00142		OCDMAT8	0.00056		OCDMAT8	0.00056		OCDMAT8	0.00028		OCDMAT8	0.00018		OCDMAT8	9e-05		OCDMAT8	3e-05
	OCMAT3	0.16639		OCMAT3	0.16639		OCMAT3	0.16639		OCMAT3	0.15538		OCMAT3	0.09246		OCMAT3	0.03671		OCMAT3	0.03671		OCMAT3	0.01831		OCMAT3	0.0114		OCMAT3	0.00586		OCMAT3	0.00199
	OCTT	0		OCTT	0		OCTT	0		OCTT	0		OCTT	0		OCTT	0		OCTT	0		OCTT	0		OCTT	0		OCTT	0		OCTT	0
	ODACPHL	0.00256		ODACPHL	0.00256		ODACPHL	0.00256		ODACPHL	0.00239		ODACPHL	0.00142		ODACPHL	0.00056		ODACPHL	0.00056		ODACPHL	0.00028		ODACPHL	0.00018		ODACPHL	9e-05		ODACPHL	3e-05
	OIVD1	0.04872		OIVD1	0.04872		OIVD1	0.04872		OIVD1	0.04549		OIVD1	0.02707		OIVD1	0.01075		OIVD1	0.01075		OIVD1	0.00536		OIVD1	0.00334		OIVD1	0.00172		OIVD1	0.00058
	OIVD2	0.00087		OIVD2	0.00087		OIVD2	0.00087		OIVD2	0.00081		OIVD2	0.00048		OIVD2	0.00019		OIVD2	0.00019		OIVD2	0.0001		OIVD2	6e-05		OIVD2	3e-05		OIVD2	1e-05
	OIVD3	0.00181		OIVD3	0.00181		OIVD3	0.00181		OIVD3	0.00169		OIVD3	0.00101		OIVD3	0.0004		OIVD3	0.0004		OIVD3	0.0002		OIVD3	0.00012		OIVD3	6e-05		OIVD3	2e-05
	OMCDC	0.25204		OMCDC	0.25204		OMCDC	0.25204		OMCDC	0.23536		OMCDC	0.14006		OMCDC	0.05561		OMCDC	0.05561		OMCDC	0.02774		OMCDC	0.01726		OMCDC	0.00888		OMCDC	0.00302
	OMPDC	0.12784		OMPDC	0.12784		OMPDC	0.12784		OMPDC	0.11938		OMPDC	0.07104		OMPDC	0.02821		OMPDC	0.02821		OMPDC	0.01407		OMPDC	0.00876		OMPDC	0.0045		OMPDC	0.00153
	OOR	0		OOR	0		OOR	0		OOR	0		OOR	12.4232		OOR	0		OOR	0		OOR	0		OOR	0		OOR	0		OOR	0
	OPHBDC	0		OPHBDC	0		OPHBDC	0		OPHBDC	0		OPHBDC	0		OPHBDC	0		OPHBDC	0		OPHBDC	0		OPHBDC	0		OPHBDC	0		OPHBDC	0
	OPHHX	0		OPHHX	0		OPHHX	0		OPHHX	0		OPHHX	0		OPHHX	0		OPHHX	0		OPHHX	0		OPHHX	0		OPHHX	0		OPHHX	0
	ORNTAC	0.13349		ORNTAC	0.13349		ORNTAC	0.13349		ORNTAC	0.12466		ORNTAC	0.07418		ORNTAC	0.02945		ORNTAC	0.02945		ORNTAC	0.01469		ORNTAC	0.00914		ORNTAC	0.0047		ORNTAC	0.0016
	ORPT	-0.12784		ORPT	-0.12784		ORPT	-0.12784		ORPT	-0.11938		ORPT	-0.07104		ORPT	-0.02821		ORPT	-0.02821		ORPT	-0.01407		ORPT	-0.00876		ORPT	-0.0045		ORPT	-0.00153
	OXFOt4	0		OXFOt4	0		OXFOt4	0		OXFOt4	0		OXFOt4	0		OXFOt4	0		OXFOt4	0		OXFOt4	0		OXFOt4	0		OXFOt4	0		OXFOt4	0
	P5CD	0		P5CD	0		P5CD	0		P5CD	0		P5CD	0		P5CD	0		P5CD	0		P5CD	0		P5CD	0		P5CD	0		P5CD	0
	P5CRy	0.09976		P5CRy	0.09976		P5CRy	0.09976		P5CRy	0.09316		P5CRy	0.05544		P5CRy	0.02201		P5CRy	0.02201		P5CRy	0.01098		P5CRy	0.00683		P5CRy	0.00351		P5CRy	0.00119
	PACCOAL	0		PACCOAL	0		PACCOAL	0		PACCOAL	0		PACCOAL	0		PACCOAL	0		PACCOAL	0		PACCOAL	0		PACCOAL	0		PACCOAL	0		PACCOAL	0
	PANTS	0		PANTS	0		PANTS	0		PANTS	0		PANTS	0		PANTS	0		PANTS	0		PANTS	0		PANTS	0		PANTS	0		PANTS	0
	PAPPT3	0		PAPPT3	0		PAPPT3	0		PAPPT3	0		PAPPT3	0		PAPPT3	0		PAPPT3	0		PAPPT3	0		PAPPT3	0		PAPPT3	0		PAPPT3	0
	PAPSR	0		PAPSR	0		PAPSR	0		PAPSR	0		PAPSR	0		PAPSR	0		PAPSR	0		PAPSR	0		PAPSR	0		PAPSR	0		PAPSR	0
	PBUTT	0		PBUTT	0		PBUTT	0		PBUTT	0		PBUTT	0		PBUTT	0		PBUTT	0		PBUTT	0		PBUTT	0		PBUTT	0		PBUTT	0
	PC	4.67763		PC	4.67763		PC	4.67763		PC	4.36803		PC	0.76543		PC	1.03207		PC	1.03207		PC	0.51477		PC	0.32038		PC	0.16472		PC	0.05596
	PDH	0		PDH	0		PDH	0		PDH	0		PDH	0		PDH	0		PDH	0		PDH	0		PDH	0		PDH	0		PDH	0
	PDX5PS	0		PDX5PS	0		PDX5PS	0		PDX5PS	0		PDX5PS	0		PDX5PS	0		PDX5PS	0		PDX5PS	0		PDX5PS	0		PDX5PS	0		PDX5PS	0
	PFK	0		PFK	0		PFK	0		PFK	0		PFK	1619.78		PFK	0		PFK	0		PFK	0		PFK	0		PFK	0		PFK	0
	PFL	0		PFL	0		PFL	0		PFL	0		PFL	23.2901		PFL	0		PFL	0		PFL	15.0518		PFL	16.1984		PFL	17.0737		PFL	17.6853
	PGAMT	-0.03733		PGAMT	-0.03733		PGAMT	-0.03733		PGAMT	-0.03486		PGAMT	-0.02074		PGAMT	-0.00824		PGAMT	-0.00824		PGAMT	-0.00411		PGAMT	-0.00256		PGAMT	-0.00131		PGAMT	-0.00045
	PGCD	0.71534		PGCD	0.71534		PGCD	0.71534		PGCD	0.66799		PGCD	0.3975		PGCD	0.15783		PGCD	0.15783		PGCD	0.07872		PGCD	0.04899		PGCD	0.02519		PGCD	0.00856
	PGI	-0.63859		PGI	-0.63859		PGI	-0.63859		PGI	-0.59632		PGI	-0.35485		PGI	-0.1409		PGI	-0.1409		PGI	-0.07028		PGI	-0.04374		PGI	-0.02249		PGI	-0.00764
	PGK	-2.20362		PGK	-2.20362		PGK	-2.20362		PGK	-2.05777		PGK	-1.22451		PGK	-0.4862		PGK	-0.4862		PGK	-0.24251		PGK	-0.15093		PGK	-0.0776		PGK	-0.02636
	PGLUSYN	0		PGLUSYN	0		PGLUSYN	0		PGLUSYN	0		PGLUSYN	0		PGLUSYN	0		PGLUSYN	0		PGLUSYN	0		PGLUSYN	0		PGLUSYN	0		PGLUSYN	0
	PGLYCP	0		PGLYCP	0		PGLYCP	0		PGLYCP	0		PGLYCP	0		PGLYCP	0		PGLYCP	0		PGLYCP	0		PGLYCP	0		PGLYCP	0		PGLYCP	0
	PGM	-2.93068		PGM	-2.93068		PGM	-2.93068		PGM	-2.73671		PGM	-1.62852		PGM	-0.64662		PGM	-0.64662		PGM	-0.32252		PGM	-0.20073		PGM	-0.1032		PGM	-0.03506
	PGMT	-0.621		PGMT	-0.621		PGMT	-0.621		PGMT	-0.5799		PGMT	-0.34508		PGMT	-0.13702		PGMT	-0.13702		PGMT	-0.06834		PGMT	-0.04253		PGMT	-0.02187		PGMT	-0.00743
	PGPPH	0		PGPPH	0		PGPPH	0		PGPPH	0		PGPPH	0		PGPPH	0		PGPPH	0		PGPPH	0		PGPPH	0		PGPPH	0		PGPPH	0
	PHCYT	0		PHCYT	0		PHCYT	0		PHCYT	0		PHCYT	0		PHCYT	0		PHCYT	0		PHCYT	0		PHCYT	0		PHCYT	0		PHCYT	0
	PHETA1	-0.08361		PHETA1	-0.08361		PHETA1	-0.08361		PHETA1	-0.07808		PHETA1	-0.04646		PHETA1	-0.01845		PHETA1	-0.01845		PHETA1	-0.0092		PHETA1	-0.00573		PHETA1	-0.00294		PHETA1	-0.001
	PHETRS	0		PHETRS	0		PHETRS	0		PHETRS	0		PHETRS	0		PHETRS	0		PHETRS	0		PHETRS	0		PHETRS	0		PHETRS	0		PHETRS	0
	PIabc	0		PIabc	0		PIabc	0		PIabc	0		PIabc	0		PIabc	0		PIabc	0		PIabc	0		PIabc	0		PIabc	0		PIabc	0
	PIt6	190.113		PIt6	190.113		PIt6	190.113		PIt6	177.666		PIt6	3333.99		PIt6	109.839		PIt6	109.839		PIt6	32.7609		PIt6	27.2642		PIt6	23.2005		PIt6	20.361
	PIt7	-188.936		PIt7	-188.936		PIt7	-188.936		PIt7	-176.566		PIt7	-3333.33		PIt7	-109.58		PIt7	-109.58		PIt7	-32.6313		PIt7	-27.1836		PIt7	-23.159		PIt7	-20.347
	PMANM	0		PMANM	0		PMANM	0		PMANM	0		PMANM	0		PMANM	0		PMANM	0		PMANM	0		PMANM	0		PMANM	0		PMANM	0
	PMPK	0		PMPK	0		PMPK	0		PMPK	0		PMPK	0		PMPK	0		PMPK	0		PMPK	0		PMPK	0		PMPK	0		PMPK	0
	PNTEH	0		PNTEH	0		PNTEH	0		PNTEH	0		PNTEH	0		PNTEH	0		PNTEH	0		PNTEH	0		PNTEH	0		PNTEH	0		PNTEH	0
	PNTK	0		PNTK	0		PNTK	0		PNTK	0		PNTK	0		PNTK	0		PNTK	0		PNTK	0		PNTK	0		PNTK	0		PNTK	0
	POR	-6.10364		POR	-6.10364		POR	-6.10364		POR	-5.69966		POR	-26.6818		POR	-1.3467		POR	-1.3467		POR	-15.7235		POR	-16.6165		POR	-17.2887		POR	-17.7583
	PPA	1.22391		PPA	1.22391		PPA	1.22391		PPA	1.1429		PPA	0		PPA	11.4186		PPA	11.4186		PPA	0.13469		PPA	0.08383		PPA	0.0431		PPA	0.01464
	PPA_1	0		PPA_1	0		PPA_1	0		PPA_1	0		PPA_1	0.6801		PPA_1	0		PPA_1	0		PPA_1	0		PPA_1	0		PPA_1	0		PPA_1	0
	PPACH	0		PPACH	0		PPACH	0		PPACH	0		PPACH	0		PPACH	0		PPACH	0		PPACH	0		PPACH	0		PPACH	0		PPACH	0
	PPAK	0		PPAK	0		PPAK	0		PPAK	0		PPAK	0		PPAK	0		PPAK	0		PPAK	0		PPAK	0		PPAK	0		PPAK	0
	PPBNGS	0		PPBNGS	0		PPBNGS	0		PPBNGS	0		PPBNGS	0		PPBNGS	0		PPBNGS	0		PPBNGS	0		PPBNGS	0		PPBNGS	0		PPBNGS	0
	PPCDC	0		PPCDC	0		PPCDC	0		PPCDC	0		PPCDC	0		PPCDC	0		PPCDC	0		PPCDC	0		PPCDC	0		PPCDC	0		PPCDC	0
	PPCK	3.30016		PPCK	3.30016		PPCK	3.30016		PPCK	3.08173		PPCK	0		PPCK	0.72814		PPCK	0.72814		PPCK	0.36318		PPCK	0.22603		PPCK	0.11621		PPCK	0.03948
	PPCKG	0		PPCKG	0		PPCKG	0		PPCKG	0		PPCKG	0		PPCKG	0		PPCKG	0		PPCKG	0		PPCKG	0		PPCKG	0		PPCKG	0
	PPDK	0		PPDK	0		PPDK	0		PPDK	0		PPDK	0		PPDK	0		PPDK	0		PPDK	0		PPDK	0		PPDK	0		PPDK	0
	PPIK	0		PPIK	0		PPIK	0		PPIK	0		PPIK	0		PPIK	0		PPIK	0		PPIK	0		PPIK	0		PPIK	0		PPIK	0
	PPNCL	0		PPNCL	0		PPNCL	0		PPNCL	0		PPNCL	0		PPNCL	0		PPNCL	0		PPNCL	0		PPNCL	0		PPNCL	0		PPNCL	0
	PPND	0.06223		PPND	0.06223		PPND	0.06223		PPND	0.05811		PPND	0.03458		PPND	0.01373		PPND	0.01373		PPND	0.00685		PPND	0.00426		PPND	0.00219		PPND	0.00074
	PPNDH	0.08361		PPNDH	0.08361		PPNDH	0.08361		PPNDH	0.07808		PPNDH	0.04646		PPNDH	0.01845		PPNDH	0.01845		PPNDH	0.0092		PPNDH	0.00573		PPNDH	0.00294		PPNDH	0.001
	PPPGO	0		PPPGO	0		PPPGO	0		PPPGO	0		PPPGO	0		PPPGO	0		PPPGO	0		PPPGO	0		PPPGO	0		PPPGO	0		PPPGO	0
	PPS	0		PPS	0		PPS	0		PPS	0		PPS	1.83383		PPS	0		PPS	0		PPS	0		PPS	0		PPS	0		PPS	0
	PPTT	0		PPTT	0		PPTT	0		PPTT	0		PPTT	0		PPTT	0		PPTT	0		PPTT	0		PPTT	0		PPTT	0		PPTT	0
	PRAGS	0.10502		PRAGS	0.10502		PRAGS	0.10502		PRAGS	0.09807		PRAGS	0.05836		PRAGS	0.02317		PRAGS	0.02317		PRAGS	0.01156		PRAGS	0.00719		PRAGS	0.0037		PRAGS	0.00126
	PRAI	0.02565		PRAI	0.02565		PRAI	0.02565		PRAI	0.02396		PRAI	0.01426		PRAI	0.00566		PRAI	0.00566		PRAI	0.00282		PRAI	0.00176		PRAI	0.0009		PRAI	0.00031
	PRAIS	0.10502		PRAIS	0.10502		PRAIS	0.10502		PRAIS	0.09807		PRAIS	0.05836		PRAIS	0.02317		PRAIS	0.02317		PRAIS	0.01156		PRAIS	0.00719		PRAIS	0.0037		PRAIS	0.00126
	PRAMPC	0.04276		PRAMPC	0.04276		PRAMPC	0.04276		PRAMPC	0.03993		PRAMPC	0.02376		PRAMPC	0.00943		PRAMPC	0.00943		PRAMPC	0.00471		PRAMPC	0.00293		PRAMPC	0.00151		PRAMPC	0.00051
	PRASCS	0.10502		PRASCS	0.10502		PRASCS	0.10502		PRASCS	0.09807		PRASCS	0.05836		PRASCS	0.02317		PRASCS	0.02317		PRASCS	0.01156		PRASCS	0.00719		PRASCS	0.0037		PRASCS	0.00126
	PRATPP	0.04276		PRATPP	0.04276		PRATPP	0.04276		PRATPP	0.03993		PRATPP	0.02376		PRATPP	0.00943		PRATPP	0.00943		PRATPP	0.00471		PRATPP	0.00293		PRATPP	0.00151		PRATPP	0.00051
	PRFGS	0.10502		PRFGS	0.10502		PRFGS	0.10502		PRFGS	0.09807		PRFGS	0.05836		PRFGS	0.02317		PRFGS	0.02317		PRFGS	0.01156		PRFGS	0.00719		PRFGS	0.0037		PRFGS	0.00126
	PRMICI	0.04276		PRMICI	0.04276		PRMICI	0.04276		PRMICI	0.03993		PRMICI	0.02376		PRMICI	0.00943		PRMICI	0.00943		PRMICI	0.00471		PRMICI	0.00293		PRMICI	0.00151		PRMICI	0.00051
	PRO1z	0		PRO1z	0		PRO1z	0		PRO1z	0		PRO1z	0		PRO1z	0		PRO1z	0		PRO1z	0		PRO1z	0		PRO1z	0		PRO1z	0
	PROt5	0		PROt5	0		PROt5	0		PROt5	0		PROt5	0		PROt5	0		PROt5	0		PROt5	0		PROt5	0		PROt5	0		PROt5	0
	PROTRS	0		PROTRS	0		PROTRS	0		PROTRS	0		PROTRS	0		PROTRS	0		PROTRS	0		PROTRS	0		PROTRS	0		PROTRS	0		PROTRS	0
	PRPPS	0.30127		PRPPS	0.30127		PRPPS	0.30127		PRPPS	0.28133		PRPPS	0.16741		PRPPS	0.06647		PRPPS	0.06647		PRPPS	0.03315		PRPPS	0.02063		PRPPS	0.01061		PRPPS	0.0036
	PSCVT	0.1715		PSCVT	0.1715		PSCVT	0.1715		PSCVT	0.16015		PSCVT	0.0953		PSCVT	0.03784		PSCVT	0.03784		PSCVT	0.01887		PSCVT	0.01175		PSCVT	0.00604		PSCVT	0.00205
	PSDC	0		PSDC	0		PSDC	0		PSDC	0		PSDC	0		PSDC	0		PSDC	0		PSDC	0		PSDC	0		PSDC	0		PSDC	0
	PSERT	0.71534		PSERT	0.71534		PSERT	0.71534		PSERT	0.66799		PSERT	0.3975		PSERT	0.15783		PSERT	0.15783		PSERT	0.07872		PSERT	0.04899		PSERT	0.02519		PSERT	0.00856
	PSP_L	0.71534		PSP_L	0.71534		PSP_L	0.71534		PSP_L	0.66799		PSP_L	0.3975		PSP_L	0.15783		PSP_L	0.15783		PSP_L	0.07872		PSP_L	0.04899		PSP_L	0.02519		PSP_L	0.00856
	PSRED3	0		PSRED3	0		PSRED3	0		PSRED3	0		PSRED3	0		PSRED3	0		PSRED3	0		PSRED3	0		PSRED3	0		PSRED3	0		PSRED3	0
	PSUDS	0		PSUDS	0		PSUDS	0		PSUDS	0		PSUDS	0		PSUDS	0		PSUDS	0		PSUDS	0		PSUDS	0		PSUDS	0		PSUDS	0
	PSULF_e	0		PSULF_e	0		PSULF_e	0		PSULF_e	0		PSULF_e	0		PSULF_e	0		PSULF_e	0		PSULF_e	0		PSULF_e	0		PSULF_e	0		PSULF_e	0
	PTA2	0		PTA2	0		PTA2	0		PTA2	0		PTA2	0		PTA2	0		PTA2	0		PTA2	0		PTA2	0		PTA2	0		PTA2	0
	PTAr	-18.1563		PTAr	-18.1563		PTAr	-18.1563		PTAr	-18.146		PTAr	-18.0869		PTAr	-18.0345		PTAr	-18.0345		PTAr	-18.0172		PTAr	-18.0107		PTAr	-18.0055		PTAr	-18.0019
	PTHPS	0		PTHPS	0		PTHPS	0		PTHPS	0		PTHPS	0		PTHPS	0		PTHPS	0		PTHPS	0		PTHPS	0		PTHPS	0		PTHPS	0
	PTPAT	0		PTPAT	0		PTPAT	0		PTPAT	0		PTPAT	0		PTPAT	0		PTPAT	0		PTPAT	0		PTPAT	0		PTPAT	0		PTPAT	0
	PYK	0		PYK	0		PYK	0		PYK	0		PYK	0		PYK	0		PYK	0		PYK	0		PYK	0		PYK	0		PYK	0
	PYRt2	0		PYRt2	0		PYRt2	0		PYRt2	0		PYRt2	0		PYRt2	0		PYRt2	0		PYRt2	0		PYRt2	0		PYRt2	0		PYRt2	0
	PYRZAM	0		PYRZAM	0		PYRZAM	0		PYRZAM	0		PYRZAM	0		PYRZAM	0		PYRZAM	0		PYRZAM	0		PYRZAM	0		PYRZAM	0		PYRZAM	0
	QULNS	0		QULNS	0		QULNS	0		QULNS	0		QULNS	0		QULNS	0		QULNS	0		QULNS	0		QULNS	0		QULNS	0		QULNS	0
	RBFK	0		RBFK	0		RBFK	0		RBFK	0		RBFK	0		RBFK	0		RBFK	0		RBFK	0		RBFK	0		RBFK	0		RBFK	0
	RBFSa	0		RBFSa	0		RBFSa	0		RBFSa	0		RBFSa	0		RBFSa	0		RBFSa	0		RBFSa	0		RBFSa	0		RBFSa	0		RBFSa	0
	RBFSb	0		RBFSb	0		RBFSb	0		RBFSb	0		RBFSb	0		RBFSb	0		RBFSb	0		RBFSb	0		RBFSb	0		RBFSb	0		RBFSb	0
	RBK	0		RBK	0		RBK	0		RBK	0		RBK	0		RBK	0		RBK	0		RBK	0		RBK	0		RBK	0		RBK	0
	RBZP	0		RBZP	0		RBZP	0		RBZP	0		RBZP	0		RBZP	0		RBZP	0		RBZP	0		RBZP	0		RBZP	0		RBZP	0
	RNDR1	0.01372		RNDR1	0.01372		RNDR1	0.01372		RNDR1	0.01281		RNDR1	0.00762		RNDR1	0.00303		RNDR1	0.00303		RNDR1	0.00151		RNDR1	0.00094		RNDR1	0.00048		RNDR1	0.00016
	RNDR2	0.01372		RNDR2	0.01372		RNDR2	0.01372		RNDR2	0.01281		RNDR2	0.00762		RNDR2	0.00303		RNDR2	0.00303		RNDR2	0.00151		RNDR2	0.00094		RNDR2	0.00048		RNDR2	0.00016
	RNDR3	0.02744		RNDR3	0.02744		RNDR3	0.02744		RNDR3	0.02562		RNDR3	0.01525		RNDR3	0.00605		RNDR3	0.00605		RNDR3	0.00302		RNDR3	0.00188		RNDR3	0.00097		RNDR3	0.00033
	RNDR4	0		RNDR4	0		RNDR4	0		RNDR4	0		RNDR4	0		RNDR4	0		RNDR4	0		RNDR4	0		RNDR4	0		RNDR4	0		RNDR4	0
	RPE	-0.26583		RPE	-0.26583		RPE	-0.26583		RPE	-0.24823		RPE	-0.14771		RPE	-0.05865		RPE	-0.05865		RPE	-0.02925		RPE	-0.01821		RPE	-0.00936		RPE	-0.00318
	RPI	-0.26583		RPI	-0.26583		RPI	-0.26583		RPI	-0.24823		RPI	-0.14771		RPI	-0.05865		RPI	-0.05865		RPI	-0.02925		RPI	-0.01821		RPI	-0.00936		RPI	-0.00318
	S7PI	0		S7PI	0		S7PI	0		S7PI	0		S7PI	0		S7PI	0		S7PI	0		S7PI	0		S7PI	0		S7PI	0		S7PI	0
	SACCD2	0		SACCD2	0		SACCD2	0		SACCD2	0		SACCD2	0		SACCD2	0		SACCD2	0		SACCD2	0		SACCD2	0		SACCD2	0		SACCD2	0
	SADT2	0.11069		SADT2	0.11069		SADT2	0.11069		SADT2	0.10336		SADT2	0.06151		SADT2	0.02442		SADT2	0.02442		SADT2	0.01218		SADT2	0.00758		SADT2	0.0039		SADT2	0.00132
	SBDH	0		SBDH	0		SBDH	0		SBDH	0		SBDH	0		SBDH	0		SBDH	0		SBDH	0		SBDH	0		SBDH	0		SBDH	0
	SDPDS	0.16963		SDPDS	0.16963		SDPDS	0.16963		SDPDS	0.1584		SDPDS	0.09426		SDPDS	0.03743		SDPDS	0.03743		SDPDS	0.01867		SDPDS	0.01162		SDPDS	0.00597		SDPDS	0.00203
	SDPTA	-0.16963		SDPTA	-0.16963		SDPTA	-0.16963		SDPTA	-0.1584		SDPTA	-0.09426		SDPTA	-0.03743		SDPTA	-0.03743		SDPTA	-0.01867		SDPTA	-0.01162		SDPTA	-0.00597		SDPTA	-0.00203
	SECYSL	0		SECYSL	0		SECYSL	0		SECYSL	0		SECYSL	0		SECYSL	0		SECYSL	0		SECYSL	0		SECYSL	0		SECYSL	0		SECYSL	0
	SEPPS	0		SEPPS	0		SEPPS	0		SEPPS	0		SEPPS	0		SEPPS	0		SEPPS	0		SEPPS	0		SEPPS	0		SEPPS	0		SEPPS	0
	SERAT	0.04133		SERAT	0.04133		SERAT	0.04133		SERAT	0.03859		SERAT	0.02297		SERAT	0.00912		SERAT	0.00912		SERAT	0.00455		SERAT	0.00283		SERAT	0.00146		SERAT	0.00049
	SERD_L	0		SERD_L	0		SERD_L	0		SERD_L	0		SERD_L	0		SERD_L	0		SERD_L	0		SERD_L	0		SERD_L	0		SERD_L	0		SERD_L	0
	SERTRS	0		SERTRS	0		SERTRS	0		SERTRS	0		SERTRS	0		SERTRS	0		SERTRS	0		SERTRS	0		SERTRS	0		SERTRS	0		SERTRS	0
	SERTRST	0		SERTRST	0		SERTRST	0		SERTRST	0		SERTRST	0		SERTRST	0		SERTRST	0		SERTRST	0		SERTRST	0		SERTRST	0		SERTRST	0
	SHCHCC	0		SHCHCC	0		SHCHCC	0		SHCHCC	0		SHCHCC	0		SHCHCC	0		SHCHCC	0		SHCHCC	0		SHCHCC	0		SHCHCC	0		SHCHCC	0
	SHCHD	0		SHCHD	0		SHCHD	0		SHCHD	0		SHCHD	0		SHCHD	0		SHCHD	0		SHCHD	0		SHCHD	0		SHCHD	0		SHCHD	0
	SHCHF	0		SHCHF	0		SHCHF	0		SHCHF	0		SHCHF	0		SHCHF	0		SHCHF	0		SHCHF	0		SHCHF	0		SHCHF	0		SHCHF	0
	SHK3D	0.1715		SHK3D	0.1715		SHK3D	0.1715		SHK3D	0.16015		SHK3D	0.0953		SHK3D	0.03784		SHK3D	0.03784		SHK3D	0.01887		SHK3D	0.01175		SHK3D	0.00604		SHK3D	0.00205
	SHKK	0.1715		SHKK	0.1715		SHKK	0.1715		SHKK	0.16015		SHKK	0.0953		SHKK	0.03784		SHKK	0.03784		SHKK	0.01887		SHKK	0.01175		SHKK	0.00604		SHKK	0.00205
	SO4t2	0.11069		SO4t2	0.11069		SO4t2	0.11069		SO4t2	0.10336		SO4t2	0.06151		SO4t2	0.02442		SO4t2	0.02442		SO4t2	0.01218		SO4t2	0.00758		SO4t2	0.0039		SO4t2	0.00132
	SOD	0		SOD	0		SOD	0		SOD	0		SOD	0		SOD	0		SOD	0		SOD	0		SOD	0		SOD	0		SOD	0
	SPMS	0		SPMS	0		SPMS	0		SPMS	0		SPMS	0		SPMS	0		SPMS	0		SPMS	0		SPMS	0		SPMS	0		SPMS	0
	SQHOC1	0		SQHOC1	0		SQHOC1	0		SQHOC1	0		SQHOC1	0		SQHOC1	0		SQHOC1	0		SQHOC1	0		SQHOC1	0		SQHOC1	0		SQHOC1	0
	SQHOC2	0		SQHOC2	0		SQHOC2	0		SQHOC2	0		SQHOC2	0		SQHOC2	0		SQHOC2	0		SQHOC2	0		SQHOC2	0		SQHOC2	0		SQHOC2	0
	SUCFUMtdc	0		SUCFUMtdc	0		SUCFUMtdc	0		SUCFUMtdc	0		SUCFUMtdc	0		SUCFUMtdc	0		SUCFUMtdc	0		SUCFUMtdc	0		SUCFUMtdc	0		SUCFUMtdc	0		SUCFUMtdc	0
	SUCOAS	-7.79437		SUCOAS	-7.79437		SUCOAS	-7.79437		SUCOAS	-8.46985		SUCOAS	-12.3289		SUCOAS	-15.7482		SUCOAS	-15.7482		SUCOAS	-16.8769		SUCOAS	-17.301		SUCOAS	-17.6406		SUCOAS	-17.8779
	SULabc	0		SULabc	0		SULabc	0		SULabc	0		SULabc	0		SULabc	0		SULabc	0		SULabc	0		SULabc	0		SULabc	0		SULabc	0
	SULR	-0.11069		SULR	-0.11069		SULR	-0.11069		SULR	-0.10336		SULR	-0.06151		SULR	-0.02442		SULR	-0.02442		SULR	-0.01218		SULR	-0.00758		SULR	-0.0039		SULR	-0.00132
	TADSK	0		TADSK	0		TADSK	0		TADSK	0		TADSK	0		TADSK	0		TADSK	0		TADSK	0		TADSK	0		TADSK	0		TADSK	0
	TAL	-0.04716		TAL	-0.04716		TAL	-0.04716		TAL	-0.04404		TAL	-0.02621		TAL	-0.01041		TAL	-0.01041		TAL	-0.00519		TAL	-0.00323		TAL	-0.00166		TAL	-0.00056
	TDACPHL	0.01417		TDACPHL	0.01417		TDACPHL	0.01417		TDACPHL	0.01323		TDACPHL	0.00787		TDACPHL	11.1517		TDACPHL	11.1517		TDACPHL	0.00156		TDACPHL	0.00097		TDACPHL	0.0005		TDACPHL	0.00017
	TDMAT6	-0.15222		TDMAT6	-0.15222		TDMAT6	-0.15222		TDMAT6	-0.14215		TDMAT6	-0.08459		TDMAT6	11.1149		TDMAT6	11.1149		TDMAT6	-0.01675		TDMAT6	-0.01043		TDMAT6	-0.00536		TDMAT6	-0.00182
	TDPDRR	0		TDPDRR	0		TDPDRR	0		TDPDRR	0		TDPDRR	0		TDPDRR	0		TDPDRR	0		TDPDRR	0		TDPDRR	0		TDPDRR	0		TDPDRR	0
	TDPGDH	0		TDPGDH	0		TDPGDH	0		TDPGDH	0		TDPGDH	0		TDPGDH	0		TDPGDH	0		TDPGDH	0		TDPGDH	0		TDPGDH	0		TDPGDH	0
	THDPS	0.16963		THDPS	0.16963		THDPS	0.16963		THDPS	0.1584		THDPS	0.09426		THDPS	0.03743		THDPS	0.03743		THDPS	0.01867		THDPS	0.01162		THDPS	0.00597		THDPS	0.00203
	THPDH	0		THPDH	0		THPDH	0		THPDH	0		THPDH	0		THPDH	0		THPDH	0		THPDH	0		THPDH	0		THPDH	0		THPDH	0
	THRA	0.04563		THRA	0.04563		THRA	0.04563		THRA	0.04261		THRA	0.02536		THRA	0.01007		THRA	0.01007		THRA	0.00502		THRA	0.00313		THRA	0.00161		THRA	0.00055
	THRD_L	0.13293		THRD_L	0.13293		THRD_L	0.13293		THRD_L	0.12413		THRD_L	0.07387		THRD_L	0.02933		THRD_L	0.02933		THRD_L	0.01463		THRD_L	0.0091		THRD_L	0.00468		THRD_L	0.00159
	THRLAD	0		THRLAD	0		THRLAD	0		THRLAD	0		THRLAD	0		THRLAD	0		THRLAD	0		THRLAD	0		THRLAD	0		THRLAD	0		THRLAD	0
	THRPD	0		THRPD	0		THRPD	0		THRPD	0		THRPD	0		THRPD	0		THRPD	0		THRPD	0		THRPD	0		THRPD	0		THRPD	0
	THRS	0.29305		THRS	0.29305		THRS	0.29305		THRS	0.27365		THRS	0.16284		THRS	0.06466		THRS	0.06466		THRS	0.03225		THRS	0.02007		THRS	0.01032		THRS	0.00351
	THRTRS	0		THRTRS	0		THRTRS	0		THRTRS	0		THRTRS	0		THRTRS	0		THRTRS	0		THRTRS	0		THRTRS	0		THRTRS	0		THRTRS	0
	TKT1	-0.04716		TKT1	-0.04716		TKT1	-0.04716		TKT1	-0.04404		TKT1	-0.02621		TKT1	-0.01041		TKT1	-0.01041		TKT1	-0.00519		TKT1	-0.00323		TKT1	-0.00166		TKT1	-0.00056
	TKT2	-0.21866		TKT2	-0.21866		TKT2	-0.21866		TKT2	-0.20419		TKT2	-0.12151		TKT2	-0.04825		TKT2	-0.04825		TKT2	-0.02406		TKT2	-0.01498		TKT2	-0.0077		TKT2	-0.00262
	TMDK1	0		TMDK1	0		TMDK1	0		TMDK1	0		TMDK1	0		TMDK1	0		TMDK1	0		TMDK1	0		TMDK1	0		TMDK1	0		TMDK1	0
	TMDS	0.01372		TMDS	0.01372		TMDS	0.01372		TMDS	0.01281		TMDS	0.00762		TMDS	0.00303		TMDS	0.00303		TMDS	0.00151		TMDS	0.00094		TMDS	0.00048		TMDS	0.00016
	TMPK	0		TMPK	0		TMPK	0		TMPK	0		TMPK	0		TMPK	0		TMPK	0		TMPK	0		TMPK	0		TMPK	0		TMPK	0
	TMPPP	0		TMPPP	0		TMPPP	0		TMPPP	0		TMPPP	0		TMPPP	0		TMPPP	0		TMPPP	0		TMPPP	0		TMPPP	0		TMPPP	0
	TPI	-0.94174		TPI	-0.94174		TPI	-0.94174		TPI	-0.87941		TPI	-0.52331		TPI	-0.20779		TPI	-0.20779		TPI	-0.10364		TPI	-0.0645		TPI	-0.03316		TPI	-0.01127
	TRDR	0.16556		TRDR	0.16556		TRDR	0.16556		TRDR	0.1546		TRDR	0.092		TRDR	0.03653		TRDR	0.03653		TRDR	0.01822		TRDR	0.01134		TRDR	0.00583		TRDR	0.00198
	TRE6PP	0		TRE6PP	0		TRE6PP	0		TRE6PP	0		TRE6PP	0		TRE6PP	0		TRE6PP	0		TRE6PP	0		TRE6PP	0		TRE6PP	0		TRE6PP	0
	TRE6PS	0		TRE6PS	0		TRE6PS	0		TRE6PS	0		TRE6PS	0		TRE6PS	0		TRE6PS	0		TRE6PS	0		TRE6PS	0		TRE6PS	0		TRE6PS	0
	TRPS1	0.02565		TRPS1	0.02565		TRPS1	0.02565		TRPS1	0.02396		TRPS1	0.01426		TRPS1	0.00566		TRPS1	0.00566		TRPS1	0.00282		TRPS1	0.00176		TRPS1	0.0009		TRPS1	0.00031
	TRPTRS	0		TRPTRS	0		TRPTRS	0		TRPTRS	0		TRPTRS	0		TRPTRS	0		TRPTRS	0		TRPTRS	0		TRPTRS	0		TRPTRS	0		TRPTRS	0
	TSULabc	0		TSULabc	0		TSULabc	0		TSULabc	0		TSULabc	0		TSULabc	0		TSULabc	0		TSULabc	0		TSULabc	0		TSULabc	0		TSULabc	0
	TSULST	0		TSULST	0		TSULST	0		TSULST	0		TSULST	0		TSULST	0		TSULST	0		TSULST	0		TSULST	0		TSULST	0		TSULST	0
	TYRTA	-0.06223		TYRTA	-0.06223		TYRTA	-0.06223		TYRTA	-0.05811		TYRTA	-0.03458		TYRTA	-0.01373		TYRTA	-0.01373		TYRTA	-0.00685		TYRTA	-0.00426		TYRTA	-0.00219		TYRTA	-0.00074
	TYRTRS	0		TYRTRS	0		TYRTRS	0		TYRTRS	0		TYRTRS	0		TYRTRS	0		TYRTRS	0		TYRTRS	0		TYRTRS	0		TYRTRS	0		TYRTRS	0
	UAAGDS	0		UAAGDS	0		UAAGDS	0		UAAGDS	0		UAAGDS	0		UAAGDS	0		UAAGDS	0		UAAGDS	0		UAAGDS	0		UAAGDS	0		UAAGDS	0
	UACAT	0		UACAT	0		UACAT	0		UACAT	0		UACAT	0		UACAT	0		UACAT	0		UACAT	0		UACAT	0		UACAT	0		UACAT	0
	UACMAMO	0		UACMAMO	0		UACMAMO	0		UACMAMO	0		UACMAMO	0		UACMAMO	0		UACMAMO	0		UACMAMO	0		UACMAMO	0		UACMAMO	0		UACMAMO	0
	UAG2E	0		UAG2E	0		UAG2E	0		UAG2E	0		UAG2E	0		UAG2E	0		UAG2E	0		UAG2E	0		UAG2E	0		UAG2E	0		UAG2E	0
	UAG2EMA	0		UAG2EMA	0		UAG2EMA	0		UAG2EMA	0		UAG2EMA	0		UAG2EMA	0		UAG2EMA	0		UAG2EMA	0		UAG2EMA	0		UAG2EMA	0		UAG2EMA	0
	UAGCVT	0.01476		UAGCVT	0.01476		UAGCVT	0.01476		UAGCVT	0.01378		UAGCVT	0.0082		UAGCVT	0.00326		UAGCVT	0.00326		UAGCVT	0.00162		UAGCVT	0.00101		UAGCVT	0.00052		UAGCVT	0.00018
	UAGDP	0.03733		UAGDP	0.03733		UAGDP	0.03733		UAGDP	0.03486		UAGDP	0.02074		UAGDP	0.00824		UAGDP	0.00824		UAGDP	0.00411		UAGDP	0.00256		UAGDP	0.00131		UAGDP	0.00045
	UAGPT3	0		UAGPT3	0		UAGPT3	0		UAGPT3	0		UAGPT3	0		UAGPT3	0		UAGPT3	0		UAGPT3	0		UAGPT3	0		UAGPT3	0		UAGPT3	0
	UAMAGS	0		UAMAGS	0		UAMAGS	0		UAMAGS	0		UAMAGS	0		UAMAGS	0		UAMAGS	0		UAMAGS	0		UAMAGS	0		UAMAGS	0		UAMAGS	0
	UAMAS	0		UAMAS	0		UAMAS	0		UAMAS	0		UAMAS	0		UAMAS	0		UAMAS	0		UAMAS	0		UAMAS	0		UAMAS	0		UAMAS	0
	UAPGR	0.01476		UAPGR	0.01476		UAPGR	0.01476		UAPGR	0.01378		UAPGR	0.0082		UAPGR	0.00326		UAPGR	0.00326		UAPGR	0.00162		UAPGR	0.00101		UAPGR	0.00052		UAPGR	0.00018
	UDCPDP	0		UDCPDP	0		UDCPDP	0		UDCPDP	0		UDCPDP	0		UDCPDP	0		UDCPDP	0		UDCPDP	0		UDCPDP	0		UDCPDP	0		UDCPDP	0
	UDPDPS	0		UDPDPS	0		UDPDPS	0		UDPDPS	0		UDPDPS	0		UDPDPS	0		UDPDPS	0		UDPDPS	0		UDPDPS	0		UDPDPS	0		UDPDPS	0
	UDPG4E	0		UDPG4E	0		UDPG4E	0		UDPG4E	0		UDPG4E	0		UDPG4E	0		UDPG4E	0		UDPG4E	0		UDPG4E	0		UDPG4E	0		UDPG4E	0
	UDPGD	0		UDPGD	0		UDPGD	0		UDPGD	0		UDPGD	0		UDPGD	0		UDPGD	0		UDPGD	0		UDPGD	0		UDPGD	0		UDPGD	0
	UGMDDS	0		UGMDDS	0		UGMDDS	0		UGMDDS	0		UGMDDS	0		UGMDDS	0		UGMDDS	0		UGMDDS	0		UGMDDS	0		UGMDDS	0		UGMDDS	0
	UGSAT	0		UGSAT	0		UGSAT	0		UGSAT	0		UGSAT	0		UGSAT	0		UGSAT	0		UGSAT	0		UGSAT	0		UGSAT	0		UGSAT	0
	UHGADA	0		UHGADA	0		UHGADA	0		UHGADA	0		UHGADA	0		UHGADA	0		UHGADA	0		UHGADA	0		UHGADA	0		UHGADA	0		UHGADA	0
	UPP3MT	0		UPP3MT	0		UPP3MT	0		UPP3MT	0		UPP3MT	0		UPP3MT	0		UPP3MT	0		UPP3MT	0		UPP3MT	0		UPP3MT	0		UPP3MT	0
	UPP3S	0		UPP3S	0		UPP3S	0		UPP3S	0		UPP3S	0		UPP3S	0		UPP3S	0		UPP3S	0		UPP3S	0		UPP3S	0		UPP3S	0
	UPPDC1	0		UPPDC1	0		UPPDC1	0		UPPDC1	0		UPPDC1	0		UPPDC1	0		UPPDC1	0		UPPDC1	0		UPPDC1	0		UPPDC1	0		UPPDC1	0
	UPPRT	0		UPPRT	0		UPPRT	0		UPPRT	0		UPPRT	0		UPPRT	0		UPPRT	0		UPPRT	0		UPPRT	0		UPPRT	0		UPPRT	0
	URAt2	0		URAt2	0		URAt2	0		URAt2	0		URAt2	0		URAt2	0		URAt2	0		URAt2	0		URAt2	0		URAt2	0		URAt2	0
	URFGTT	0		URFGTT	0		URFGTT	0		URFGTT	0		URFGTT	0		URFGTT	0		URFGTT	0		URFGTT	0		URFGTT	0		URFGTT	0		URFGTT	0
	URIDK1	0.12784		URIDK1	0.12784		URIDK1	0.12784		URIDK1	0.11938		URIDK1	0.07104		URIDK1	0.02821		URIDK1	0.02821		URIDK1	0.01407		URIDK1	0.00876		URIDK1	0.0045		URIDK1	0.00153
	URIDK2	0		URIDK2	0		URIDK2	0		URIDK2	0		URIDK2	0		URIDK2	0		URIDK2	0		URIDK2	0		URIDK2	0		URIDK2	0		URIDK2	0
	USHD	0		USHD	0		USHD	0		USHD	0		USHD	0		USHD	0		USHD	0		USHD	0		USHD	0		USHD	0		USHD	0
	VALabc	0		VALabc	0		VALabc	0		VALabc	0		VALabc	0		VALabc	0		VALabc	0		VALabc	0		VALabc	0		VALabc	0		VALabc	0
	VALt6	0		VALt6	0		VALt6	0		VALt6	0		VALt6	0		VALt6	0		VALt6	0		VALt6	0		VALt6	0		VALt6	0		VALt6	0
	VALTA	-0.19098		VALTA	-0.19098		VALTA	-0.19098		VALTA	-0.17834		VALTA	-0.10612		VALTA	-0.04214		VALTA	-0.04214		VALTA	-0.02102		VALTA	-0.01308		VALTA	-0.00673		VALTA	-0.00228
	VALTRS	0		VALTRS	0		VALTRS	0		VALTRS	0		VALTRS	0		VALTRS	0		VALTRS	0		VALTRS	0		VALTRS	0		VALTRS	0		VALTRS	0
	WO4abc	0		WO4abc	0		WO4abc	0		WO4abc	0		WO4abc	0		WO4abc	0		WO4abc	0		WO4abc	0		WO4abc	0		WO4abc	0		WO4abc	0
	XTPASE	0		XTPASE	0		XTPASE	0		XTPASE	0		XTPASE	0		XTPASE	0		XTPASE	0		XTPASE	0		XTPASE	0		XTPASE	0		XTPASE	0
	YUMPS	0		YUMPS	0		YUMPS	0		YUMPS	0		YUMPS	0		YUMPS	0		YUMPS	0		YUMPS	0		YUMPS	0		YUMPS	0		YUMPS	0
	ZN2abc2	0		ZN2abc2	0		ZN2abc2	0		ZN2abc2	0		ZN2abc2	0		ZN2abc2	0		ZN2abc2	0		ZN2abc2	0		ZN2abc2	0		ZN2abc2	0		ZN2abc2	0
	ZN2t4	0		ZN2t4	0		ZN2t4	0		ZN2t4	0		ZN2t4	0		ZN2t4	0		ZN2t4	0		ZN2t4	0		ZN2t4	0		ZN2t4	0		ZN2t4	0
	_1NADHmfc	0		_1NADHmfc	0		_1NADHmfc	0		_1NADHmfc	0		_1NADHmfc	0		_1NADHmfc	0		_1NADHmfc	0		_1NADHmfc	0		_1NADHmfc	0		_1NADHmfc	0		_1NADHmfc	0
	_2NADHmfc	0		_2NADHmfc	0		_2NADHmfc	0		_2NADHmfc	0		_2NADHmfc	0		_2NADHmfc	0		_2NADHmfc	0		_2NADHmfc	0		_2NADHmfc	0		_2NADHmfc	0		_2NADHmfc	0
	_3Cytcmfc	8.09184		_3Cytcmfc	7.4296		_3Cytcmfc	6.76735		_3Cytcmfc	0		_3Cytcmfc	0		_3Cytcmfc	0		_3Cytcmfc	0		_3Cytcmfc	0		_3Cytcmfc	0		_3Cytcmfc	0		_3Cytcmfc	0
	agg_GS13m_2_c_	0.66224		agg_GS13m_2_c_	0		agg_GS13m_2_c_	0		agg_GS13m_2_c_	0		agg_GS13m_2_c_	0		agg_GS13m_2_c_	0		agg_GS13m_2_c_	0		agg_GS13m_2_c_	0		agg_GS13m_2_c_	0		agg_GS13m_2_c_	0		agg_GS13m_2_c_	0
	growthNadh 1	0		growthNadh 1	0.66224		growthNadh 1	0		growthNadh 1	0		growthNadh 1	0		growthNadh 1	0		growthNadh 1	0		growthNadh 1	0		growthNadh 1	0		growthNadh 1	0		growthNadh 1	0
	growthNadh 2	0		growthNadh 2	0		growthNadh 2	0.66224		growthNadh 2	0		growthNadh 2	0		growthNadh 2	0		growthNadh 2	0		growthNadh 2	0		growthNadh 2	0		growthNadh 2	0		growthNadh 2	0
	growthNadh 20	0		growthNadh 20	0		growthNadh 20	0		growthNadh 20	0.61841		growthNadh 20	0		growthNadh 20	0		growthNadh 20	0		growthNadh 20	0		growthNadh 20	0		growthNadh 20	0		growthNadh 20	0
	growthNadh 200	0		growthNadh 200	0		growthNadh 200	0		growthNadh 200	0		growthNadh 100	0.36799		growthNadh 200	0		growthNadh 200	0		growthNadh 200	0		growthNadh 200	0		growthNadh 200	0		growthNadh 200	0
	growthNadh 400	0		growthNadh 400	0		growthNadh 400	0		growthNadh 400	0		growthNadh 200	0		growthNadh 400	0.14612		growthNadh 400	0.14612		growthNadh 400	0		growthNadh 400	0		growthNadh 400	0		growthNadh 400	0
	growthNadh 900	0		growthNadh 900	0		growthNadh 900	0		growthNadh 900	0		growthNadh 400	0		growthNadh 900	0		growthNadh 900	0		growthNadh 900	0.07288		growthNadh 900	0		growthNadh 900	0		growthNadh 900	0
	growthNadh 1500	0		growthNadh 1500	0		growthNadh 1500	0		growthNadh 1500	0		growthNadh 900	0		growthNadh 1500	0		growthNadh 1500	0		growthNadh 1500	0		growthNadh 1500	0.04536		growthNadh 1500	0		growthNadh 1500	0
	growthNadh 3000	0		growthNadh 3000	0		growthNadh 3000	0		growthNadh 3000	0		growthNadh 1500	0		growthNadh 3000	0		growthNadh 3000	0		growthNadh 3000	0		growthNadh 3000	0		growthNadh 3000	0.02332		growthNadh 3000	0
	growthNadh 9000	0		growthNadh 9000	0		growthNadh 9000	0		growthNadh 9000	0		growthNadh 3000	0		growthNadh 9000	0		growthNadh 9000	0		growthNadh 9000	0		growthNadh 9000	0		growthNadh 9000	0		growthNadh 9000	0.00792
	EX_ac_e_	-18		EX_ac_e_	-18		EX_ac_e_	-18		EX_ac_e_	-18		EX_ac_e_	-18		EX_ac_e_	-18		EX_ac_e_	-18		EX_ac_e_	-18		EX_ac_e_	-18		EX_ac_e_	-18		EX_ac_e_	-18
	EX_antim_e_	0		EX_antim_e_	0		EX_antim_e_	0		EX_antim_e_	0		EX_antim_e_	0		EX_antim_e_	0		EX_antim_e_	0		EX_antim_e_	0		EX_antim_e_	0		EX_antim_e_	0		EX_antim_e_	0
	EX_arsna_e_	0		EX_arsna_e_	0		EX_arsna_e_	0		EX_arsna_e_	0		EX_arsna_e_	0		EX_arsna_e_	0		EX_arsna_e_	0		EX_arsna_e_	0		EX_arsna_e_	0		EX_arsna_e_	0		EX_arsna_e_	0
	EX_arsni2_e_	0		EX_arsni2_e_	0		EX_arsni2_e_	0		EX_arsni2_e_	0		EX_arsni2_e_	0		EX_arsni2_e_	0		EX_arsni2_e_	0		EX_arsni2_e_	0		EX_arsni2_e_	0		EX_arsni2_e_	0		EX_arsni2_e_	0
	EX_ca2_e_	-0.00062		EX_ca2_e_	-0.00062		EX_ca2_e_	-0.00062		EX_ca2_e_	-0.00058		EX_ca2_e_	-0.00035		EX_ca2_e_	-0.00023		EX_ca2_e_	-0.00014		EX_ca2_e_	-7e-05		EX_ca2_e_	-4e-05		EX_ca2_e_	-2e-05		EX_ca2_e_	-1e-05
	EX_cd2_e_	0		EX_cd2_e_	0		EX_cd2_e_	0		EX_cd2_e_	0		EX_cd2_e_	0		EX_cd2_e_	0		EX_cd2_e_	0		EX_cd2_e_	0		EX_cd2_e_	0		EX_cd2_e_	0		EX_cd2_e_	0
	EX_cit_e_	0		EX_cit_e_	0		EX_cit_e_	0		EX_cit_e_	0		EX_cit_e_	0		EX_cit_e_	0		EX_cit_e_	0		EX_cit_e_	0		EX_cit_e_	0		EX_cit_e_	0		EX_cit_e_	0
	EX_cl_e_	0		EX_cl_e_	0		EX_cl_e_	0		EX_cl_e_	0		EX_cl_e_	0		EX_cl_e_	0		EX_cl_e_	0		EX_cl_e_	0		EX_cl_e_	0		EX_cl_e_	0		EX_cl_e_	0
	EX_co2_e_	9.915		EX_co2_e_	9.915		EX_co2_e_	9.915		EX_co2_e_	11.6415		EX_co2_e_	21.5051		EX_co2_e_	26.3763		EX_co2_e_	30.2446		EX_co2_e_	33.1294		EX_co2_e_	34.2134		EX_co2_e_	35.0814		EX_co2_e_	35.6879
	EX_cobalt2_e_	0		EX_cobalt2_e_	0		EX_cobalt2_e_	0		EX_cobalt2_e_	0		EX_cobalt2_e_	0		EX_cobalt2_e_	0		EX_cobalt2_e_	0		EX_cobalt2_e_	0		EX_cobalt2_e_	0		EX_cobalt2_e_	0		EX_cobalt2_e_	0
	EX_cu2_e_	0		EX_cu2_e_	0		EX_cu2_e_	0		EX_cu2_e_	0		EX_cu2_e_	0		EX_cu2_e_	0		EX_cu2_e_	0		EX_cu2_e_	0		EX_cu2_e_	0		EX_cu2_e_	0		EX_cu2_e_	0
	EX_cys_L_e_	0		EX_cys_L_e_	0		EX_cys_L_e_	0		EX_cys_L_e_	0		EX_cys_L_e_	0		EX_cys_L_e_	0		EX_cys_L_e_	0		EX_cys_L_e_	0		EX_cys_L_e_	0		EX_cys_L_e_	0		EX_cys_L_e_	0
	EX_fe2_e_	16.1837		EX_fe2_e_	16.1837		EX_fe2_e_	16.1837		EX_fe2_e_	24.7364		EX_fe2_e_	73.5989		EX_fe2_e_	97.73		EX_fe2_e_	116.893		EX_fe2_e_	131.183		EX_fe2_e_	136.073		EX_fe2_e_	139.924		EX_fe2_e_	142.615
	EX_fe3_e_	-16.1837		EX_fe3_e_	-16.1837		EX_fe3_e_	-16.1837		EX_fe3_e_	-24.7364		EX_fe3_e_	-73.5989		EX_fe3_e_	-97.73		EX_fe3_e_	-116.893		EX_fe3_e_	-131.183		EX_fe3_e_	-136.073		EX_fe3_e_	-139.924		EX_fe3_e_	-142.615
	EX_for_e_	0		EX_for_e_	0		EX_for_e_	0		EX_for_e_	0		EX_for_e_	0		EX_for_e_	0		EX_for_e_	0		EX_for_e_	0		EX_for_e_	0		EX_for_e_	0		EX_for_e_	0
	EX_fum_e_	0		EX_fum_e_	0		EX_fum_e_	0		EX_fum_e_	0		EX_fum_e_	0		EX_fum_e_	0		EX_fum_e_	0		EX_fum_e_	0		EX_fum_e_	0		EX_fum_e_	0		EX_fum_e_	0
	EX_gln_L_e_	0		EX_gln_L_e_	0		EX_gln_L_e_	0		EX_gln_L_e_	0		EX_gln_L_e_	0		EX_gln_L_e_	0		EX_gln_L_e_	0		EX_gln_L_e_	0		EX_gln_L_e_	0		EX_gln_L_e_	0		EX_gln_L_e_	0
	EX_gly_e_	0		EX_gly_e_	0		EX_gly_e_	0		EX_gly_e_	0		EX_gly_e_	0		EX_gly_e_	0		EX_gly_e_	0		EX_gly_e_	0		EX_gly_e_	0		EX_gly_e_	0		EX_gly_e_	0
	EX_glyclt_e_	0		EX_glyclt_e_	0		EX_glyclt_e_	0		EX_glyclt_e_	0		EX_glyclt_e_	0		EX_glyclt_e_	0		EX_glyclt_e_	0		EX_glyclt_e_	0		EX_glyclt_e_	0		EX_glyclt_e_	0		EX_glyclt_e_	0
	EX_gthrd_e_	0		EX_gthrd_e_	0		EX_gthrd_e_	0		EX_gthrd_e_	0		EX_gthrd_e_	0		EX_gthrd_e_	0		EX_gthrd_e_	0		EX_gthrd_e_	0		EX_gthrd_e_	0		EX_gthrd_e_	0		EX_gthrd_e_	0
	EX_gua_e_	0		EX_gua_e_	0		EX_gua_e_	0		EX_gua_e_	0		EX_gua_e_	0		EX_gua_e_	0		EX_gua_e_	0		EX_gua_e_	0		EX_gua_e_	0		EX_gua_e_	0		EX_gua_e_	0
	EX_h_e_	-9.86675		EX_h_e_	-9.86675		EX_h_e_	-9.86675		EX_h_e_	-5.56215		EX_h_e_	19.0304		EX_h_e_	31.1756		EX_h_e_	40.8204		EX_h_e_	48.0127		EX_h_e_	50.3154		EX_h_e_	52.1055		EX_h_e_	53.3564
	EX_h2_e_	0		EX_h2_e_	0		EX_h2_e_	0		EX_h2_e_	0		EX_h2_e_	0		EX_h2_e_	0		EX_h2_e_	0		EX_h2_e_	0		EX_h2_e_	0		EX_h2_e_	0		EX_h2_e_	0
	EX_h2o_e_	27.2711		EX_h2o_e_	27.2711		EX_h2o_e_	27.2711		EX_h2o_e_	23.0834		EX_h2o_e_	-0.84152		EX_h2o_e_	-12.657		EX_h2o_e_	-22.0399		EX_h2o_e_	-29.037		EX_h2o_e_	-31.6665		EX_h2o_e_	-33.7719		EX_h2o_e_	-35.243
	EX_h2s_e_	0		EX_h2s_e_	0		EX_h2s_e_	0		EX_h2s_e_	0		EX_h2s_e_	0		EX_h2s_e_	0		EX_h2s_e_	0		EX_h2s_e_	0		EX_h2s_e_	0		EX_h2s_e_	0		EX_h2s_e_	0
	EX_hxan_e_	0		EX_hxan_e_	0		EX_hxan_e_	0		EX_hxan_e_	0		EX_hxan_e_	0		EX_hxan_e_	0		EX_hxan_e_	0		EX_hxan_e_	0		EX_hxan_e_	0		EX_hxan_e_	0		EX_hxan_e_	0
	EX_ile_L_e_	0		EX_ile_L_e_	0		EX_ile_L_e_	0		EX_ile_L_e_	0		EX_ile_L_e_	0		EX_ile_L_e_	0		EX_ile_L_e_	0		EX_ile_L_e_	0		EX_ile_L_e_	0		EX_ile_L_e_	0		EX_ile_L_e_	0
	EX_k_e_	-0.14699		EX_k_e_	-0.14699		EX_k_e_	-0.14699		EX_k_e_	-0.13726		EX_k_e_	-0.08168		EX_k_e_	-0.05423		EX_k_e_	-0.03243		EX_k_e_	-0.01618		EX_k_e_	-0.01007		EX_k_e_	-0.00518		EX_k_e_	-0.00176
	EX_lac_D_e_	0		EX_lac_D_e_	0		EX_lac_D_e_	0		EX_lac_D_e_	0		EX_lac_D_e_	0		EX_lac_D_e_	0		EX_lac_D_e_	0		EX_lac_D_e_	0		EX_lac_D_e_	0		EX_lac_D_e_	0		EX_lac_D_e_	0
	EX_lac_L_e_	0		EX_lac_L_e_	0		EX_lac_L_e_	0		EX_lac_L_e_	0		EX_lac_L_e_	0		EX_lac_L_e_	0		EX_lac_L_e_	0		EX_lac_L_e_	0		EX_lac_L_e_	0		EX_lac_L_e_	0		EX_lac_L_e_	0
	EX_leu_L_e_	0		EX_leu_L_e_	0		EX_leu_L_e_	0		EX_leu_L_e_	0		EX_leu_L_e_	0		EX_leu_L_e_	0		EX_leu_L_e_	0		EX_leu_L_e_	0		EX_leu_L_e_	0		EX_leu_L_e_	0		EX_leu_L_e_	0
	EX_lys_L_e_	0		EX_lys_L_e_	0		EX_lys_L_e_	0		EX_lys_L_e_	0		EX_lys_L_e_	0		EX_lys_L_e_	0		EX_lys_L_e_	0		EX_lys_L_e_	0		EX_lys_L_e_	0		EX_lys_L_e_	0		EX_lys_L_e_	0
	EX_mal_L_e_	0		EX_mal_L_e_	0		EX_mal_L_e_	0		EX_mal_L_e_	0		EX_mal_L_e_	0		EX_mal_L_e_	0		EX_mal_L_e_	0		EX_mal_L_e_	0		EX_mal_L_e_	0		EX_mal_L_e_	0		EX_mal_L_e_	0
	EX_mg2_e_	-0.02118		EX_mg2_e_	-0.02118		EX_mg2_e_	-0.02118		EX_mg2_e_	-0.01978		EX_mg2_e_	-0.01177		EX_mg2_e_	-0.00781		EX_mg2_e_	-0.00467		EX_mg2_e_	-0.00233		EX_mg2_e_	-0.00145		EX_mg2_e_	-0.00075		EX_mg2_e_	-0.00025
	EX_mn2_e_	0		EX_mn2_e_	0		EX_mn2_e_	0		EX_mn2_e_	0		EX_mn2_e_	0		EX_mn2_e_	0		EX_mn2_e_	0		EX_mn2_e_	0		EX_mn2_e_	0		EX_mn2_e_	0		EX_mn2_e_	0
	EX_mobd_e_	0		EX_mobd_e_	0		EX_mobd_e_	0		EX_mobd_e_	0		EX_mobd_e_	0		EX_mobd_e_	0		EX_mobd_e_	0		EX_mobd_e_	0		EX_mobd_e_	0		EX_mobd_e_	0		EX_mobd_e_	0
	EX_n2_e_	-2.0139		EX_n2_e_	-2.0139		EX_n2_e_	-2.0139		EX_n2_e_	-1.86512		EX_n2_e_	-1.01511		EX_n2_e_	-0.59533		EX_n2_e_	-0.26197		EX_n2_e_	-0.01338		EX_n2_e_	0		EX_n2_e_	0		EX_n2_e_	0
	EX_na1_e_	0		EX_na1_e_	0		EX_na1_e_	0		EX_na1_e_	0		EX_na1_e_	0		EX_na1_e_	0		EX_na1_e_	0		EX_na1_e_	0		EX_na1_e_	0		EX_na1_e_	0		EX_na1_e_	0
	EX_nh4_e_	-0.468		EX_nh4_e_	-0.468		EX_nh4_e_	-0.468		EX_nh4_e_	-0.468		EX_nh4_e_	-0.468		EX_nh4_e_	-0.468		EX_nh4_e_	-0.468		EX_nh4_e_	-0.468		EX_nh4_e_	-0.30792		EX_nh4_e_	-0.15832		EX_nh4_e_	-0.05379
	EX_ni2_e_	0		EX_ni2_e_	0		EX_ni2_e_	0		EX_ni2_e_	0		EX_ni2_e_	0		EX_ni2_e_	0		EX_ni2_e_	0		EX_ni2_e_	0		EX_ni2_e_	0		EX_ni2_e_	0		EX_ni2_e_	0
	EX_no2_e_	0		EX_no2_e_	0		EX_no2_e_	0		EX_no2_e_	0		EX_no2_e_	0		EX_no2_e_	0		EX_no2_e_	0		EX_no2_e_	0		EX_no2_e_	0		EX_no2_e_	0		EX_no2_e_	0
	EX_no3_e_	0		EX_no3_e_	0		EX_no3_e_	0		EX_no3_e_	0		EX_no3_e_	0		EX_no3_e_	0		EX_no3_e_	0		EX_no3_e_	0		EX_no3_e_	0		EX_no3_e_	0		EX_no3_e_	0
	EX_oxa_e_	0		EX_oxa_e_	0		EX_oxa_e_	0		EX_oxa_e_	0		EX_oxa_e_	0		EX_oxa_e_	0		EX_oxa_e_	0		EX_oxa_e_	0		EX_oxa_e_	0		EX_oxa_e_	0		EX_oxa_e_	0
	EX_pi_e_	-1.17737		EX_pi_e_	-1.17737		EX_pi_e_	-1.17737		EX_pi_e_	-1.09945		EX_pi_e_	-0.65424		EX_pi_e_	-0.43438		EX_pi_e_	-0.25977		EX_pi_e_	-0.12957		EX_pi_e_	-0.08064		EX_pi_e_	-0.04146		EX_pi_e_	-0.01409
	EX_pro_L_e_	0		EX_pro_L_e_	0		EX_pro_L_e_	0		EX_pro_L_e_	0		EX_pro_L_e_	0		EX_pro_L_e_	0		EX_pro_L_e_	0		EX_pro_L_e_	0		EX_pro_L_e_	0		EX_pro_L_e_	0		EX_pro_L_e_	0
	EX_pyr_e_	0		EX_pyr_e_	0		EX_pyr_e_	0		EX_pyr_e_	0		EX_pyr_e_	0		EX_pyr_e_	0		EX_pyr_e_	0		EX_pyr_e_	0		EX_pyr_e_	0		EX_pyr_e_	0		EX_pyr_e_	0
	EX_s_e_	0		EX_s_e_	0		EX_s_e_	0		EX_s_e_	0		EX_s_e_	0		EX_s_e_	0		EX_s_e_	0		EX_s_e_	0		EX_s_e_	0		EX_s_e_	0		EX_s_e_	0
	EX_so4_e_	-0.11069		EX_so4_e_	-0.11069		EX_so4_e_	-0.11069		EX_so4_e_	-0.10336		EX_so4_e_	-0.06151		EX_so4_e_	-0.04084		EX_so4_e_	-0.02442		EX_so4_e_	-0.01218		EX_so4_e_	-0.00758		EX_so4_e_	-0.0039		EX_so4_e_	-0.00132
	EX_ss_e_	0		EX_ss_e_	0		EX_ss_e_	0		EX_ss_e_	0		EX_ss_e_	0		EX_ss_e_	0		EX_ss_e_	0		EX_ss_e_	0		EX_ss_e_	0		EX_ss_e_	0		EX_ss_e_	0
	EX_succ_e_	0		EX_succ_e_	0		EX_succ_e_	0		EX_succ_e_	0		EX_succ_e_	0		EX_succ_e_	0		EX_succ_e_	0		EX_succ_e_	0		EX_succ_e_	0		EX_succ_e_	0		EX_succ_e_	0
	EX_tsul_e_	0		EX_tsul_e_	0		EX_tsul_e_	0		EX_tsul_e_	0		EX_tsul_e_	0		EX_tsul_e_	0		EX_tsul_e_	0		EX_tsul_e_	0		EX_tsul_e_	0		EX_tsul_e_	0		EX_tsul_e_	0
	EX_ura_e_	0		EX_ura_e_	0		EX_ura_e_	0		EX_ura_e_	0		EX_ura_e_	0		EX_ura_e_	0		EX_ura_e_	0		EX_ura_e_	0		EX_ura_e_	0		EX_ura_e_	0		EX_ura_e_	0
	EX_val_L_e_	0		EX_val_L_e_	0		EX_val_L_e_	0		EX_val_L_e_	0		EX_val_L_e_	0		EX_val_L_e_	0		EX_val_L_e_	0		EX_val_L_e_	0		EX_val_L_e_	0		EX_val_L_e_	0		EX_val_L_e_	0
	EX_wo4_e_	0		EX_wo4_e_	0		EX_wo4_e_	0		EX_wo4_e_	0		EX_wo4_e_	0		EX_wo4_e_	0		EX_wo4_e_	0		EX_wo4_e_	0		EX_wo4_e_	0		EX_wo4_e_	0		EX_wo4_e_	0
	EX_zn2_e_	0		EX_zn2_e_	0		EX_zn2_e_	0		EX_zn2_e_	0		EX_zn2_e_	0		EX_zn2_e_	0		EX_zn2_e_	0		EX_zn2_e_	0		EX_zn2_e_	0		EX_zn2_e_	0		EX_zn2_e_	0
	EX_h_emm	0		EX_h_emm	0		EX_h_emm	0		EX_h_emm	0		EX_h_emm	0		EX_h_emm	0		EX_h_emm	0		EX_h_emm	0		EX_h_emm	0		EX_h_emm	0		EX_h_emm	0
	EX_h_edm_out	8.09184		EX_h_edm_out	8.09184		EX_h_edm_out	8.09184		EX_h_edm_out	12.3682		EX_h_edm_out	36.7994		EX_h_edm_out	48.865		EX_h_edm_out	58.4465		EX_h_edm_out	65.5917		EX_h_edm_out	68.0366		EX_h_edm_out	69.9622		EX_h_edm_out	71.3077

## Sheet: MET fluxes
FBA results fro the MET mode
COI	Control			1			2			20			100			200			400			900			1500			3000			9000
	_4HBTE	0		_4HBTE	0		_4HBTE	0		_4HBTE	0		_4HBTE	0		_4HBTE	0		_4HBTE	0		_4HBTE	0		_4HBTE	0		_4HBTE	0		_4HBTE	0
	A5PISO	0		A5PISO	0		A5PISO	0		A5PISO	0		A5PISO	0		A5PISO	0		A5PISO	0		A5PISO	0		A5PISO	0		A5PISO	0		A5PISO	0
	AACPAT	0.16639		AACPAT	0.16301		AACPAT	0.1611		AACPAT	0.13303		AACPAT	0.07498		AACPAT	0.04851		AACPAT	0.02844		AACPAT	0.01394		AACPAT	0.00863		AACPAT	0.00442		AACPAT	0.00013
	AACPS1	0		AACPS1	0		AACPS1	0		AACPS1	0		AACPS1	0		AACPS1	0		AACPS1	0		AACPS1	0		AACPS1	0		AACPS1	0		AACPS1	0
	AACPS2	0		AACPS2	0		AACPS2	0		AACPS2	0		AACPS2	0		AACPS2	0		AACPS2	0		AACPS2	0		AACPS2	0		AACPS2	0		AACPS2	0
	AACPS3	0		AACPS3	0		AACPS3	0		AACPS3	0		AACPS3	0		AACPS3	0		AACPS3	29.1789		AACPS3	32.9634		AACPS3	34.1217		AACPS3	35.0386		AACPS3	35.6662
	AACPS4	0		AACPS4	0		AACPS4	0		AACPS4	0		AACPS4	0		AACPS4	0		AACPS4	0		AACPS4	0		AACPS4	0		AACPS4	0		AACPS4	0.00137
	AACPS5	0		AACPS5	0		AACPS5	0		AACPS5	0		AACPS5	0		AACPS5	0		AACPS5	0		AACPS5	0		AACPS5	0		AACPS5	0		AACPS5	0
	ACBIPGT	0		ACBIPGT	0		ACBIPGT	0		ACBIPGT	0		ACBIPGT	0		ACBIPGT	0		ACBIPGT	0		ACBIPGT	0		ACBIPGT	0		ACBIPGT	0		ACBIPGT	0
	ACCOAC	2.82354		ACCOAC	2.76624		ACCOAC	2.73382		ACCOAC	2.25751		ACCOAC	1.2723		ACCOAC	0.82322		ACCOAC	0.48256		ACCOAC	0.23664		ACCOAC	0.14637		ACCOAC	0.07492		ACCOAC	0.02538
	ACGK	0.13349		ACGK	0.13078		ACGK	0.12925		ACGK	0.10673		ACGK	0.06015		ACGK	0.03892		ACGK	0.02281		ACGK	0.01119		ACGK	0.00692		ACGK	0.00354		ACGK	0.0012
	ACGS	0		ACGS	0		ACGS	0		ACGS	0		ACGS	0		ACGS	0		ACGS	0		ACGS	0		ACGS	0		ACGS	0		ACGS	0
	ACHBS	0.13293		ACHBS	0.13023		ACHBS	0.1287		ACHBS	0.10628		ACHBS	0.0599		ACHBS	0.03876		ACHBS	0.02272		ACHBS	0.01114		ACHBS	0.00689		ACHBS	0.00353		ACHBS	0.00119
	ACKr	18.1563		ACKr	18.1417		ACKr	18.14		ACKr	18.1156		ACKr	18.0652		ACKr	18.0422		ACKr	18.0247		ACKr	18.0121		ACKr	18.0075		ACKr	18.0038		ACKr	18.0013
	ACLS	0.44388		ACLS	0.43488		ACLS	0.42978		ACLS	0.3549		ACLS	0.20002		ACLS	0.12942		ACLS	0.07586		ACLS	0.0372		ACLS	0.02301		ACLS	0.01178		ACLS	0.00399
	ACMAT1	0.16639		ACMAT1	0.16301		ACMAT1	0.1611		ACMAT1	0.13303		ACMAT1	0.07498		ACMAT1	0.04851		ACMAT1	0.02844		ACMAT1	0.01394		ACMAT1	0.00863		ACMAT1	0.00442		ACMAT1	0.00013
	ACNPLYS	0		ACNPLYS	0		ACNPLYS	0		ACNPLYS	0		ACNPLYS	0		ACNPLYS	0		ACNPLYS	0		ACNPLYS	0		ACNPLYS	0		ACNPLYS	0		ACNPLYS	0
	ACONT	8.46401		ACONT	8.57331		ACONT	8.6838		ACONT	10.307		ACONT	13.6643		ACONT	15.1947		ACONT	16.3555		ACONT	17.1936		ACONT	17.5012		ACONT	17.7447		ACONT	17.9135
	ACOTA	-0.13349		ACOTA	-0.13078		ACOTA	-0.12925		ACOTA	-0.10673		ACOTA	-0.06015		ACOTA	-0.03892		ACOTA	-0.02281		ACOTA	-0.01119		ACOTA	-0.00692		ACOTA	-0.00354		ACOTA	-0.0012
	ACPS1	0		ACPS1	0		ACPS1	0		ACPS1	0		ACPS1	0		ACPS1	0		ACPS1	0		ACPS1	0		ACPS1	0		ACPS1	0		ACPS1	0
	ACt6	18		ACt6	18		ACt6	18		ACt6	18		ACt6	18		ACt6	18		ACt6	18		ACt6	18		ACt6	18		ACt6	18		ACt6	18
	ADCL	0		ADCL	0		ADCL	0		ADCL	0		ADCL	0		ADCL	0		ADCL	0		ADCL	0		ADCL	0		ADCL	0		ADCL	0
	ADCOBAK	0		ADCOBAK	0		ADCOBAK	0		ADCOBAK	0		ADCOBAK	0		ADCOBAK	0		ADCOBAK	0		ADCOBAK	0		ADCOBAK	0		ADCOBAK	0		ADCOBAK	0
	ADCOBAS	0		ADCOBAS	0		ADCOBAS	0		ADCOBAS	0		ADCOBAS	0		ADCOBAS	0		ADCOBAS	0		ADCOBAS	0		ADCOBAS	0		ADCOBAS	0		ADCOBAS	0
	ADCOBHEXS	0		ADCOBHEXS	0		ADCOBHEXS	0		ADCOBHEXS	0		ADCOBHEXS	0		ADCOBHEXS	0		ADCOBHEXS	0		ADCOBHEXS	0		ADCOBHEXS	0		ADCOBHEXS	0		ADCOBHEXS	0
	ADCPS2	0		ADCPS2	0		ADCPS2	0		ADCPS2	0		ADCPS2	0		ADCPS2	0		ADCPS2	0		ADCPS2	0		ADCPS2	0		ADCPS2	0		ADCPS2	0
	ADCS	0		ADCS	0		ADCS	0		ADCS	0		ADCS	0		ADCS	0		ADCS	0		ADCS	0		ADCS	0		ADCS	0		ADCS	0
	ADK1	-9995.65		ADK1	-9995.61		ADK1	-9995.66		ADK1	-9996.42		ADK1	-9997.98		ADK1	-9998.69		ADK1	-9970.06		ADK1	-9966.66		ADK1	-9965.65		ADK1	-9964.84		ADK1	-9964.29
	ADK2	0		ADK2	0		ADK2	0		ADK2	0		ADK2	0		ADK2	0		ADK2	0		ADK2	0		ADK2	0		ADK2	0		ADK2	0
	ADK3	9999.76		ADK3	9999.75		ADK3	9999.75		ADK3	9999.79		ADK3	9999.88		ADK3	9999.93		ADK3	9999.96		ADK3	9999.98		ADK3	9999.99		ADK3	9999.99		ADK3	10000
	ADK4	0		ADK4	0		ADK4	0		ADK4	0		ADK4	0		ADK4	0		ADK4	0		ADK4	0		ADK4	0		ADK4	0		ADK4	0
	ADNK1	0		ADNK1	0		ADNK1	0		ADNK1	0		ADNK1	0		ADNK1	0		ADNK1	0		ADNK1	0		ADNK1	0		ADNK1	0		ADNK1	0
	ADPRDP	0		ADPRDP	0		ADPRDP	0		ADPRDP	0		ADPRDP	0		ADPRDP	0		ADPRDP	0		ADPRDP	0		ADPRDP	0		ADPRDP	0		ADPRDP	0
	ADPT	0		ADPT	0		ADPT	0		ADPT	0		ADPT	0		ADPT	0		ADPT	0		ADPT	0		ADPT	0		ADPT	0		ADPT	0
	ADSL1	0.09124		ADSL1	0.10087		ADSL1	0.09969		ADSL1	0.08232		ADSL1	0.0464		ADSL1	0.03002		ADSL1	0.0176		ADSL1	0.00863		ADSL1	0.00534		ADSL1	0.00273		ADSL1	0.00093
	ADSL2	0.10502		ADSL2	0.11437		ADSL2	0.11303		ADSL2	0.09334		ADSL2	0.0526		ADSL2	0.03404		ADSL2	0.01995		ADSL2	0.00978		ADSL2	0.00605		ADSL2	0.0031		ADSL2	0.00105
	ADSS	0.09124		ADSS	0.10087		ADSS	0.09969		ADSS	0.08232		ADSS	0.0464		ADSS	0.03002		ADSS	0.0176		ADSS	0.00863		ADSS	0.00534		ADSS	0.00273		ADSS	0.00093
	AGPAT	0		AGPAT	0		AGPAT	0		AGPAT	0		AGPAT	0		AGPAT	0		AGPAT	0		AGPAT	0		AGPAT	0		AGPAT	0		AGPAT	0
	AGPR	-0.13349		AGPR	-0.13078		AGPR	-0.12925		AGPR	-0.10673		AGPR	-0.06015		AGPR	-0.03892		AGPR	-0.02281		AGPR	-0.01119		AGPR	-0.00692		AGPR	-0.00354		AGPR	-0.0012
	AHC	0		AHC	0		AHC	0		AHC	0		AHC	0		AHC	0		AHC	0		AHC	0		AHC	0		AHC	0		AHC	0
	AHCYSNS	0		AHCYSNS	0		AHCYSNS	0		AHCYSNS	0		AHCYSNS	0		AHCYSNS	0		AHCYSNS	0		AHCYSNS	0		AHCYSNS	0		AHCYSNS	0		AHCYSNS	0
	AHMMPS	0		AHMMPS	0		AHMMPS	0		AHMMPS	0		AHMMPS	0		AHMMPS	0		AHMMPS	0		AHMMPS	0		AHMMPS	0		AHMMPS	0		AHMMPS	0
	AICART	0.14777		AICART	0.15626		AICART	0.15443		AICART	0.12752		AICART	0.07187		AICART	0.0465		AICART	0.02726		AICART	0.01337		AICART	0.00827		AICART	0.00423		AICART	0.00143
	AIRC	0.10502		AIRC	0.11437		AIRC	0.11303		AIRC	0.09334		AIRC	0.0526		AIRC	0.03404		AIRC	0.01995		AIRC	0.00978		AIRC	0.00605		AIRC	0.0031		AIRC	0.00105
	AKGD	7.964		AKGD	8.08344		AKGD	8.19968		AKGD	9.90718		AKGD	13.439		AKGD	15.0489		AKGD	16.2701		AKGD	17.1517		AKGD	17.4753		AKGD	17.7314		AKGD	17.909
	ALAALA	0		ALAALA	0		ALAALA	0		ALAALA	0		ALAALA	0		ALAALA	0		ALAALA	0		ALAALA	0		ALAALA	0		ALAALA	0		ALAALA	0
	ALAD_L	0		ALAD_L	0		ALAD_L	0		ALAD_L	0		ALAD_L	0		ALAD_L	0		ALAD_L	0		ALAD_L	0		ALAD_L	0		ALAD_L	0		ALAD_L	0
	ALAR	0.01476		ALAR	0.01446		ALAR	0.01429		ALAR	0.0118		ALAR	0.00665		ALAR	0.0043		ALAR	0.00252		ALAR	0.00124		ALAR	0.00077		ALAR	0.00039		ALAR	0.00013
	ALATA_L	-0.26135		ALATA_L	-0.25604		ALATA_L	-0.25304		ALATA_L	-0.20895		ALATA_L	-0.11776		ALATA_L	-0.0762		ALATA_L	-0.04467		ALATA_L	-0.0219		ALATA_L	-0.01355		ALATA_L	-0.00693		ALATA_L	-0.00235
	ALATRS	0		ALATRS	0		ALATRS	0		ALATRS	0		ALATRS	0		ALATRS	0		ALATRS	0		ALATRS	0		ALATRS	0		ALATRS	0		ALATRS	0
	ALDD2x	0.04563		ALDD2x	0.03322		ALDD2x	0.03283		ALDD2x	0.02711		ALDD2x	0.01528		ALDD2x	0.00989		ALDD2x	0.0058		ALDD2x	0.00284		ALDD2x	0.00176		ALDD2x	0.0009		ALDD2x	0.0003
	AMAA	0		AMAA	0		AMAA	0		AMAA	0		AMAA	0		AMAA	0		AMAA	0		AMAA	0		AMAA	0		AMAA	0		AMAA	0
	AMALT1	0		AMALT1	0		AMALT1	0		AMALT1	0		AMALT1	0		AMALT1	0		AMALT1	0		AMALT1	0		AMALT1	0		AMALT1	0		AMALT1	0
	AMALT2	0		AMALT2	0		AMALT2	0		AMALT2	0		AMALT2	0		AMALT2	0		AMALT2	0		AMALT2	0		AMALT2	0		AMALT2	0		AMALT2	0
	AMALT3	0		AMALT3	0		AMALT3	0		AMALT3	0		AMALT3	0		AMALT3	0		AMALT3	0		AMALT3	0		AMALT3	0		AMALT3	0		AMALT3	0
	AMALT4	0		AMALT4	0		AMALT4	0		AMALT4	0		AMALT4	0		AMALT4	0		AMALT4	0		AMALT4	0		AMALT4	0		AMALT4	0		AMALT4	0
	AMAOT	0		AMAOT	0		AMAOT	0		AMAOT	0		AMAOT	0		AMAOT	0		AMAOT	0		AMAOT	0		AMAOT	0		AMAOT	0		AMAOT	0
	AMMQT8_2	0		AMMQT8_2	0		AMMQT8_2	0		AMMQT8_2	0		AMMQT8_2	0		AMMQT8_2	0		AMMQT8_2	0		AMMQT8_2	0		AMMQT8_2	0		AMMQT8_2	0		AMMQT8_2	0
	ANPRT	0.02565		ANPRT	0.02513		ANPRT	0.02484		ANPRT	0.02051		ANPRT	0.01156		ANPRT	0.00748		ANPRT	0.00438		ANPRT	0.00215		ANPRT	0.00133		ANPRT	0.00068		ANPRT	0.00023
	ANS1	0.02565		ANS1	0.02513		ANS1	0.02484		ANS1	0.02051		ANS1	0.01156		ANS1	0.00748		ANS1	0.00438		ANS1	0.00215		ANS1	0.00133		ANS1	0.00068		ANS1	0.00023
	ANTIMt1	0		ANTIMt1	0		ANTIMt1	0		ANTIMt1	0		ANTIMt1	0		ANTIMt1	0		ANTIMt1	0		ANTIMt1	0		ANTIMt1	0		ANTIMt1	0		ANTIMt1	0
	AOXS	0		AOXS	0		AOXS	0		AOXS	0		AOXS	0		AOXS	0		AOXS	0		AOXS	0		AOXS	0		AOXS	0		AOXS	0
	APAT	0		APAT	0		APAT	0		APAT	0		APAT	0		APAT	0		APAT	0		APAT	0		APAT	0		APAT	0		APAT	0
	APRAUR	0		APRAUR	0		APRAUR	0		APRAUR	0		APRAUR	0		APRAUR	0		APRAUR	0		APRAUR	0		APRAUR	0		APRAUR	0		APRAUR	0
	APSPT	0.11069		APSPT	0.10844		APSPT	0.10717		APSPT	0.0885		APSPT	0.04988		APSPT	0.03227		APSPT	0.01892		APSPT	0.00928		APSPT	0.00574		APSPT	0.00294		APSPT	0.00099
	APYRH	0		APYRH	0		APYRH	0		APYRH	0		APYRH	0		APYRH	0		APYRH	0		APYRH	0		APYRH	0		APYRH	0		APYRH	0
	ARGDC	0		ARGDC	0		ARGDC	0		ARGDC	0		ARGDC	0		ARGDC	0		ARGDC	0		ARGDC	0		ARGDC	0		ARGDC	0		ARGDC	0
	ARGSL	0.13349		ARGSL	0.13078		ARGSL	0.12925		ARGSL	0.10673		ARGSL	0.06015		ARGSL	0.03892		ARGSL	0.02281		ARGSL	0.01119		ARGSL	0.00692		ARGSL	0.00354		ARGSL	0.0012
	ARGSS	0.13349		ARGSS	0.13078		ARGSS	0.12925		ARGSS	0.10673		ARGSS	0.06015		ARGSS	0.03892		ARGSS	0.02281		ARGSS	0.01119		ARGSS	0.00692		ARGSS	0.00354		ARGSS	0.0012
	ARGTRS	0		ARGTRS	0		ARGTRS	0		ARGTRS	0		ARGTRS	0		ARGTRS	0		ARGTRS	0		ARGTRS	0		ARGTRS	0		ARGTRS	0		ARGTRS	0
	ARSNAt1	0		ARSNAt1	0		ARSNAt1	0		ARSNAt1	0		ARSNAt1	0		ARSNAt1	0		ARSNAt1	0		ARSNAt1	0		ARSNAt1	0		ARSNAt1	0		ARSNAt1	0
	ARSt1	0		ARSt1	0		ARSt1	0		ARSt1	0		ARSt1	0		ARSt1	0		ARSt1	0		ARSt1	0		ARSt1	0		ARSt1	0		ARSt1	0
	ASAD	-0.53204		ASAD	-0.50976		ASAD	-0.50378		ASAD	-0.41601		ASAD	-0.23446		ASAD	-0.1517		ASAD	-0.08893		ASAD	-0.04361		ASAD	-0.02697		ASAD	-0.01381		ASAD	-0.00468
	ASNS1	0.10879		ASNS1	0.10658		ASNS1	0.10533		ASNS1	0.08698		ASNS1	0.04902		ASNS1	0.03172		ASNS1	0.01859		ASNS1	0.00912		ASNS1	0.00564		ASNS1	0.00289		ASNS1	0.00098
	ASNTRS	0		ASNTRS	0		ASNTRS	0		ASNTRS	0		ASNTRS	0		ASNTRS	0		ASNTRS	0		ASNTRS	0		ASNTRS	0		ASNTRS	0		ASNTRS	0
	ASP1DC	0		ASP1DC	0		ASP1DC	0		ASP1DC	0		ASP1DC	0		ASP1DC	0		ASP1DC	0		ASP1DC	0		ASP1DC	0		ASP1DC	0		ASP1DC	0
	ASPCT	0.12784		ASPCT	0.12525		ASPCT	0.12378		ASPCT	0.10221		ASPCT	0.05761		ASPCT	0.03727		ASPCT	0.02185		ASPCT	0.01071		ASPCT	0.00663		ASPCT	0.00339		ASPCT	0.00115
	ASPK	0.53204		ASPK	0.50976		ASPK	0.50378		ASPK	0.41601		ASPK	0.23446		ASPK	0.1517		ASPK	0.08893		ASPK	0.04361		ASPK	0.02697		ASPK	0.01381		ASPK	0.00468
	ASPO1	0		ASPO1	0.01148		ASPO1	0.01135		ASPO1	0.00937		ASPO1	0.00528		ASPO1	0.00342		ASPO1	0.002		ASPO1	0.00098		ASPO1	0.00061		ASPO1	0.00031		ASPO1	0.00011
	ASPT	0		ASPT	0		ASPT	0		ASPT	0		ASPT	0		ASPT	0		ASPT	0		ASPT	0		ASPT	0		ASPT	0		ASPT	0
	ASPTA1	-1.20721		ASPTA1	-1.20568		ASPTA1	-1.19155		ASPTA1	-0.98395		ASPTA1	-0.55454		ASPTA1	-0.3588		ASPTA1	-0.21033		ASPTA1	-0.10314		ASPTA1	-0.0638		ASPTA1	-0.03266		ASPTA1	-0.01106
	ASPTRS	0		ASPTRS	0		ASPTRS	0		ASPTRS	0		ASPTRS	0		ASPTRS	0		ASPTRS	0		ASPTRS	0		ASPTRS	0		ASPTRS	0		ASPTRS	0
	ATO	0		ATO	0		ATO	0		ATO	0		ATO	0		ATO	0		ATO	0		ATO	0		ATO	0		ATO	0		ATO	0
	ATPM	0.45		ATPM	0.45		ATPM	0.45		ATPM	0.45		ATPM	0.45		ATPM	0.45		ATPM	0.45		ATPM	0.45		ATPM	0.45		ATPM	0.45		ATPM	0.45
	ATPPRT	0.04276		ATPPRT	0.04189		ATPPRT	0.0414		ATPPRT	0.03418		ATPPRT	0.01927		ATPPRT	0.01247		ATPPRT	0.00731		ATPPRT	0.00358		ATPPRT	0.00222		ATPPRT	0.00113		ATPPRT	0.00038
	ATPS4	100.253		ATPS4	99.4927		ATPS4	98.4989		ATPS4	83.8997		ATPS4	53.7026		ATPS4	39.9381		ATPS4	87.8545		ATPS4	88.5617		ATPS4	89.2813		ATPS4	89.8521		ATPS4	90.2338
	BACCL	0		BACCL	0		BACCL	0		BACCL	0		BACCL	0		BACCL	0		BACCL	0		BACCL	0		BACCL	0		BACCL	0		BACCL	0
	BTMAT1	0.16639		BTMAT1	0.16301		BTMAT1	0.1611		BTMAT1	0.13303		BTMAT1	0.07498		BTMAT1	0.04851		BTMAT1	0.02844		BTMAT1	0.01394		BTMAT1	0.00863		BTMAT1	0.00442		BTMAT1	0.00013
	BTS	0		BTS	0		BTS	0		BTS	0		BTS	0		BTS	0		BTS	0		BTS	0		BTS	0		BTS	0		BTS	0
	CA2abc	0.00062		CA2abc	0.00061		CA2abc	0.0006		CA2abc	0.0005		CA2abc	0.00028		CA2abc	0.00018		CA2abc	0.00011		CA2abc	5e-05		CA2abc	3e-05		CA2abc	2e-05		CA2abc	1e-05
	CA2abc1	0		CA2abc1	0		CA2abc1	0		CA2abc1	0		CA2abc1	0		CA2abc1	0		CA2abc1	0		CA2abc1	0		CA2abc1	0		CA2abc1	0		CA2abc1	0
	CAT	0		CAT	0		CAT	0		CAT	0		CAT	0		CAT	0		CAT	0		CAT	0		CAT	0		CAT	0		CAT	0
	CBIAT	0		CBIAT	0		CBIAT	0		CBIAT	0		CBIAT	0		CBIAT	0		CBIAT	0		CBIAT	0		CBIAT	0		CBIAT	0		CBIAT	0
	CBLAT	0		CBLAT	0		CBLAT	0		CBLAT	0		CBLAT	0		CBLAT	0		CBLAT	0		CBLAT	0		CBLAT	0		CBLAT	0		CBLAT	0
	CBMK	0		CBMK	0		CBMK	0		CBMK	0		CBMK	0		CBMK	0		CBMK	0		CBMK	0		CBMK	0		CBMK	0		CBMK	0
	CBPS	0.26133		CBPS	0.25603		CBPS	0.25303		CBPS	0.20894		CBPS	0.11776		CBPS	0.07619		CBPS	0.04466		CBPS	0.0219		CBPS	0.01355		CBPS	0.00693		CBPS	0.00235
	CBSDC	0		CBSDC	0		CBSDC	0		CBSDC	0		CBSDC	0		CBSDC	0		CBSDC	0		CBSDC	0		CBSDC	0		CBSDC	0		CBSDC	0
	CD2abc1	0		CD2abc1	0		CD2abc1	0		CD2abc1	0		CD2abc1	0		CD2abc1	0		CD2abc1	0		CD2abc1	0		CD2abc1	0		CD2abc1	0		CD2abc1	0
	CD2abc2	0		CD2abc2	0		CD2abc2	0		CD2abc2	0		CD2abc2	0		CD2abc2	0		CD2abc2	0		CD2abc2	0		CD2abc2	0		CD2abc2	0		CD2abc2	0
	CD2t4	0		CD2t4	0		CD2t4	0		CD2t4	0		CD2t4	0		CD2t4	0		CD2t4	0		CD2t4	0		CD2t4	0		CD2t4	0		CD2t4	0
	CDGPT	0		CDGPT	0		CDGPT	0		CDGPT	0		CDGPT	0		CDGPT	0		CDGPT	0		CDGPT	0		CDGPT	0		CDGPT	0		CDGPT	0
	CDPDSP	0		CDPDSP	0		CDPDSP	0		CDPDSP	0		CDPDSP	0		CDPDSP	0		CDPDSP	0		CDPDSP	0		CDPDSP	0		CDPDSP	0		CDPDSP	0
	CDPMEK	0		CDPMEK	0		CDPMEK	0		CDPMEK	0		CDPMEK	0		CDPMEK	0		CDPMEK	0		CDPMEK	0		CDPMEK	0		CDPMEK	0		CDPMEK	0
	CHCOAL	0		CHCOAL	0		CHCOAL	0		CHCOAL	0		CHCOAL	0		CHCOAL	0		CHCOAL	0		CHCOAL	0		CHCOAL	0		CHCOAL	0		CHCOAL	0
	CHORM	0.14584		CHORM	0.14288		CHORM	0.14121		CHORM	0.11661		CHORM	0.06572		CHORM	0.04252		CHORM	0.02493		CHORM	0.01222		CHORM	0.00756		CHORM	0.00387		CHORM	0.00131
	CHORS	0.1715		CHORS	0.16802		CHORS	0.16605		CHORS	0.13712		CHORS	0.07728		CHORS	0.05		CHORS	0.02931		CHORS	0.01437		CHORS	0.00889		CHORS	0.00455		CHORS	0.00154
	CITt6	0		CITt6	0		CITt6	0		CITt6	0		CITt6	0		CITt6	0		CITt6	0		CITt6	0		CITt6	0		CITt6	0		CITt6	0
	CLPNS	0		CLPNS	0		CLPNS	0		CLPNS	0		CLPNS	0		CLPNS	0		CLPNS	0		CLPNS	0		CLPNS	0		CLPNS	0		CLPNS	0
	Clt	0		Clt	0		Clt	0		Clt	0		Clt	0		Clt	0		Clt	0		Clt	0		Clt	0		Clt	0		Clt	0
	CO2DAMR	0		CO2DAMR	0		CO2DAMR	0		CO2DAMR	0		CO2DAMR	0		CO2DAMR	0		CO2DAMR	0		CO2DAMR	0		CO2DAMR	0		CO2DAMR	0		CO2DAMR	0
	CO2t	-9.915		CO2t	-10.2032		CO2t	-10.5056		CO2t	-14.9474		CO2t	-24.1351		CO2t	-28.323		CO2t	-31.4998		CO2t	-33.7932		CO2t	-34.635		CO2t	-35.3013		CO2t	-35.7634
	Coabc	0		Coabc	0		Coabc	0		Coabc	0		Coabc	0		Coabc	0		Coabc	0		Coabc	0		Coabc	0		Coabc	0		Coabc	0
	COBALTt4	0		COBALTt4	0		COBALTt4	0		COBALTt4	0		COBALTt4	0		COBALTt4	0		COBALTt4	0		COBALTt4	0		COBALTt4	0		COBALTt4	0		COBALTt4	0
	COBALTt5	0		COBALTt5	0		COBALTt5	0		COBALTt5	0		COBALTt5	0		COBALTt5	0		COBALTt5	0		COBALTt5	0		COBALTt5	0		COBALTt5	0		COBALTt5	0
	COBPS	0		COBPS	0		COBPS	0		COBPS	0		COBPS	0		COBPS	0		COBPS	0		COBPS	0		COBPS	0		COBPS	0		COBPS	0
	CODH	0		CODH	0		CODH	0		CODH	0		CODH	0		CODH	0		CODH	0		CODH	0		CODH	0		CODH	0		CODH	0
	CPC2MT	0		CPC2MT	0		CPC2MT	0		CPC2MT	0		CPC2MT	0		CPC2MT	0		CPC2MT	0		CPC2MT	0		CPC2MT	0		CPC2MT	0		CPC2MT	0
	CPC3MT	0		CPC3MT	0		CPC3MT	0		CPC3MT	0		CPC3MT	0		CPC3MT	0		CPC3MT	0		CPC3MT	0		CPC3MT	0		CPC3MT	0		CPC3MT	0
	CPC4MT	0		CPC4MT	0		CPC4MT	0		CPC4MT	0		CPC4MT	0		CPC4MT	0		CPC4MT	0		CPC4MT	0		CPC4MT	0		CPC4MT	0		CPC4MT	0
	CPC5MT	0		CPC5MT	0		CPC5MT	0		CPC5MT	0		CPC5MT	0		CPC5MT	0		CPC5MT	0		CPC5MT	0		CPC5MT	0		CPC5MT	0		CPC5MT	0
	CPC6MT	0		CPC6MT	0		CPC6MT	0		CPC6MT	0		CPC6MT	0		CPC6MT	0		CPC6MT	0		CPC6MT	0		CPC6MT	0		CPC6MT	0		CPC6MT	0
	CPC6R	0		CPC6R	0		CPC6R	0		CPC6R	0		CPC6R	0		CPC6R	0		CPC6R	0		CPC6R	0		CPC6R	0		CPC6R	0		CPC6R	0
	CPC8MM	0		CPC8MM	0		CPC8MM	0		CPC8MM	0		CPC8MM	0		CPC8MM	0		CPC8MM	0		CPC8MM	0		CPC8MM	0		CPC8MM	0		CPC8MM	0
	CPPPGOAN	0		CPPPGOAN	0		CPPPGOAN	0		CPPPGOAN	0		CPPPGOAN	0		CPPPGOAN	0		CPPPGOAN	0		CPPPGOAN	0		CPPPGOAN	0		CPPPGOAN	0		CPPPGOAN	0
	CRET	0		CRET	0		CRET	0		CRET	0		CRET	0		CRET	0		CRET	0		CRET	0		CRET	0		CRET	0		CRET	0
	CS	8.46401		CS	8.57331		CS	8.6838		CS	10.307		CS	13.6643		CS	15.1947		CS	16.3555		CS	17.1936		CS	17.5012		CS	17.7447		CS	17.9135
	CSND	0		CSND	0		CSND	0		CSND	0		CSND	0		CSND	0		CSND	0		CSND	0		CSND	0		CSND	0		CSND	0
	CTPS1	0		CTPS1	0		CTPS1	0		CTPS1	0		CTPS1	0		CTPS1	0		CTPS1	0		CTPS1	0.00338		CTPS1	0.0028		CTPS1	0.00107		CTPS1	0.00036
	CTPS2	0.05401		CTPS2	0.05292		CTPS2	0.0523		CTPS2	0.04318		CTPS2	0.02434		CTPS2	0.01575		CTPS2	0.00923		CTPS2	0		CTPS2	0		CTPS2	0		CTPS2	0
	Cuabc	0		Cuabc	0		Cuabc	0		Cuabc	0		Cuabc	0		Cuabc	0		Cuabc	0		Cuabc	0		Cuabc	0		Cuabc	0		Cuabc	0
	CYCPO	0		CYCPO	0		CYCPO	0		CYCPO	0		CYCPO	0		CYCPO	0		CYCPO	0		CYCPO	0		CYCPO	0		CYCPO	0		CYCPO	0
	CYOR1m	8.09184		CYOR1m	8.20869		CYOR1m	8.32346		CYOR1m	10.0094		CYOR1m	13.4966		CYOR1m	15.0862		CYOR1m	16.2919		CYOR1m	17.1624		CYOR1m	17.4819		CYOR1m	17.7348		CYOR1m	17.9102
	CYRDAAT	0		CYRDAAT	0		CYRDAAT	0		CYRDAAT	0		CYRDAAT	0		CYRDAAT	0		CYRDAAT	0		CYRDAAT	0		CYRDAAT	0		CYRDAAT	0		CYRDAAT	0
	CYRDAS	0		CYRDAS	0		CYRDAS	0		CYRDAS	0		CYRDAS	0		CYRDAS	0		CYRDAS	0		CYRDAS	0		CYRDAS	0		CYRDAS	0		CYRDAS	0
	CYSabc	0		CYSabc	0		CYSabc	0		CYSabc	0		CYSabc	0		CYSabc	0		CYSabc	0		CYSabc	0		CYSabc	0		CYSabc	0		CYSabc	0
	CYSabc2	0		CYSabc2	0		CYSabc2	0		CYSabc2	0		CYSabc2	0		CYSabc2	0		CYSabc2	0		CYSabc2	0		CYSabc2	0		CYSabc2	0		CYSabc2	0
	CYSS	0.04133		CYSS	0.04049		CYSS	0.04002		CYSS	0.03304		CYSS	0.01862		CYSS	0.01205		CYSS	0.00706		CYSS	0.00346		CYSS	0.00214		CYSS	0.0011		CYSS	0.00037
	CYSTL	0		CYSTL	0		CYSTL	0		CYSTL	0		CYSTL	0		CYSTL	0		CYSTL	0		CYSTL	0		CYSTL	0		CYSTL	0		CYSTL	0
	CYSTRS	0		CYSTRS	0		CYSTRS	0		CYSTRS	0		CYSTRS	0		CYSTRS	0		CYSTRS	0		CYSTRS	0		CYSTRS	0		CYSTRS	0		CYSTRS	0
	CYTB_B2	0		CYTB_B2	0		CYTB_B2	0		CYTB_B2	0		CYTB_B2	0		CYTB_B2	0		CYTB_B2	0		CYTB_B2	0		CYTB_B2	0		CYTB_B2	0		CYTB_B2	0
	CYTBD	0		CYTBD	0		CYTBD	0		CYTBD	0		CYTBD	0		CYTBD	0		CYTBD	0		CYTBD	0		CYTBD	0		CYTBD	0		CYTBD	0
	CYTK1	0		CYTK1	0		CYTK1	0		CYTK1	0		CYTK1	0		CYTK1	0		CYTK1	0		CYTK1	0		CYTK1	0		CYTK1	0		CYTK1	0
	CYTK2	-0.01372		CYTK2	-0.01344		CYTK2	-0.01328		CYTK2	-0.01097		CYTK2	-0.00618		CYTK2	-0.004		CYTK2	-0.00234		CYTK2	0		CYTK2	-0.00071		CYTK2	0		CYTK2	0
	D_LACt2	0		D_LACt2	0		D_LACt2	0		D_LACt2	0		D_LACt2	0		D_LACt2	0		D_LACt2	0		D_LACt2	0		D_LACt2	0		D_LACt2	0		D_LACt2	0
	DADK	0		DADK	0		DADK	0		DADK	0		DADK	0		DADK	0		DADK	0		DADK	0		DADK	0		DADK	0		DADK	0
	DAGK	0		DAGK	0		DAGK	0		DAGK	0		DAGK	0		DAGK	0		DAGK	0		DAGK	0		DAGK	0		DAGK	0		DAGK	0
	DAHPS	0.1715		DAHPS	0.16802		DAHPS	0.16605		DAHPS	0.13712		DAHPS	0.07728		DAHPS	0.05		DAHPS	0.02931		DAHPS	0.01437		DAHPS	0.00889		DAHPS	0.00455		DAHPS	0.00154
	DAPDC	0.15487		DAPDC	0.15173		DAPDC	0.14995		DAPDC	0.12382		DAPDC	0.06979		DAPDC	0.04515		DAPDC	0.02647		DAPDC	0.01298		DAPDC	0.00803		DAPDC	0.00411		DAPDC	0.00139
	DAPE	0.16963		DAPE	0.16619		DAPE	0.16424		DAPE	0.13562		DAPE	0.07644		DAPE	0.04946		DAPE	0.02899		DAPE	0.01422		DAPE	0.00879		DAPE	0.0045		DAPE	0.00152
	DB4PS	0		DB4PS	0		DB4PS	0		DB4PS	0		DB4PS	0		DB4PS	0		DB4PS	0		DB4PS	0		DB4PS	0		DB4PS	0		DB4PS	0
	DBTS	0		DBTS	0		DBTS	0		DBTS	0		DBTS	0		DBTS	0		DBTS	0		DBTS	0		DBTS	0		DBTS	0		DBTS	0
	DCMPDA2ir	0.01372		DCMPDA2ir	0.01344		DCMPDA2ir	0.01328		DCMPDA2ir	0.01097		DCMPDA2ir	0.00618		DCMPDA2ir	0.004		DCMPDA2ir	0.00234		DCMPDA2ir	0		DCMPDA2ir	0.00071		DCMPDA2ir	0		DCMPDA2ir	0
	DCMPDA3ir	0		DCMPDA3ir	0		DCMPDA3ir	0		DCMPDA3ir	0		DCMPDA3ir	0		DCMPDA3ir	0		DCMPDA3ir	0		DCMPDA3ir	0		DCMPDA3ir	0		DCMPDA3ir	0		DCMPDA3ir	0
	DDMAT5	0.16639		DDMAT5	0.16301		DDMAT5	0.1611		DDMAT5	0.13303		DDMAT5	0.07498		DDMAT5	0.04851		DDMAT5	0.02844		DDMAT5	0.01394		DDMAT5	0.00863		DDMAT5	0.00442		DDMAT5	0.00013
	DEMAT4	0.16639		DEMAT4	0.16301		DEMAT4	0.1611		DEMAT4	0.13303		DEMAT4	0.07498		DEMAT4	0.04851		DEMAT4	0.02844		DEMAT4	0.01394		DEMAT4	0.00863		DEMAT4	0.00442		DEMAT4	0.00013
	DGK1	0		DGK1	0		DGK1	0		DGK1	0		DGK1	0		DGK1	0		DGK1	0		DGK1	0		DGK1	0		DGK1	0		DGK1	0
	DGTPH	0		DGTPH	0		DGTPH	0		DGTPH	0		DGTPH	0		DGTPH	0		DGTPH	0		DGTPH	0		DGTPH	0		DGTPH	0		DGTPH	0
	DHAD1	0.44388		DHAD1	0.43488		DHAD1	0.42978		DHAD1	0.3549		DHAD1	0.20002		DHAD1	0.12942		DHAD1	0.07586		DHAD1	0.0372		DHAD1	0.02301		DHAD1	0.01178		DHAD1	0.00399
	DHAD2	0.13293		DHAD2	0.13023		DHAD2	0.1287		DHAD2	0.10628		DHAD2	0.0599		DHAD2	0.03876		DHAD2	0.02272		DHAD2	0.01114		DHAD2	0.00689		DHAD2	0.00353		DHAD2	0.00119
	DHDPRy	0.16963		DHDPRy	0.16619		DHDPRy	0.16424		DHDPRy	0.13562		DHDPRy	0.07644		DHDPRy	0.04946		DHDPRy	0.02899		DHDPRy	0.01422		DHDPRy	0.00879		DHDPRy	0.0045		DHDPRy	0.00152
	DHDPS	0.16963		DHDPS	0.16619		DHDPS	0.16424		DHDPS	0.13562		DHDPS	0.07644		DHDPS	0.04946		DHDPS	0.02899		DHDPS	0.01422		DHDPS	0.00879		DHDPS	0.0045		DHDPS	0.00152
	DHFOR2	-9999.99		DHFOR2	-9999.99		DHFOR2	-9999.99		DHFOR2	-9999.99		DHFOR2	-9999.99		DHFOR2	-10000		DHFOR2	-10000		DHFOR2	-10000		DHFOR2	-10000		DHFOR2	-10000		DHFOR2	-10000
	DHFOR3	-9999.99		DHFOR3	-9999.99		DHFOR3	-9999.99		DHFOR3	-9999.99		DHFOR3	-9999.99		DHFOR3	-10000		DHFOR3	-10000		DHFOR3	-10000		DHFOR3	-10000		DHFOR3	-10000		DHFOR3	-10000
	DHFR	10000		DHFR	10000		DHFR	10000		DHFR	10000		DHFR	10000		DHFR	10000		DHFR	10000		DHFR	10000		DHFR	10000		DHFR	10000		DHFR	10000
	DHFS	0		DHFS	0		DHFS	0		DHFS	0		DHFS	0		DHFS	0		DHFS	0		DHFS	0		DHFS	0		DHFS	0		DHFS	0
	DHORD4	0.12784		DHORD4	0.12525		DHORD4	0.12378		DHORD4	0.10221		DHORD4	0.05761		DHORD4	0.03727		DHORD4	0.02185		DHORD4	0.01071		DHORD4	0.00663		DHORD4	0.00339		DHORD4	0.00115
	DHORTS	-0.12784		DHORTS	-0.12525		DHORTS	-0.12378		DHORTS	-0.10221		DHORTS	-0.05761		DHORTS	-0.03727		DHORTS	-0.02185		DHORTS	-0.01071		DHORTS	-0.00663		DHORTS	-0.00339		DHORTS	-0.00115
	DHPPDA2	0		DHPPDA2	0		DHPPDA2	0		DHPPDA2	0		DHPPDA2	0		DHPPDA2	0		DHPPDA2	0		DHPPDA2	0		DHPPDA2	0		DHPPDA2	0		DHPPDA2	0
	DHPS1	0		DHPS1	0		DHPS1	0		DHPS1	0		DHPS1	0		DHPS1	0		DHPS1	0		DHPS1	0		DHPS1	0		DHPS1	0		DHPS1	0
	DHPS3	0		DHPS3	0		DHPS3	0		DHPS3	0		DHPS3	0		DHPS3	0		DHPS3	0		DHPS3	0		DHPS3	0		DHPS3	0		DHPS3	0
	DHQD1	0.1715		DHQD1	0.16802		DHQD1	0.16605		DHQD1	0.13712		DHQD1	0.07728		DHQD1	0.05		DHQD1	0.02931		DHQD1	0.01437		DHQD1	0.00889		DHQD1	0.00455		DHQD1	0.00154
	DHQS	0.1715		DHQS	0.16802		DHQS	0.16605		DHQS	0.13712		DHQS	0.07728		DHQS	0.05		DHQS	0.02931		DHQS	0.01437		DHQS	0.00889		DHQS	0.00455		DHQS	0.00154
	DMATT	0		DMATT	0		DMATT	0		DMATT	0		DMATT	0		DMATT	0		DMATT	0		DMATT	0		DMATT	0		DMATT	0		DMATT	0
	DMOCT	0		DMOCT	0		DMOCT	0		DMOCT	0		DMOCT	0		DMOCT	0		DMOCT	0		DMOCT	0		DMOCT	0		DMOCT	0		DMOCT	0
	DMPPS	0		DMPPS	0		DMPPS	0		DMPPS	0		DMPPS	0		DMPPS	0		DMPPS	0		DMPPS	0		DMPPS	0		DMPPS	0		DMPPS	0
	DMUQ8M	0		DMUQ8M	0		DMUQ8M	0		DMUQ8M	0		DMUQ8M	0		DMUQ8M	0		DMUQ8M	0		DMUQ8M	0		DMUQ8M	0		DMUQ8M	0		DMUQ8M	0
	DOLPMT	0		DOLPMT	0		DOLPMT	0		DOLPMT	0		DOLPMT	0		DOLPMT	0		DOLPMT	0		DOLPMT	0		DOLPMT	0		DOLPMT	0		DOLPMT	0
	DPCOAK	0		DPCOAK	0		DPCOAK	0		DPCOAK	0		DPCOAK	0		DPCOAK	0		DPCOAK	0		DPCOAK	0		DPCOAK	0		DPCOAK	0		DPCOAK	0
	DPR	0		DPR	0		DPR	0		DPR	0		DPR	0		DPR	0		DPR	0		DPR	0		DPR	0		DPR	0		DPR	0
	DTMPK	0.01372		DTMPK	0.01344		DTMPK	0.01328		DTMPK	0.01097		DTMPK	0.00618		DTMPK	0.004		DTMPK	0.00234		DTMPK	0.00115		DTMPK	0.00071		DTMPK	0.00036		DTMPK	0.00012
	DUTPDP	0		DUTPDP	0		DUTPDP	0		DUTPDP	0		DUTPDP	0		DUTPDP	0		DUTPDP	0		DUTPDP	0.00115		DUTPDP	0		DUTPDP	0.00036		DUTPDP	0.00012
	DXPRI	0		DXPRI	0		DXPRI	0		DXPRI	0		DXPRI	0		DXPRI	0		DXPRI	0		DXPRI	0		DXPRI	0		DXPRI	0		DXPRI	0
	DXPS	0		DXPS	0		DXPS	0		DXPS	0		DXPS	0		DXPS	0		DXPS	0		DXPS	0		DXPS	0		DXPS	0		DXPS	0
	EDTXS2	0		EDTXS2	0		EDTXS2	0		EDTXS2	0		EDTXS2	0		EDTXS2	0		EDTXS2	0		EDTXS2	0		EDTXS2	0		EDTXS2	0		EDTXS2	0
	EDTXS4	0		EDTXS4	0		EDTXS4	0		EDTXS4	0		EDTXS4	0		EDTXS4	0		EDTXS4	0		EDTXS4	0		EDTXS4	0		EDTXS4	0		EDTXS4	0
	ENO	-2.93068		ENO	-2.94395		ENO	-2.90944		ENO	-2.40253		ENO	-1.35403		ENO	-0.8761		ENO	-0.51356		ENO	-0.25184		ENO	-0.15578		ENO	-0.07974		ENO	-0.02701
	EPPP	0		EPPP	0		EPPP	0		EPPP	0		EPPP	0		EPPP	0		EPPP	0		EPPP	0		EPPP	0		EPPP	0		EPPP	0
	FACOAL140	0		FACOAL140	0		FACOAL140	0		FACOAL140	0		FACOAL140	0		FACOAL140	0		FACOAL140	0		FACOAL140	0		FACOAL140	0		FACOAL140	0		FACOAL140	0
	FACOAL140_ISO_	0		FACOAL140_ISO_	0		FACOAL140_ISO_	0		FACOAL140_ISO_	0		FACOAL140_ISO_	0		FACOAL140_ISO_	0		FACOAL140_ISO_	0		FACOAL140_ISO_	0		FACOAL140_ISO_	0		FACOAL140_ISO_	0		FACOAL140_ISO_	0
	FACOAL150_anteiso_	0		FACOAL150_anteiso_	0		FACOAL150_anteiso_	0		FACOAL150_anteiso_	0		FACOAL150_anteiso_	0		FACOAL150_anteiso_	0		FACOAL150_anteiso_	0		FACOAL150_anteiso_	0		FACOAL150_anteiso_	0		FACOAL150_anteiso_	0		FACOAL150_anteiso_	0
	FACOAL150_ISO_	0		FACOAL150_ISO_	0		FACOAL150_ISO_	0		FACOAL150_ISO_	0		FACOAL150_ISO_	0		FACOAL150_ISO_	0		FACOAL150_ISO_	0		FACOAL150_ISO_	0		FACOAL150_ISO_	0		FACOAL150_ISO_	0		FACOAL150_ISO_	0
	FACOAL160_ISO_	0		FACOAL160_ISO_	0		FACOAL160_ISO_	0		FACOAL160_ISO_	0		FACOAL160_ISO_	0		FACOAL160_ISO_	0		FACOAL160_ISO_	0		FACOAL160_ISO_	0		FACOAL160_ISO_	0		FACOAL160_ISO_	0		FACOAL160_ISO_	0
	FACOAL160i	0		FACOAL160i	0		FACOAL160i	0		FACOAL160i	0		FACOAL160i	0		FACOAL160i	0		FACOAL160i	0		FACOAL160i	0		FACOAL160i	0		FACOAL160i	0		FACOAL160i	0
	FACOAL161_ISO_	0		FACOAL161_ISO_	0		FACOAL161_ISO_	0		FACOAL161_ISO_	0		FACOAL161_ISO_	0		FACOAL161_ISO_	0		FACOAL161_ISO_	0		FACOAL161_ISO_	0		FACOAL161_ISO_	0		FACOAL161_ISO_	0		FACOAL161_ISO_	0
	FACOAL161i	0		FACOAL161i	0		FACOAL161i	0		FACOAL161i	0		FACOAL161i	0		FACOAL161i	0		FACOAL161i	0		FACOAL161i	0		FACOAL161i	0		FACOAL161i	0		FACOAL161i	0
	FACOAL170_anteiso_	0		FACOAL170_anteiso_	0		FACOAL170_anteiso_	0		FACOAL170_anteiso_	0		FACOAL170_anteiso_	0		FACOAL170_anteiso_	0		FACOAL170_anteiso_	0		FACOAL170_anteiso_	0		FACOAL170_anteiso_	0		FACOAL170_anteiso_	0		FACOAL170_anteiso_	0
	FACOAL170_ISO_	0		FACOAL170_ISO_	0		FACOAL170_ISO_	0		FACOAL170_ISO_	0		FACOAL170_ISO_	0		FACOAL170_ISO_	0		FACOAL170_ISO_	0		FACOAL170_ISO_	0		FACOAL170_ISO_	0		FACOAL170_ISO_	0		FACOAL170_ISO_	0
	FACOAL171_anteiso_	0		FACOAL171_anteiso_	0		FACOAL171_anteiso_	0		FACOAL171_anteiso_	0		FACOAL171_anteiso_	0		FACOAL171_anteiso_	0		FACOAL171_anteiso_	0		FACOAL171_anteiso_	0		FACOAL171_anteiso_	0		FACOAL171_anteiso_	0		FACOAL171_anteiso_	0
	FACOAL171_ISO_	0		FACOAL171_ISO_	0		FACOAL171_ISO_	0		FACOAL171_ISO_	0		FACOAL171_ISO_	0		FACOAL171_ISO_	0		FACOAL171_ISO_	0		FACOAL171_ISO_	0		FACOAL171_ISO_	0		FACOAL171_ISO_	0		FACOAL171_ISO_	0
	FACOAL180i	0		FACOAL180i	0		FACOAL180i	0		FACOAL180i	0		FACOAL180i	0		FACOAL180i	0		FACOAL180i	0		FACOAL180i	0		FACOAL180i	0		FACOAL180i	0		FACOAL180i	0
	FACOAL181i	0		FACOAL181i	0		FACOAL181i	0		FACOAL181i	0		FACOAL181i	0		FACOAL181i	0		FACOAL181i	0		FACOAL181i	0		FACOAL181i	0		FACOAL181i	0		FACOAL181i	0
	FBA	-0.94174		FBA	-0.93794		FBA	-0.92695		FBA	-0.76545		FBA	-0.4314		FBA	-0.27913		FBA	-0.16362		FBA	-0.08024		FBA	-0.04963		FBA	-0.0254		FBA	-0.0086
	FBP	0.94174		FBP	0.93794		FBP	0.92695		FBP	0.76545		FBP	0.4314		FBP	0.27913		FBP	0.16362		FBP	0.08024		FBP	0.04963		FBP	0.0254		FBP	0.0086
	FCLT	0		FCLT	0		FCLT	0		FCLT	0		FCLT	0		FCLT	0		FCLT	0		FCLT	0		FCLT	0		FCLT	0		FCLT	0
	FDH5	0		FDH5	0		FDH5	0		FDH5	0		FDH5	0		FDH5	0		FDH5	0		FDH5	0		FDH5	0		FDH5	0		FDH5	0
	FE2abc	0		FE2abc	0		FE2abc	0		FE2abc	0		FE2abc	0		FE2abc	0		FE2abc	0		FE2abc	0		FE2abc	0		FE2abc	0		FE2abc	0
	FERCYT	16.1837		FERCYT	16.4174		FERCYT	16.6469		FERCYT	20.0188		FERCYT	26.9932		FERCYT	30.1723		FERCYT	32.5839		FERCYT	34.3248		FERCYT	34.9638		FERCYT	35.4696		FERCYT	35.8204
	FMETTRS	0		FMETTRS	0		FMETTRS	0		FMETTRS	0		FMETTRS	0		FMETTRS	0		FMETTRS	0		FMETTRS	0		FMETTRS	0		FMETTRS	0		FMETTRS	0
	FMNAT	0		FMNAT	0		FMNAT	0		FMNAT	0		FMNAT	0		FMNAT	0		FMNAT	0		FMNAT	0		FMNAT	0		FMNAT	0		FMNAT	0
	FNOR	-5.17863		FNOR	-5.63567		FNOR	-5.99159		FNOR	-10.5732		FNOR	-8.43614		FNOR	-11.8119		FNOR	-1.52419		FNOR	-0.44362		FNOR	-0.2744		FNOR	-0.14046		FNOR	-0.04757
	FORt2	0		FORt2	0		FORt2	0		FORt2	0		FORt2	0		FORt2	0		FORt2	0		FORt2	0		FORt2	0		FORt2	0		FORt2	0
	FRD5	7.964		FRD5	8.08344		FRD5	8.19968		FRD5	9.90718		FRD5	13.439		FRD5	15.0489		FRD5	16.2701		FRD5	17.1517		FRD5	17.4753		FRD5	17.7314		FRD5	17.909
	FRTT	0		FRTT	0		FRTT	0		FRTT	0		FRTT	0		FRTT	0		FRTT	0		FRTT	0		FRTT	0		FRTT	0		FRTT	0
	FTHFCL	0		FTHFCL	0		FTHFCL	0		FTHFCL	0		FTHFCL	0		FTHFCL	0		FTHFCL	0		FTHFCL	0		FTHFCL	0		FTHFCL	0		FTHFCL	0
	FUM	8.29375		FUM	8.42947		FUM	8.54166		FUM	10.1896		FUM	13.5982		FUM	15.1519		FUM	16.3304		FUM	17.1813		FUM	17.4936		FUM	17.7408		FUM	17.9122
	G1Dx	0		G1Dx	0		G1Dx	0		G1Dx	0		G1Dx	0		G1Dx	0		G1Dx	0		G1Dx	0		G1Dx	0		G1Dx	0		G1Dx	0
	G1Dy	0		G1Dy	0		G1Dy	0		G1Dy	0		G1Dy	0		G1Dy	0		G1Dy	0		G1Dy	0		G1Dy	0		G1Dy	0		G1Dy	0
	G1PACT	0.03733		G1PACT	0.03657		G1PACT	0.03614		G1PACT	0.02985		G1PACT	0.01682		G1PACT	0.01088		G1PACT	0.00638		G1PACT	0.00313		G1PACT	0.00194		G1PACT	0.00099		G1PACT	0.00034
	G1PTMT	0		G1PTMT	0		G1PTMT	0		G1PTMT	0		G1PTMT	0		G1PTMT	0		G1PTMT	0		G1PTMT	0		G1PTMT	0		G1PTMT	0		G1PTMT	0
	G1SAT	0		G1SAT	0		G1SAT	0		G1SAT	0		G1SAT	0		G1SAT	0		G1SAT	0		G1SAT	0		G1SAT	0		G1SAT	0		G1SAT	0
	G3PD1	0		G3PD1	0		G3PD1	0		G3PD1	0		G3PD1	0		G3PD1	0		G3PD1	0		G3PD1	0		G3PD1	0		G3PD1	0		G3PD1	0
	G3PD2	0		G3PD2	0		G3PD2	0		G3PD2	0		G3PD2	0		G3PD2	0		G3PD2	0		G3PD2	0		G3PD2	0		G3PD2	0		G3PD2	0
	G3PD4	0		G3PD4	0		G3PD4	0		G3PD4	0		G3PD4	0		G3PD4	0		G3PD4	0		G3PD4	0		G3PD4	0		G3PD4	0		G3PD4	0
	G5SADs	0.09976		G5SADs	0.09774		G5SADs	0.09659		G5SADs	0.07976		G5SADs	0.04495		G5SADs	0.02909		G5SADs	0.01705		G5SADs	0.00836		G5SADs	0.00517		G5SADs	0.00265		G5SADs	0.0009
	G5SD	0.09976		G5SD	0.09774		G5SD	0.09659		G5SD	0.07976		G5SD	0.04495		G5SD	0.02909		G5SD	0.01705		G5SD	0.00836		G5SD	0.00517		G5SD	0.00265		G5SD	0.0009
	GALT	0		GALT	0		GALT	0		GALT	0		GALT	0		GALT	0		GALT	0		GALT	0		GALT	0		GALT	0		GALT	0
	GALU	0.00782		GALU	0.00766		GALU	0.00757		GALU	0.00625		GALU	0.00352		GALU	0.00228		GALU	0.00134		GALU	0.00065		GALU	0.00041		GALU	0.00021		GALU	7e-05
	GAPD	-2.20362		GAPD	-2.20867		GAPD	-2.18278		GAPD	-1.80248		GAPD	-1.01585		GAPD	-0.65729		GAPD	-0.3853		GAPD	-0.18894		GAPD	-0.11687		GAPD	-0.05982		GAPD	-0.02026
	GAPDy1	0		GAPDy1	0		GAPDy1	0		GAPDy1	0		GAPDy1	0		GAPDy1	0		GAPDy1	0		GAPDy1	0		GAPDy1	0		GAPDy1	0		GAPDy1	0
	GARFT	0.10502		GARFT	0.11437		GARFT	0.11303		GARFT	0.09334		GARFT	0.0526		GARFT	0.03404		GARFT	0.01995		GARFT	0.00978		GARFT	0.00605		GARFT	0.0031		GARFT	0.00105
	GCCa	0		GCCa	0		GCCa	0		GCCa	0		GCCa	0		GCCa	0		GCCa	0		GCCa	0		GCCa	0		GCCa	0		GCCa	0
	GCCb	0		GCCb	0		GCCb	0		GCCb	0		GCCb	0		GCCb	0		GCCb	0		GCCb	0		GCCb	0		GCCb	0		GCCb	0
	GCCc	0		GCCc	0		GCCc	0		GCCc	0		GCCc	0		GCCc	0		GCCc	0		GCCc	0		GCCc	0		GCCc	0		GCCc	0
	GDMANE	0		GDMANE	0		GDMANE	0		GDMANE	0		GDMANE	0		GDMANE	0		GDMANE	0		GDMANE	0		GDMANE	0		GDMANE	0		GDMANE	0
	GDPMD	0		GDPMD	0		GDPMD	0		GDPMD	0		GDPMD	0		GDPMD	0		GDPMD	0		GDPMD	0		GDPMD	0		GDPMD	0		GDPMD	0
	GF6PTA	0.03733		GF6PTA	0.03657		GF6PTA	0.03614		GF6PTA	0.02985		GF6PTA	0.01682		GF6PTA	0.01088		GF6PTA	0.00638		GF6PTA	0.00313		GF6PTA	0.00194		GF6PTA	0.00099		GF6PTA	0.00034
	GGTT	0		GGTT	0		GGTT	0		GGTT	0		GGTT	0		GGTT	0		GGTT	0		GGTT	0		GGTT	0		GGTT	0		GGTT	0
	GHMT	0.33587		GHMT	0.35203		GHMT	0.3479		GHMT	0.28728		GHMT	0.16191		GHMT	0.10476		GHMT	0.06141		GHMT	0.03011		GHMT	0.01863		GHMT	0.00953		GHMT	0.00323
	GK1	0.05653		GK1	0.05539		GK1	0.05474		GK1	0.0452		GK1	0.02547		GK1	0.01648		GK1	0.00966		GK1	0.00474		GK1	0.00293		GK1	0.0015		GK1	0.00051
	GLCP	0		GLCP	0		GLCP	0		GLCP	0		GLCP	0		GLCP	0		GLCP	0		GLCP	0		GLCP	0		GLCP	0		GLCP	0
	GLCS1	0.61319		GLCS1	0.60074		GLCS1	0.5937		GLCS1	0.49026		GLCS1	0.2763		GLCS1	0.17878		GLCS1	0.1048		GLCS1	0.05139		GLCS1	0.03179		GLCS1	0.01627		GLCS1	0.00551
	GLGC	0.61319		GLGC	0.60074		GLGC	0.5937		GLGC	0.49026		GLGC	0.2763		GLGC	0.17878		GLGC	0.1048		GLGC	0.05139		GLGC	0.03179		GLGC	0.01627		GLGC	0.00551
	GLNabc	0		GLNabc	0		GLNabc	0		GLNabc	0		GLNabc	0		GLNabc	0		GLNabc	0		GLNabc	0		GLNabc	0		GLNabc	0		GLNabc	0
	GLNS	0		GLNS	0		GLNS	0		GLNS	0		GLNS	0		GLNS	0		GLNS	0		GLNS	0		GLNS	0		GLNS	0		GLNS	0
	GLNSP3i	0		GLNSP3i	0		GLNSP3i	0		GLNSP3i	0		GLNSP3i	0		GLNSP3i	0		GLNSP3i	0		GLNSP3i	0		GLNSP3i	0		GLNSP3i	0		GLNSP3i	0
	GLNTRS	0		GLNTRS	0		GLNTRS	0		GLNTRS	0		GLNTRS	0		GLNTRS	0		GLNTRS	0		GLNTRS	0		GLNTRS	0		GLNTRS	0		GLNTRS	0
	GLU5K	0.09976		GLU5K	0.09774		GLU5K	0.09659		GLU5K	0.07976		GLU5K	0.04495		GLU5K	0.02909		GLU5K	0.01705		GLU5K	0.00836		GLU5K	0.00517		GLU5K	0.00265		GLU5K	0.0009
	GLUADT	0		GLUADT	0		GLUADT	0		GLUADT	0		GLUADT	0		GLUADT	0		GLUADT	0		GLUADT	0		GLUADT	0		GLUADT	0		GLUADT	0
	GLUDx	0		GLUDx	0		GLUDx	0		GLUDx	0		GLUDx	0		GLUDx	0		GLUDx	0		GLUDx	0		GLUDx	0		GLUDx	0		GLUDx	0
	GLUDy	-4.60179		GLUDy	-4.57731		GLUDy	-4.52366		GLUDy	-3.73551		GLUDy	-2.10528		GLUDy	-1.36218		GLUDy	-0.7985		GLUDy	-0.38704		GLUDy	-0.2394		GLUDy	-0.12254		GLUDy	-0.0415
	GLUN	0		GLUN	0		GLUN	0		GLUN	0		GLUN	0		GLUN	0		GLUN	0		GLUN	0		GLUN	0		GLUN	0		GLUN	0
	GLUPRT	0.10502		GLUPRT	0.11437		GLUPRT	0.11303		GLUPRT	0.09334		GLUPRT	0.0526		GLUPRT	0.03404		GLUPRT	0.01995		GLUPRT	0.00978		GLUPRT	0.00605		GLUPRT	0.0031		GLUPRT	0.00105
	GLUR	-0.01476		GLUR	-0.01446		GLUR	-0.01429		GLUR	-0.0118		GLUR	-0.00665		GLUR	-0.0043		GLUR	-0.00252		GLUR	-0.00124		GLUR	-0.00077		GLUR	-0.00039		GLUR	-0.00013
	GLUSx	8.0654		GLUSx	7.53115		GLUSx	7.00992		GLUSx	0		GLUSx	0		GLUSx	0		GLUSx	0		GLUSx	0		GLUSx	0		GLUSx	0		GLUSx	0
	GLUSz	-8.98061		GLUSz	-8.45076		GLUSz	-7.91875		GLUSz	-0.75048		GLUSz	-0.42296		GLUSz	-0.27367		GLUSz	-0.16042		GLUSz	-0.07414		GLUSz	-0.04586		GLUSz	-0.02347		GLUSz	-0.00795
	GLUTRR	0		GLUTRR	0		GLUTRR	0		GLUTRR	0		GLUTRR	0		GLUTRR	0		GLUTRR	0		GLUTRR	0		GLUTRR	0		GLUTRR	0		GLUTRR	0
	GLUTRS	0		GLUTRS	0		GLUTRS	0		GLUTRS	0		GLUTRS	0		GLUTRS	0		GLUTRS	0		GLUTRS	0		GLUTRS	0		GLUTRS	0		GLUTRS	0
	GLYCLTt2r	0		GLYCLTt2r	0		GLYCLTt2r	0		GLYCLTt2r	0		GLYCLTt2r	0		GLYCLTt2r	0		GLYCLTt2r	0		GLYCLTt2r	0		GLYCLTt2r	0		GLYCLTt2r	0		GLYCLTt2r	0
	GLYCTO10	0		GLYCTO10	0		GLYCTO10	0		GLYCTO10	0		GLYCTO10	0		GLYCTO10	0		GLYCTO10	0		GLYCTO10	0		GLYCTO10	0		GLYCTO10	0		GLYCTO10	0
	GLYCTO2	0		GLYCTO2	0		GLYCTO2	0		GLYCTO2	0		GLYCTO2	0		GLYCTO2	0		GLYCTO2	0		GLYCTO2	0		GLYCTO2	0		GLYCTO2	0		GLYCTO2	0
	GLYCTO3	0		GLYCTO3	0		GLYCTO3	0		GLYCTO3	0		GLYCTO3	0		GLYCTO3	0		GLYCTO3	0		GLYCTO3	0		GLYCTO3	0		GLYCTO3	0		GLYCTO3	0
	GLYCTO4	0		GLYCTO4	0		GLYCTO4	0		GLYCTO4	0		GLYCTO4	0		GLYCTO4	0		GLYCTO4	0		GLYCTO4	0		GLYCTO4	0		GLYCTO4	0		GLYCTO4	0
	GLYD	0		GLYD	0		GLYD	0		GLYD	0		GLYD	0		GLYD	0		GLYD	0		GLYD	0		GLYD	0		GLYD	0		GLYD	0
	GLYK	0		GLYK	0		GLYK	0		GLYK	0		GLYK	0		GLYK	0		GLYK	0		GLYK	0		GLYK	0		GLYK	0		GLYK	0
	GLYTRS	0		GLYTRS	0		GLYTRS	0		GLYTRS	0		GLYTRS	0		GLYTRS	0		GLYTRS	0		GLYTRS	0		GLYTRS	0		GLYTRS	0		GLYTRS	0
	GMHEPAT	0		GMHEPAT	0		GMHEPAT	0		GMHEPAT	0		GMHEPAT	0		GMHEPAT	0		GMHEPAT	0		GMHEPAT	0		GMHEPAT	0		GMHEPAT	0		GMHEPAT	0
	GMHEPK	0		GMHEPK	0		GMHEPK	0		GMHEPK	0		GMHEPK	0		GMHEPK	0		GMHEPK	0		GMHEPK	0		GMHEPK	0		GMHEPK	0		GMHEPK	0
	GMPS	0		GMPS	0		GMPS	0		GMPS	0		GMPS	0		GMPS	0		GMPS	0		GMPS	0		GMPS	0		GMPS	0		GMPS	0
	GMPS2	0.05653		GMPS2	0.05539		GMPS2	0.05474		GMPS2	0.0452		GMPS2	0.02547		GMPS2	0.01648		GMPS2	0.00966		GMPS2	0.00474		GMPS2	0.00293		GMPS2	0.0015		GMPS2	0.00051
	GOFUCR	0		GOFUCR	0		GOFUCR	0		GOFUCR	0		GOFUCR	0		GOFUCR	0		GOFUCR	0		GOFUCR	0		GOFUCR	0		GOFUCR	0		GOFUCR	0
	GRTT	0		GRTT	0		GRTT	0		GRTT	0		GRTT	0		GRTT	0		GRTT	0		GRTT	0		GRTT	0		GRTT	0		GRTT	0
	GSADH	0		GSADH	0		GSADH	0		GSADH	0		GSADH	0		GSADH	0		GSADH	0		GSADH	0		GSADH	0		GSADH	0		GSADH	0
	GSHPO	0		GSHPO	0		GSHPO	0		GSHPO	0		GSHPO	0		GSHPO	0		GSHPO	0		GSHPO	0		GSHPO	0		GSHPO	0		GSHPO	0
	GTHRDabc	0		GTHRDabc	0		GTHRDabc	0		GTHRDabc	0		GTHRDabc	0		GTHRDabc	0		GTHRDabc	0		GTHRDabc	0		GTHRDabc	0		GTHRDabc	0		GTHRDabc	0
	GTPCII	0		GTPCII	0		GTPCII	0		GTPCII	0		GTPCII	0		GTPCII	0		GTPCII	0		GTPCII	0		GTPCII	0		GTPCII	0		GTPCII	0
	GTPDPK	0		GTPDPK	0		GTPDPK	0		GTPDPK	0		GTPDPK	0		GTPDPK	0		GTPDPK	0		GTPDPK	0		GTPDPK	0		GTPDPK	0		GTPDPK	0
	GUAPRTr	0		GUAPRTr	0		GUAPRTr	0		GUAPRTr	0		GUAPRTr	0		GUAPRTr	0		GUAPRTr	0		GUAPRTr	0		GUAPRTr	0		GUAPRTr	0		GUAPRTr	0
	GUAt2	0		GUAt2	0		GUAt2	0		GUAt2	0		GUAt2	0		GUAt2	0		GUAt2	0		GUAt2	0		GUAt2	0		GUAt2	0		GUAt2	0
	H2Ot5	-27.2711		H2Ot5	-26.4006		H2Ot5	-25.6691		H2Ot5	-14.9246		H2Ot5	7.29962		H2Ot5	17.4299		H2Ot5	25.1144		H2Ot5	30.662		H2Ot5	32.6981		H2Ot5	34.3099		H2Ot5	35.4276
	H2td	0		H2td	0		H2td	0		H2td	0		H2td	0		H2td	0		H2td	0		H2td	0		H2td	0		H2td	0		H2td	0
	HBUHL1	0.16639		HBUHL1	0.16301		HBUHL1	0.1611		HBUHL1	0.13303		HBUHL1	0.07498		HBUHL1	0.04851		HBUHL1	0.02844		HBUHL1	0.01394		HBUHL1	0.00863		HBUHL1	0.00442		HBUHL1	0.00013
	HBUR1	0.16639		HBUR1	0.16301		HBUR1	0.1611		HBUR1	0.13303		HBUR1	0.07498		HBUR1	0.04851		HBUR1	0.02844		HBUR1	0.01394		HBUR1	0.00863		HBUR1	0.00442		HBUR1	0.00013
	HBZOPT	0		HBZOPT	0		HBZOPT	0		HBZOPT	0		HBZOPT	0		HBZOPT	0		HBZOPT	0		HBZOPT	0		HBZOPT	0		HBZOPT	0		HBZOPT	0
	HCITS	0		HCITS	0		HCITS	0		HCITS	0		HCITS	0		HCITS	0		HCITS	0		HCITS	0		HCITS	0		HCITS	0		HCITS	0
	HCO3E	12.7561		HCO3E	12.8013		HCO3E	12.8622		HCO3E	13.7574		HCO3E	15.6089		HCO3E	16.4529		HCO3E	17.0931		HCO3E	17.5553		HCO3E	17.7249		HCO3E	17.8592		HCO3E	17.9523
	HDACPHL	0.14967		HDACPHL	0.14663		HDACPHL	0.14491		HDACPHL	0.11966		HDACPHL	0.06744		HDACPHL	0.04364		HDACPHL	29.2044		HDACPHL	32.9759		HDACPHL	34.1295		HDACPHL	35.0425		HDACPHL	35.6675
	HDDHL5	0.16639		HDDHL5	0.16301		HDDHL5	0.1611		HDDHL5	0.13303		HDDHL5	0.07498		HDDHL5	0.04851		HDDHL5	0.02844		HDDHL5	0.01394		HDDHL5	0.00863		HDDHL5	0.00442		HDDHL5	0.00013
	HDDR5	0.16639		HDDR5	0.16301		HDDR5	0.1611		HDDR5	0.13303		HDDR5	0.07498		HDDR5	0.04851		HDDR5	0.02844		HDDR5	0.01394		HDDR5	0.00863		HDDR5	0.00442		HDDR5	0.00013
	HDEHL4	0.16639		HDEHL4	0.16301		HDEHL4	0.1611		HDEHL4	0.13303		HDEHL4	0.07498		HDEHL4	0.04851		HDEHL4	0.02844		HDEHL4	0.01394		HDEHL4	0.00863		HDEHL4	0.00442		HDEHL4	0.00013
	HDER4	0.16639		HDER4	0.16301		HDER4	0.1611		HDER4	0.13303		HDER4	0.07498		HDER4	0.04851		HDER4	0.02844		HDER4	0.01394		HDER4	0.00863		HDER4	0.00442		HDER4	0.00013
	HDH_deleted2007_	2.0139		HDH_deleted2007_	2.00848		HDH_deleted2007_	1.98219		HDH_deleted2007_	1.59607		HDH_deleted2007_	0.7974		HDH_deleted2007_	0.43335		HDH_deleted2007_	0.15719		HDH_deleted2007_	0		HDH_deleted2007_	0		HDH_deleted2007_	0		HDH_deleted2007_	0
	HDH4	0		HDH4	0		HDH4	0		HDH4	0		HDH4	0		HDH4	0		HDH4	0		HDH4	0		HDH4	0		HDH4	0		HDH4	0
	HDMAT7	-0.00256		HDMAT7	-0.00251		HDMAT7	-0.00248		HDMAT7	-0.00205		HDMAT7	-0.00115		HDMAT7	-0.00075		HDMAT7	29.1784		HDMAT7	32.9632		HDMAT7	34.1216		HDMAT7	35.0385		HDMAT7	35.6661
	HEMAT2	0.16639		HEMAT2	0.16301		HEMAT2	0.1611		HEMAT2	0.13303		HEMAT2	0.07498		HEMAT2	0.04851		HEMAT2	0.02844		HEMAT2	0.01394		HEMAT2	0.00863		HEMAT2	0.00442		HEMAT2	0.00013
	HEMEOS	0		HEMEOS	0		HEMEOS	0		HEMEOS	0		HEMEOS	0		HEMEOS	0		HEMEOS	0		HEMEOS	0		HEMEOS	0		HEMEOS	0		HEMEOS	0
	HEPTT	0		HEPTT	0		HEPTT	0		HEPTT	0		HEPTT	0		HEPTT	0		HEPTT	0		HEPTT	0		HEPTT	0		HEPTT	0		HEPTT	0
	HEX1	0		HEX1	0		HEX1	0		HEX1	0		HEX1	0		HEX1	0		HEX1	0		HEX1	0		HEX1	0		HEX1	0		HEX1	0
	HEXTT	0		HEXTT	0		HEXTT	0		HEXTT	0		HEXTT	0		HEXTT	0		HEXTT	0		HEXTT	0		HEXTT	0		HEXTT	0		HEXTT	0
	HGCOAD	0		HGCOAD	0		HGCOAD	0		HGCOAD	0		HGCOAD	0		HGCOAD	0		HGCOAD	0		HGCOAD	0		HGCOAD	0		HGCOAD	0		HGCOAD	0
	HGR	0		HGR	0		HGR	0		HGR	0		HGR	0		HGR	0		HGR	0		HGR	0		HGR	0		HGR	0		HGR	0
	HHDHL7	0.15222		HHDHL7	0.14913		HHDHL7	0.14739		HHDHL7	0.12171		HHDHL7	0.06859		HHDHL7	0.04438		HHDHL7	0.02602		HHDHL7	0.01276		HHDHL7	0.00789		HHDHL7	0.00404		HHDHL7	0
	HHDR7	0.15222		HHDR7	0.14913		HHDR7	0.14739		HHDR7	0.12171		HHDR7	0.06859		HHDR7	0.04438		HHDR7	0.02602		HHDR7	0.01276		HHDR7	0.00789		HHDR7	0.00404		HHDR7	0
	HHYHL2	0.16639		HHYHL2	0.16301		HHYHL2	0.1611		HHYHL2	0.13303		HHYHL2	0.07498		HHYHL2	0.04851		HHYHL2	0.02844		HHYHL2	0.01394		HHYHL2	0.00863		HHYHL2	0.00442		HHYHL2	0.00013
	HHYR2	0.16639		HHYR2	0.16301		HHYR2	0.1611		HHYR2	0.13303		HHYR2	0.07498		HHYR2	0.04851		HHYR2	0.02844		HHYR2	0.01394		HHYR2	0.00863		HHYR2	0.00442		HHYR2	0.00013
	HIBD_deleted_	0		HIBD_deleted_	0		HIBD_deleted_	0		HIBD_deleted_	0		HIBD_deleted_	0		HIBD_deleted_	0		HIBD_deleted_	0		HIBD_deleted_	0		HIBD_deleted_	0		HIBD_deleted_	0		HIBD_deleted_	0
	HISTD	0.04276		HISTD	0.04189		HISTD	0.0414		HISTD	0.03418		HISTD	0.01927		HISTD	0.01247		HISTD	0.00731		HISTD	0.00358		HISTD	0.00222		HISTD	0.00113		HISTD	0.00038
	HISTP	0.04276		HISTP	0.04189		HISTP	0.0414		HISTP	0.03418		HISTP	0.01927		HISTP	0.01247		HISTP	0.00731		HISTP	0.00358		HISTP	0.00222		HISTP	0.00113		HISTP	0.00038
	HISTRS	0		HISTRS	0		HISTRS	0		HISTRS	0		HISTRS	0		HISTRS	0		HISTRS	0		HISTRS	0		HISTRS	0		HISTRS	0		HISTRS	0
	HMBS	0		HMBS	0		HMBS	0		HMBS	0		HMBS	0		HMBS	0		HMBS	0		HMBS	0		HMBS	0		HMBS	0		HMBS	0
	HMPK1	0		HMPK1	0		HMPK1	0		HMPK1	0		HMPK1	0		HMPK1	0		HMPK1	0		HMPK1	0		HMPK1	0		HMPK1	0		HMPK1	0
	HMPK2	0		HMPK2	0		HMPK2	0		HMPK2	0		HMPK2	0		HMPK2	0		HMPK2	0		HMPK2	0		HMPK2	0		HMPK2	0		HMPK2	0
	HMPK3	0		HMPK3	0		HMPK3	0		HMPK3	0		HMPK3	0		HMPK3	0		HMPK3	0		HMPK3	0		HMPK3	0		HMPK3	0		HMPK3	0
	HMPK4	0		HMPK4	0		HMPK4	0		HMPK4	0		HMPK4	0		HMPK4	0		HMPK4	0		HMPK4	0		HMPK4	0		HMPK4	0		HMPK4	0
	HOCHL3	0.16639		HOCHL3	0.16301		HOCHL3	0.1611		HOCHL3	0.13303		HOCHL3	0.07498		HOCHL3	0.04851		HOCHL3	0.02844		HOCHL3	0.01394		HOCHL3	0.00863		HOCHL3	0.00442		HOCHL3	0.00013
	HOCR3	0.16639		HOCR3	0.16301		HOCR3	0.1611		HOCR3	0.13303		HOCR3	0.07498		HOCR3	0.04851		HOCR3	0.02844		HOCR3	0.01394		HOCR3	0.00863		HOCR3	0.00442		HOCR3	0.00013
	HODHL8	0.00256		HODHL8	0.00251		HODHL8	0.00248		HODHL8	0.00205		HODHL8	0.00115		HODHL8	0.00075		HODHL8	0.00044		HODHL8	0.00021		HODHL8	0.00013		HODHL8	7e-05		HODHL8	2e-05
	HODR8	0.00256		HODR8	0.00251		HODR8	0.00248		HODR8	0.00205		HODR8	0.00115		HODR8	0.00075		HODR8	0.00044		HODR8	0.00021		HODR8	0.00013		HODR8	7e-05		HODR8	2e-05
	HP5CD	0		HP5CD	0		HP5CD	0		HP5CD	0		HP5CD	0		HP5CD	0		HP5CD	0		HP5CD	0		HP5CD	0		HP5CD	0		HP5CD	0
	HPOD	0		HPOD	0		HPOD	0		HPOD	0		HPOD	0		HPOD	0		HPOD	0		HPOD	0		HPOD	0		HPOD	0		HPOD	0
	HPPK	0		HPPK	0		HPPK	0		HPPK	0		HPPK	0		HPPK	0		HPPK	0		HPPK	0		HPPK	0		HPPK	0		HPPK	0
	HSAT	0.06936		HSAT	0.06795		HSAT	0.06716		HSAT	0.05545		HSAT	0.03125		HSAT	0.02022		HSAT	0.01185		HSAT	0.00581		HSAT	0.0036		HSAT	0.00184		HSAT	0.00062
	HSDy	-0.36241		HSDy	-0.34357		HSDy	-0.33954		HSDy	-0.28039		HSDy	-0.15802		HSDy	-0.10224		HSDy	-0.05993		HSDy	-0.02939		HSDy	-0.01818		HSDy	-0.00931		HSDy	-0.00315
	HSK	0.29305		HSK	0.27562		HSK	0.27239		HSK	0.22493		HSK	0.12677		HSK	0.08202		HSK	0.04808		HSK	0.02358		HSK	0.01458		HSK	0.00747		HSK	0.00253
	HSTPT	0.04276		HSTPT	0.04189		HSTPT	0.0414		HSTPT	0.03418		HSTPT	0.01927		HSTPT	0.01247		HSTPT	0.00731		HSTPT	0.00358		HSTPT	0.00222		HSTPT	0.00113		HSTPT	0.00038
	HTDHL6	0.16639		HTDHL6	0.16301		HTDHL6	0.1611		HTDHL6	0.13303		HTDHL6	0.07498		HTDHL6	0.04851		HTDHL6	0.02844		HTDHL6	0.01394		HTDHL6	0.00863		HTDHL6	0.00442		HTDHL6	0.00013
	HTDR6	0.16639		HTDR6	0.16301		HTDR6	0.1611		HTDR6	0.13303		HTDR6	0.07498		HTDR6	0.04851		HTDR6	0.02844		HTDR6	0.01394		HTDR6	0.00863		HTDR6	0.00442		HTDR6	0.00013
	HXANt2	0		HXANt2	0		HXANt2	0		HXANt2	0		HXANt2	0		HXANt2	0		HXANt2	0		HXANt2	0		HXANt2	0		HXANt2	0		HXANt2	0
	HXPRT	0		HXPRT	0		HXPRT	0		HXPRT	0		HXPRT	0		HXPRT	0		HXPRT	0		HXPRT	0		HXPRT	0		HXPRT	0		HXPRT	0
	ICDHy	8.46401		ICDHy	8.57331		ICDHy	8.6838		ICDHy	10.307		ICDHy	13.6643		ICDHy	15.1947		ICDHy	16.3555		ICDHy	17.1936		ICDHy	17.5012		ICDHy	17.7447		ICDHy	17.9135
	ICHORSi	0		ICHORSi	0		ICHORSi	0		ICHORSi	0		ICHORSi	0		ICHORSi	0		ICHORSi	0		ICHORSi	0		ICHORSi	0		ICHORSi	0		ICHORSi	0
	ICHORT	0		ICHORT	0		ICHORT	0		ICHORT	0		ICHORT	0		ICHORT	0		ICHORT	0		ICHORT	0		ICHORT	0		ICHORT	0		ICHORT	0
	IG3PS	0.04276		IG3PS	0.04189		IG3PS	0.0414		IG3PS	0.03418		IG3PS	0.01927		IG3PS	0.01247		IG3PS	0.00731		IG3PS	0.00358		IG3PS	0.00222		IG3PS	0.00113		IG3PS	0.00038
	IGPDH	0.04276		IGPDH	0.04189		IGPDH	0.0414		IGPDH	0.03418		IGPDH	0.01927		IGPDH	0.01247		IGPDH	0.00731		IGPDH	0.00358		IGPDH	0.00222		IGPDH	0.00113		IGPDH	0.00038
	IGPS	0.02565		IGPS	0.02513		IGPS	0.02484		IGPS	0.02051		IGPS	0.01156		IGPS	0.00748		IGPS	0.00438		IGPS	0.00215		IGPS	0.00133		IGPS	0.00068		IGPS	0.00023
	ILEabc	0		ILEabc	0		ILEabc	0		ILEabc	0		ILEabc	0		ILEabc	0		ILEabc	0		ILEabc	0		ILEabc	0		ILEabc	0		ILEabc	0
	ILEt6	0		ILEt6	0		ILEt6	0		ILEt6	0		ILEt6	0		ILEt6	0		ILEt6	0		ILEt6	0		ILEt6	0		ILEt6	0		ILEt6	0
	ILETA	-0.13112		ILETA	-0.12846		ILETA	-0.12695		ILETA	-0.10483		ILETA	-0.05908		ILETA	-0.03823		ILETA	-0.02241		ILETA	-0.01099		ILETA	-0.0068		ILETA	-0.00348		ILETA	-0.00118
	ILETRS	0		ILETRS	0		ILETRS	0		ILETRS	0		ILETRS	0		ILETRS	0		ILETRS	0		ILETRS	0		ILETRS	0		ILETRS	0		ILETRS	0
	IMPC	-0.14777		IMPC	-0.15626		IMPC	-0.15443		IMPC	-0.12752		IMPC	-0.07187		IMPC	-0.0465		IMPC	-0.02726		IMPC	-0.01337		IMPC	-0.00827		IMPC	-0.00423		IMPC	-0.00143
	IMPD	0.05653		IMPD	0.05539		IMPD	0.05474		IMPD	0.0452		IMPD	0.02547		IMPD	0.01648		IMPD	0.00966		IMPD	0.00474		IMPD	0.00293		IMPD	0.0015		IMPD	0.00051
	IOR	0		IOR	0		IOR	0		IOR	0		IOR	0		IOR	0		IOR	0		IOR	0		IOR	0		IOR	0		IOR	0
	IOR2	0		IOR2	0		IOR2	0		IOR2	0		IOR2	0		IOR2	0		IOR2	0		IOR2	0		IOR2	0		IOR2	0		IOR2	0
	IOR3	0		IOR3	0		IOR3	0		IOR3	0		IOR3	0		IOR3	0		IOR3	0		IOR3	0		IOR3	0		IOR3	0		IOR3	0
	IPDPS	0		IPDPS	0		IPDPS	0		IPDPS	0		IPDPS	0		IPDPS	0		IPDPS	0		IPDPS	0		IPDPS	0		IPDPS	0		IPDPS	0
	IPMD	0.25204		IPMD	0.24693		IPMD	0.24403		IPMD	0.20152		IPMD	0.11357		IPMD	0.07348		IPMD	0.04308		IPMD	0.02112		IPMD	0.01307		IPMD	0.00669		IPMD	0.00227
	IPPMIa	-0.25204		IPPMIa	-0.24693		IPPMIa	-0.24403		IPPMIa	-0.20152		IPPMIa	-0.11357		IPPMIa	-0.07348		IPPMIa	-0.04308		IPPMIa	-0.02112		IPPMIa	-0.01307		IPPMIa	-0.00669		IPPMIa	-0.00227
	IPPMIb	-0.25204		IPPMIb	-0.24693		IPPMIb	-0.24403		IPPMIb	-0.20152		IPPMIb	-0.11357		IPPMIb	-0.07348		IPPMIb	-0.04308		IPPMIb	-0.02112		IPPMIb	-0.01307		IPPMIb	-0.00669		IPPMIb	-0.00227
	IPPS	0.25204		IPPS	0.24693		IPPS	0.24403		IPPS	0.20152		IPPS	0.11357		IPPS	0.07348		IPPS	0.04308		IPPS	0.02112		IPPS	0.01307		IPPS	0.00669		IPPS	0.00227
	IQNLOR	0		IQNLOR	0		IQNLOR	0		IQNLOR	0		IQNLOR	0		IQNLOR	0		IQNLOR	0		IQNLOR	0		IQNLOR	0		IQNLOR	0		IQNLOR	0
	ITPASE	0		ITPASE	0		ITPASE	0		ITPASE	0		ITPASE	0		ITPASE	0		ITPASE	0		ITPASE	0		ITPASE	0		ITPASE	0		ITPASE	0
	KARA1	-0.44388		KARA1	-0.43488		KARA1	-0.42978		KARA1	-0.3549		KARA1	-0.20002		KARA1	-0.12942		KARA1	-0.07586		KARA1	-0.0372		KARA1	-0.02301		KARA1	-0.01178		KARA1	-0.00399
	KARA2	0.13293		KARA2	0.13023		KARA2	0.1287		KARA2	0.10628		KARA2	0.0599		KARA2	0.03876		KARA2	0.02272		KARA2	0.01114		KARA2	0.00689		KARA2	0.00353		KARA2	0.00119
	KAS1	0.00087		KAS1	0.00085		KAS1	0.00084		KAS1	0.00069		KAS1	0.00039		KAS1	0.00025		KAS1	0.00015		KAS1	7e-05		KAS1	4e-05		KAS1	2e-05		KAS1	1e-05
	KAS17	0.01531		KAS17	0.015		KAS17	0.01482		KAS17	0.01224		KAS17	0.0069		KAS17	0.00446		KAS17	0.00262		KAS17	0.00128		KAS17	0.00079		KAS17	0.00041		KAS17	0.00014
	KAS3	0.04132		KAS3	0.04048		KAS3	0.04001		KAS3	0.03303		KAS3	0.01862		KAS3	0.01205		KAS3	0.00706		KAS3	0.00346		KAS3	0.00214		KAS3	0.0011		KAS3	0.00037
	KAS4	0.00181		KAS4	0.00177		KAS4	0.00175		KAS4	0.00145		KAS4	0.00082		KAS4	0.00053		KAS4	0.00031		KAS4	0.00015		KAS4	9e-05		KAS4	5e-05		KAS4	2e-05
	KAS7	0.18337		KAS7	0.17965		KAS7	0.17755		KAS7	0.14661		KAS7	0.08263		KAS7	0.05346		KAS7	0.03134		KAS7	0.01537		KAS7	0.00951		KAS7	0.00487		KAS7	0.00302
	KAS9	0.0074		KAS9	0.00725		KAS9	0.00716		KAS9	0.00591		KAS9	0.00333		KAS9	0.00216		KAS9	0.00126		KAS9	0.00062		KAS9	0.00038		KAS9	0.0002		KAS9	7e-05
	KDOPP	0		KDOPP	0		KDOPP	0		KDOPP	0		KDOPP	0		KDOPP	0		KDOPP	0		KDOPP	0		KDOPP	0		KDOPP	0		KDOPP	0
	KDOPS	0		KDOPS	0		KDOPS	0		KDOPS	0		KDOPS	0		KDOPS	0		KDOPS	0		KDOPS	0		KDOPS	0		KDOPS	0		KDOPS	0
	Kt6	0.61499		Kt6	0.61201		Kt6	0.61032		Kt6	0.58553		Kt6	0.53424		Kt6	0.51086		Kt6	0.49312		Kt6	0.39598		Kt6	0.24494		Kt6	0.12538		Kt6	0.04246
	Ktabc	0		Ktabc	0		Ktabc	0		Ktabc	0		Ktabc	0		Ktabc	0		Ktabc	0		Ktabc	0		Ktabc	0		Ktabc	0		Ktabc	0
	L_LACt2	0		L_LACt2	0		L_LACt2	0		L_LACt2	0		L_LACt2	0		L_LACt2	0		L_LACt2	0		L_LACt2	0		L_LACt2	0		L_LACt2	0		L_LACt2	0
	LEUabc	0		LEUabc	0		LEUabc	0		LEUabc	0		LEUabc	0		LEUabc	0		LEUabc	0		LEUabc	0		LEUabc	0		LEUabc	0		LEUabc	0
	LEUt6	0		LEUt6	0		LEUt6	0		LEUt6	0		LEUt6	0		LEUt6	0		LEUt6	0		LEUt6	0		LEUt6	0		LEUt6	0		LEUt6	0
	LEUTA	-0.20333		LEUTA	-0.1992		LEUTA	-0.19687		LEUTA	-0.16257		LEUTA	-0.09162		LEUTA	-0.05928		LEUTA	-0.03475		LEUTA	-0.01704		LEUTA	-0.01054		LEUTA	-0.0054		LEUTA	-0.00183
	LEUTRS	0		LEUTRS	0		LEUTRS	0		LEUTRS	0		LEUTRS	0		LEUTRS	0		LEUTRS	0		LEUTRS	0		LEUTRS	0		LEUTRS	0		LEUTRS	0
	LPADSS	0		LPADSS	0		LPADSS	0		LPADSS	0		LPADSS	0		LPADSS	0		LPADSS	0		LPADSS	0		LPADSS	0		LPADSS	0		LPADSS	0
	LYSt3	0		LYSt3	0		LYSt3	0		LYSt3	0		LYSt3	0		LYSt3	0		LYSt3	0		LYSt3	0		LYSt3	0		LYSt3	0		LYSt3	0
	LYSTRS	0		LYSTRS	0		LYSTRS	0		LYSTRS	0		LYSTRS	0		LYSTRS	0		LYSTRS	0		LYSTRS	0		LYSTRS	0		LYSTRS	0		LYSTRS	0
	MACPMT	1.15312		MACPMT	1.12972		MACPMT	1.11647		MACPMT	0.92195		MACPMT	0.5196		MACPMT	0.3362		MACPMT	0.19708		MACPMT	0.09664		MACPMT	0.05978		MACPMT	0.0306		MACPMT	0.00079
	MAN1PT1	0		MAN1PT1	0		MAN1PT1	0		MAN1PT1	0		MAN1PT1	0		MAN1PT1	0		MAN1PT1	0		MAN1PT1	0		MAN1PT1	0		MAN1PT1	0		MAN1PT1	0
	MAN1PT2	0		MAN1PT2	0		MAN1PT2	0		MAN1PT2	0		MAN1PT2	0		MAN1PT2	0		MAN1PT2	0		MAN1PT2	0		MAN1PT2	0		MAN1PT2	0		MAN1PT2	0
	MAN6PI	0		MAN6PI	0		MAN6PI	0		MAN6PI	0		MAN6PI	0		MAN6PI	0		MAN6PI	0		MAN6PI	0		MAN6PI	0		MAN6PI	0		MAN6PI	0
	MCMAT2	0.16639		MCMAT2	0.16301		MCMAT2	0.1611		MCMAT2	0.13303		MCMAT2	0.07498		MCMAT2	0.04851		MCMAT2	0.02844		MCMAT2	0.01394		MCMAT2	0.00863		MCMAT2	0.00442		MCMAT2	0.00013
	MCMAT3	0.16639		MCMAT3	0.16301		MCMAT3	0.1611		MCMAT3	0.13303		MCMAT3	0.07498		MCMAT3	0.04851		MCMAT3	0.02844		MCMAT3	0.01394		MCMAT3	0.00863		MCMAT3	0.00442		MCMAT3	0.00013
	MCMAT4	0.16639		MCMAT4	0.16301		MCMAT4	0.1611		MCMAT4	0.13303		MCMAT4	0.07498		MCMAT4	0.04851		MCMAT4	0.02844		MCMAT4	0.01394		MCMAT4	0.00863		MCMAT4	0.00442		MCMAT4	0.00013
	MCMAT5	0.16639		MCMAT5	0.16301		MCMAT5	0.1611		MCMAT5	0.13303		MCMAT5	0.07498		MCMAT5	0.04851		MCMAT5	0.02844		MCMAT5	0.01394		MCMAT5	0.00863		MCMAT5	0.00442		MCMAT5	0.00013
	MCMAT6	0.16639		MCMAT6	0.16301		MCMAT6	0.1611		MCMAT6	0.13303		MCMAT6	0.07498		MCMAT6	0.04851		MCMAT6	0.02844		MCMAT6	0.01394		MCMAT6	0.00863		MCMAT6	0.00442		MCMAT6	0.00013
	MCMAT7	0.15222		MCMAT7	0.14913		MCMAT7	0.14739		MCMAT7	0.12171		MCMAT7	0.06859		MCMAT7	0.04438		MCMAT7	0.02602		MCMAT7	0.01276		MCMAT7	0.00789		MCMAT7	0.00404		MCMAT7	0
	MCMAT8	0.00256		MCMAT8	0.00251		MCMAT8	0.00248		MCMAT8	0.00205		MCMAT8	0.00115		MCMAT8	0.00075		MCMAT8	0.00044		MCMAT8	0.00021		MCMAT8	0.00013		MCMAT8	7e-05		MCMAT8	2e-05
	MCSNAH1r	0		MCSNAH1r	0		MCSNAH1r	0		MCSNAH1r	0		MCSNAH1r	0		MCSNAH1r	0		MCSNAH1r	0		MCSNAH1r	0		MCSNAH1r	0		MCSNAH1r	0		MCSNAH1r	0
	MDH	0		MDH	0		MDH	0		MDH	0		MDH	0		MDH	0		MDH	0		MDH	0		MDH	0		MDH	0		MDH	0
	ME1x	0		ME1x	0		ME1x	0		ME1x	0.64673		ME1x	13.5982		ME1x	15.1519		ME1x	0		ME1x	0		ME1x	0		ME1x	0		ME1x	0
	ME2	8.29375		ME2	8.42947		ME2	8.54166		ME2	9.54284		ME2	0		ME2	0		ME2	16.3304		ME2	17.1813		ME2	17.4936		ME2	17.7408		ME2	17.9122
	MECDPDH	0		MECDPDH	0		MECDPDH	0		MECDPDH	0		MECDPDH	0		MECDPDH	0		MECDPDH	0		MECDPDH	0		MECDPDH	0		MECDPDH	0		MECDPDH	0
	MECDPS	0		MECDPS	0		MECDPS	0		MECDPS	0		MECDPS	0		MECDPS	0		MECDPS	0		MECDPS	0		MECDPS	0		MECDPS	0		MECDPS	0
	MEPCT	0		MEPCT	0		MEPCT	0		MEPCT	0		MEPCT	0		MEPCT	0		MEPCT	0		MEPCT	0		MEPCT	0		MEPCT	0		MEPCT	0
	METACH	0.06936		METACH	0.06795		METACH	0.06716		METACH	0.05545		METACH	0.03125		METACH	0.02022		METACH	0.01185		METACH	0.00581		METACH	0.0036		METACH	0.00184		METACH	0.00062
	METAT	0		METAT	0		METAT	0		METAT	0		METAT	0		METAT	0		METAT	0		METAT	0		METAT	0		METAT	0		METAT	0
	METS	0.06936		METS	0.06795		METS	0.06716		METS	0.05545		METS	0.03125		METS	0.02022		METS	0.01185		METS	0.00581		METS	0.0036		METS	0.00184		METS	0.00062
	METSR_S1	0		METSR_S1	0		METSR_S1	0		METSR_S1	0		METSR_S1	0		METSR_S1	0		METSR_S1	0		METSR_S1	0		METSR_S1	0		METSR_S1	0		METSR_S1	0
	METSR_S2	0		METSR_S2	0		METSR_S2	0		METSR_S2	0		METSR_S2	0		METSR_S2	0		METSR_S2	0		METSR_S2	0		METSR_S2	0		METSR_S2	0		METSR_S2	0
	METTRS	0		METTRS	0		METTRS	0		METTRS	0		METTRS	0		METTRS	0		METTRS	0		METTRS	0		METTRS	0		METTRS	0		METTRS	0
	MGt5	-0.02118		MGt5	-0.02075		MGt5	-0.0205		MGt5	-0.01693		MGt5	-0.00954		MGt5	-0.00617		MGt5	-0.00362		MGt5	-0.00177		MGt5	-0.0011		MGt5	-0.00056		MGt5	-0.00019
	MI1PP	0		MI1PP	0		MI1PP	0		MI1PP	0		MI1PP	0		MI1PP	0		MI1PP	0		MI1PP	0		MI1PP	0		MI1PP	0		MI1PP	0
	MICITH	0		MICITH	0		MICITH	0		MICITH	0		MICITH	0		MICITH	0		MICITH	0		MICITH	0		MICITH	0		MICITH	0		MICITH	0
	MMCD	0		MMCD	0		MMCD	0		MMCD	0		MMCD	0		MMCD	0		MMCD	0		MMCD	0		MMCD	0		MMCD	0		MMCD	0
	MME	0		MME	0		MME	0		MME	0		MME	0		MME	0		MME	0		MME	0		MME	0		MME	0		MME	0
	MMM	0		MMM	0		MMM	0		MMM	0		MMM	0		MMM	0		MMM	0		MMM	0		MMM	0		MMM	0		MMM	0
	MNabc	0		MNabc	0		MNabc	0		MNabc	0		MNabc	0		MNabc	0		MNabc	0		MNabc	0		MNabc	0		MNabc	0		MNabc	0
	MOAT	0		MOAT	0		MOAT	0		MOAT	0		MOAT	0		MOAT	0		MOAT	0		MOAT	0		MOAT	0		MOAT	0		MOAT	0
	MOAT2	0		MOAT2	0		MOAT2	0		MOAT2	0		MOAT2	0		MOAT2	0		MOAT2	0		MOAT2	0		MOAT2	0		MOAT2	0		MOAT2	0
	MOBDabc	0		MOBDabc	0		MOBDabc	0		MOBDabc	0		MOBDabc	0		MOBDabc	0		MOBDabc	0		MOBDabc	0		MOBDabc	0		MOBDabc	0		MOBDabc	0
	MOHMT	0		MOHMT	0		MOHMT	0		MOHMT	0		MOHMT	0		MOHMT	0		MOHMT	0		MOHMT	0		MOHMT	0		MOHMT	0		MOHMT	0
	MTAN	0		MTAN	0		MTAN	0		MTAN	0		MTAN	0		MTAN	0		MTAN	0		MTAN	0		MTAN	0		MTAN	0		MTAN	0
	MTAP	0		MTAP	0		MTAP	0		MTAP	0		MTAP	0		MTAP	0		MTAP	0		MTAP	0		MTAP	0		MTAP	0		MTAP	0
	MTHFC	0.25279		MTHFC	0.27063		MTHFC	0.26746		MTHFC	0.22086		MTHFC	0.12447		MTHFC	0.08054		MTHFC	0.04721		MTHFC	0.02315		MTHFC	0.01432		MTHFC	0.00733		MTHFC	0.00248
	MTHFD	0.25279		MTHFD	0.27063		MTHFD	0.26746		MTHFD	0.22086		MTHFD	0.12447		MTHFD	0.08054		MTHFD	0.04721		MTHFD	0.02315		MTHFD	0.01432		MTHFD	0.00733		MTHFD	0.00248
	MTHFR	0		MTHFR	0		MTHFR	0		MTHFR	0		MTHFR	0		MTHFR	0		MTHFR	0		MTHFR	0		MTHFR	0		MTHFR	0		MTHFR	0.00062
	MTHFR1	0.06936		MTHFR1	0.06795		MTHFR1	0.06716		MTHFR1	0.05545		MTHFR1	0.03125		MTHFR1	0.02022		MTHFR1	0.01185		MTHFR1	0.00581		MTHFR1	0.0036		MTHFR1	0.00184		MTHFR1	0
	N2t	-2.0139		N2t	-2.00848		N2t	-1.98219		N2t	-1.59607		N2t	-0.7974		N2t	-0.43335		N2t	-0.15719		N2t	0		N2t	0		N2t	0		N2t	0
	NACCYT	0		NACCYT	0		NACCYT	0		NACCYT	0		NACCYT	0		NACCYT	0		NACCYT	0		NACCYT	0		NACCYT	0		NACCYT	0		NACCYT	0
	NADH10	0		NADH10	0		NADH10	0		NADH10	0		NADH10	0		NADH10	0		NADH10	0		NADH10	0		NADH10	0		NADH10	0		NADH10	0
	NADH12	0		NADH12	0		NADH12	0		NADH12	0		NADH12	0		NADH12	0		NADH12	0		NADH12	0		NADH12	0		NADH12	0		NADH12	0
	NADH5	0		NADH5	0		NADH5	0		NADH5	0		NADH5	0		NADH5	0		NADH5	0		NADH5	0		NADH5	0		NADH5	0		NADH5	0
	NADH9	0		NADH9	0		NADH9	0		NADH9	0		NADH9	0		NADH9	0		NADH9	0		NADH9	0		NADH9	0		NADH9	0		NADH9	0
	NADK	0		NADK	0		NADK	0		NADK	0		NADK	0		NADK	0		NADK	0		NADK	0		NADK	0		NADK	0		NADK	0
	NADPH5	0		NADPH5	0		NADPH5	0		NADPH5	0		NADPH5	0		NADPH5	0		NADPH5	0		NADPH5	0		NADPH5	0		NADPH5	0		NADPH5	0
	NADS1	0		NADS1	0.01148		NADS1	0.01135		NADS1	0.00937		NADS1	0.00528		NADS1	0.00342		NADS1	0.002		NADS1	0.00098		NADS1	0.00061		NADS1	0.00031		NADS1	0.00011
	NAMNPP	0		NAMNPP	0		NAMNPP	0		NAMNPP	0		NAMNPP	0		NAMNPP	0		NAMNPP	0		NAMNPP	0		NAMNPP	0		NAMNPP	0		NAMNPP	0
	NAt7	-616.57		NAt7	-613.129		NAt7	-608.271		NAt7	-536.91		NAt7	-389.308		NAt7	-322.027		NAt7	-621.136		NAt7	-633.319		NAt7	-639.945		NAt7	-592.588		NAt7	-595.235
	NDPK1	10000		NDPK1	10000		NDPK1	10000		NDPK1	10000		NDPK1	10000		NDPK1	10000		NDPK1	10000		NDPK1	10000		NDPK1	10000		NDPK1	10000		NDPK1	10000
	NDPK2	0.12784		NDPK2	0.12525		NDPK2	0.12378		NDPK2	0.10221		NDPK2	0.05761		NDPK2	0.03727		NDPK2	0.02185		NDPK2	0.00956		NDPK2	0.00663		NDPK2	0.00303		NDPK2	0.00103
	NDPK3	-0.02744		NDPK3	-0.02688		NDPK3	-0.02656		NDPK3	-0.02194		NDPK3	-0.01236		NDPK3	-0.008		NDPK3	-0.00469		NDPK3	-0.00115		NDPK3	-0.00142		NDPK3	-0.00036		NDPK3	-0.00012
	NDPK4	0.01372		NDPK4	0.01344		NDPK4	0.01328		NDPK4	0.01097		NDPK4	0.00618		NDPK4	0.004		NDPK4	0.00234		NDPK4	0.00115		NDPK4	0.00071		NDPK4	0.00036		NDPK4	0.00012
	NDPK5	0.01372		NDPK5	0.01344		NDPK5	0.01328		NDPK5	0.01097		NDPK5	0.00618		NDPK5	0.004		NDPK5	0.00234		NDPK5	0.00115		NDPK5	0.00071		NDPK5	0.00036		NDPK5	0.00012
	NDPK6	0		NDPK6	0		NDPK6	0		NDPK6	0		NDPK6	0		NDPK6	0		NDPK6	0		NDPK6	0.00115		NDPK6	0		NDPK6	0.00036		NDPK6	0.00012
	NDPK7	0.01372		NDPK7	0.01344		NDPK7	0.01328		NDPK7	0.01097		NDPK7	0.00618		NDPK7	0.004		NDPK7	0.00234		NDPK7	0.00115		NDPK7	0.00071		NDPK7	0.00036		NDPK7	0.00012
	NDPK8	0.01372		NDPK8	0.01344		NDPK8	0.01328		NDPK8	0.01097		NDPK8	0.00618		NDPK8	0.004		NDPK8	0.00234		NDPK8	0.00115		NDPK8	0.00071		NDPK8	0.00036		NDPK8	0.00012
	NH4t3	0.468		NH4t3	0.468		NH4t3	0.468		NH4t3	0.468		NH4t3	0.468		NH4t3	0.468		NH4t3	0.468		NH4t3	0.38366		NH4t3	0.23732		NH4t3	0.12147		NH4t3	0.04114
	NIabc	0		NIabc	0		NIabc	0		NIabc	0		NIabc	0		NIabc	0		NIabc	0		NIabc	0		NIabc	0		NIabc	0		NIabc	0
	NIT2	2.0139		NIT2	2.00848		NIT2	1.98219		NIT2	1.59607		NIT2	0.7974		NIT2	0.43335		NIT2	0.15719		NIT2	0		NIT2	0		NIT2	0		NIT2	0
	NIt5	0		NIt5	0		NIt5	0		NIt5	0		NIt5	0		NIt5	0		NIt5	0		NIt5	0		NIt5	0		NIt5	0		NIt5	0
	NNAM	0		NNAM	0		NNAM	0		NNAM	0		NNAM	0		NNAM	0		NNAM	0		NNAM	0		NNAM	0		NNAM	0		NNAM	0
	NNAT	0		NNAT	0.01148		NNAT	0.01135		NNAT	0.00937		NNAT	0.00528		NNAT	0.00342		NNAT	0.002		NNAT	0.00098		NNAT	0.00061		NNAT	0.00031		NNAT	0.00011
	NNDMBRT	0		NNDMBRT	0		NNDMBRT	0		NNDMBRT	0		NNDMBRT	0		NNDMBRT	0		NNDMBRT	0		NNDMBRT	0		NNDMBRT	0		NNDMBRT	0		NNDMBRT	0
	NNDMBRT2	0		NNDMBRT2	0		NNDMBRT2	0		NNDMBRT2	0		NNDMBRT2	0		NNDMBRT2	0		NNDMBRT2	0		NNDMBRT2	0		NNDMBRT2	0		NNDMBRT2	0		NNDMBRT2	0
	NNDPR	0		NNDPR	0.01148		NNDPR	0.01135		NNDPR	0.00937		NNDPR	0.00528		NNDPR	0.00342		NNDPR	0.002		NNDPR	0.00098		NNDPR	0.00061		NNDPR	0.00031		NNDPR	0.00011
	NO3abc	0		NO3abc	0		NO3abc	0		NO3abc	0		NO3abc	0		NO3abc	0		NO3abc	0		NO3abc	0		NO3abc	0		NO3abc	0		NO3abc	0
	NPPDO	0		NPPDO	0		NPPDO	0		NPPDO	0		NPPDO	0		NPPDO	0		NPPDO	0		NPPDO	0		NPPDO	0		NPPDO	0		NPPDO	0
	NTPP1	0		NTPP1	0		NTPP1	0		NTPP1	0		NTPP1	0		NTPP1	0		NTPP1	0		NTPP1	0		NTPP1	0		NTPP1	0		NTPP1	0
	NTPP2	0		NTPP2	0		NTPP2	0		NTPP2	0		NTPP2	0		NTPP2	0		NTPP2	0		NTPP2	0		NTPP2	0		NTPP2	0		NTPP2	0
	NTPP3	0		NTPP3	0		NTPP3	0		NTPP3	0		NTPP3	0		NTPP3	0		NTPP3	0		NTPP3	0		NTPP3	0		NTPP3	0		NTPP3	0
	NTPP4	0		NTPP4	0		NTPP4	0		NTPP4	0		NTPP4	0		NTPP4	0		NTPP4	0		NTPP4	0		NTPP4	0		NTPP4	0		NTPP4	0
	NTPP5	0		NTPP5	0		NTPP5	0		NTPP5	0		NTPP5	0		NTPP5	0		NTPP5	0		NTPP5	0		NTPP5	0		NTPP5	0		NTPP5	0
	NTPP6	0		NTPP6	0		NTPP6	0		NTPP6	0		NTPP6	0		NTPP6	0		NTPP6	0		NTPP6	0		NTPP6	0		NTPP6	0		NTPP6	0
	NTPP7	0		NTPP7	0		NTPP7	0		NTPP7	0		NTPP7	0		NTPP7	0		NTPP7	0		NTPP7	0		NTPP7	0		NTPP7	0		NTPP7	0
	NTPP8	0		NTPP8	0		NTPP8	0		NTPP8	0		NTPP8	0		NTPP8	0		NTPP8	0		NTPP8	0		NTPP8	0		NTPP8	0		NTPP8	0
	NTRIRfc	0		NTRIRfc	0		NTRIRfc	0		NTRIRfc	0		NTRIRfc	0		NTRIRfc	0		NTRIRfc	0		NTRIRfc	0		NTRIRfc	0		NTRIRfc	0		NTRIRfc	0
	NTRIRmq	0		NTRIRmq	0		NTRIRmq	0		NTRIRmq	0		NTRIRmq	0		NTRIRmq	0		NTRIRmq	0		NTRIRmq	0		NTRIRmq	0		NTRIRmq	0		NTRIRmq	0
	NTRLASE	0		NTRLASE	0		NTRLASE	0		NTRLASE	0		NTRLASE	0		NTRLASE	0		NTRLASE	0		NTRLASE	0		NTRLASE	0		NTRLASE	0		NTRLASE	0
	NTRLASE2	0		NTRLASE2	0		NTRLASE2	0		NTRLASE2	0		NTRLASE2	0		NTRLASE2	0		NTRLASE2	0		NTRLASE2	0		NTRLASE2	0		NTRLASE2	0		NTRLASE2	0
	NTRLASE3	0		NTRLASE3	0		NTRLASE3	0		NTRLASE3	0		NTRLASE3	0		NTRLASE3	0		NTRLASE3	0		NTRLASE3	0		NTRLASE3	0		NTRLASE3	0		NTRLASE3	0
	OBTFL	0		OBTFL	0		OBTFL	0		OBTFL	0		OBTFL	0		OBTFL	0		OBTFL	0		OBTFL	0		OBTFL	0		OBTFL	0		OBTFL	0
	OCBT	0.13349		OCBT	0.13078		OCBT	0.12925		OCBT	0.10673		OCBT	0.06015		OCBT	0.03892		OCBT	0.02281		OCBT	0.01119		OCBT	0.00692		OCBT	0.00354		OCBT	0.0012
	OCDMAT8	0.00256		OCDMAT8	0.00251		OCDMAT8	0.00248		OCDMAT8	0.00205		OCDMAT8	0.00115		OCDMAT8	0.00075		OCDMAT8	0.00044		OCDMAT8	0.00021		OCDMAT8	0.00013		OCDMAT8	7e-05		OCDMAT8	2e-05
	OCMAT3	0.16639		OCMAT3	0.16301		OCMAT3	0.1611		OCMAT3	0.13303		OCMAT3	0.07498		OCMAT3	0.04851		OCMAT3	0.02844		OCMAT3	0.01394		OCMAT3	0.00863		OCMAT3	0.00442		OCMAT3	0.00013
	OCTT	0		OCTT	0		OCTT	0		OCTT	0		OCTT	0		OCTT	0		OCTT	0		OCTT	0		OCTT	0		OCTT	0		OCTT	0
	ODACPHL	0.00256		ODACPHL	0.00251		ODACPHL	0.00248		ODACPHL	0.00205		ODACPHL	0.00115		ODACPHL	0.00075		ODACPHL	0.00044		ODACPHL	0.00021		ODACPHL	0.00013		ODACPHL	7e-05		ODACPHL	2e-05
	OIVD1	0.04872		OIVD1	0.04773		OIVD1	0.04717		OIVD1	0.03895		OIVD1	0.02195		OIVD1	0.0142		OIVD1	0.00833		OIVD1	0.00408		OIVD1	0.00253		OIVD1	0.00129		OIVD1	0.00044
	OIVD2	0.00087		OIVD2	0.00085		OIVD2	0.00084		OIVD2	0.00069		OIVD2	0.00039		OIVD2	0.00025		OIVD2	0.00015		OIVD2	7e-05		OIVD2	4e-05		OIVD2	2e-05		OIVD2	1e-05
	OIVD3	0.00181		OIVD3	0.00177		OIVD3	0.00175		OIVD3	0.00145		OIVD3	0.00082		OIVD3	0.00053		OIVD3	0.00031		OIVD3	0.00015		OIVD3	9e-05		OIVD3	5e-05		OIVD3	2e-05
	OMCDC	0.25204		OMCDC	0.24693		OMCDC	0.24403		OMCDC	0.20152		OMCDC	0.11357		OMCDC	0.07348		OMCDC	0.04308		OMCDC	0.02112		OMCDC	0.01307		OMCDC	0.00669		OMCDC	0.00227
	OMPDC	0.12784		OMPDC	0.12525		OMPDC	0.12378		OMPDC	0.10221		OMPDC	0.05761		OMPDC	0.03727		OMPDC	0.02185		OMPDC	0.01071		OMPDC	0.00663		OMPDC	0.00339		OMPDC	0.00115
	OOR	0		OOR	0		OOR	0		OOR	0		OOR	0		OOR	0		OOR	0		OOR	0		OOR	0		OOR	0		OOR	0
	OPHBDC	0		OPHBDC	0		OPHBDC	0		OPHBDC	0		OPHBDC	0		OPHBDC	0		OPHBDC	0		OPHBDC	0		OPHBDC	0		OPHBDC	0		OPHBDC	0
	OPHHX	0		OPHHX	0		OPHHX	0		OPHHX	0		OPHHX	0		OPHHX	0		OPHHX	0		OPHHX	0		OPHHX	0		OPHHX	0		OPHHX	0
	ORNTAC	0.13349		ORNTAC	0.13078		ORNTAC	0.12925		ORNTAC	0.10673		ORNTAC	0.06015		ORNTAC	0.03892		ORNTAC	0.02281		ORNTAC	0.01119		ORNTAC	0.00692		ORNTAC	0.00354		ORNTAC	0.0012
	ORPT	-0.12784		ORPT	-0.12525		ORPT	-0.12378		ORPT	-0.10221		ORPT	-0.05761		ORPT	-0.03727		ORPT	-0.02185		ORPT	-0.01071		ORPT	-0.00663		ORPT	-0.00339		ORPT	-0.00115
	OXFOt4	0		OXFOt4	0		OXFOt4	0		OXFOt4	0		OXFOt4	0		OXFOt4	0		OXFOt4	0		OXFOt4	0		OXFOt4	0		OXFOt4	0		OXFOt4	0
	P5CD	0		P5CD	0		P5CD	0		P5CD	0		P5CD	0		P5CD	0		P5CD	0		P5CD	0		P5CD	0		P5CD	0		P5CD	0
	P5CRy	0.09976		P5CRy	0.09774		P5CRy	0.09659		P5CRy	0.07976		P5CRy	0.04495		P5CRy	0.02909		P5CRy	0.01705		P5CRy	0.00836		P5CRy	0.00517		P5CRy	0.00265		P5CRy	0.00152
	PACCOAL	0		PACCOAL	0		PACCOAL	0		PACCOAL	0		PACCOAL	0		PACCOAL	0		PACCOAL	0		PACCOAL	0		PACCOAL	0		PACCOAL	0		PACCOAL	0
	PANTS	0		PANTS	0		PANTS	0		PANTS	0		PANTS	0		PANTS	0		PANTS	0		PANTS	0		PANTS	0		PANTS	0		PANTS	0
	PAPPT3	0		PAPPT3	0		PAPPT3	0		PAPPT3	0		PAPPT3	0		PAPPT3	0		PAPPT3	0		PAPPT3	0		PAPPT3	0		PAPPT3	0		PAPPT3	0
	PAPSR	0		PAPSR	0		PAPSR	0		PAPSR	0		PAPSR	0		PAPSR	0		PAPSR	0		PAPSR	0		PAPSR	0		PAPSR	0		PAPSR	0
	PBUTT	0		PBUTT	0		PBUTT	0		PBUTT	0		PBUTT	0		PBUTT	0		PBUTT	0		PBUTT	0		PBUTT	0		PBUTT	0		PBUTT	0
	PC	9.67122		PC	9.77899		PC	9.87535		PC	11.2909		PC	14.2188		PC	15.5535		PC	16.5659		PC	17.2967		PC	17.565		PC	17.7773		PC	17.9246
	PDH	0		PDH	0		PDH	0		PDH	0		PDH	2.88572		PDH	8.55094		PDH	0		PDH	0		PDH	0		PDH	0		PDH	0
	PDX5PS	0		PDX5PS	0		PDX5PS	0		PDX5PS	0		PDX5PS	0		PDX5PS	0		PDX5PS	0		PDX5PS	0		PDX5PS	0		PDX5PS	0		PDX5PS	0
	PFK	0		PFK	0		PFK	0		PFK	0		PFK	0		PFK	0		PFK	0		PFK	0		PFK	0		PFK	0		PFK	0
	PFL	0		PFL	0		PFL	0		PFL	0		PFL	0		PFL	0		PFL	0		PFL	0		PFL	0		PFL	0		PFL	0
	PGAMT	-0.03733		PGAMT	-0.03657		PGAMT	-0.03614		PGAMT	-0.02985		PGAMT	-0.01682		PGAMT	-0.01088		PGAMT	-0.00638		PGAMT	-0.00313		PGAMT	-0.00194		PGAMT	-0.00099		PGAMT	-0.00034
	PGCD	0.71534		PGCD	0.72379		PGCD	0.71531		PGCD	0.59068		PGCD	0.3329		PGCD	0.2154		PGCD	0.12626		PGCD	0.06192		PGCD	0.0383		PGCD	0.0196		PGCD	0.00664
	PGI	-0.63859		PGI	-0.62563		PGI	-0.61829		PGI	-0.51057		PGI	-0.28775		PGI	-0.18618		PGI	-0.10914		PGI	-0.05352		PGI	-0.0331		PGI	-0.01695		PGI	-0.00574
	PGK	-2.20362		PGK	-2.20867		PGK	-2.18278		PGK	-1.80248		PGK	-1.01585		PGK	-0.65729		PGK	-0.3853		PGK	-0.18894		PGK	-0.11687		PGK	-0.05982		PGK	-0.02026
	PGLUSYN	0		PGLUSYN	0		PGLUSYN	0		PGLUSYN	0		PGLUSYN	0		PGLUSYN	0		PGLUSYN	0		PGLUSYN	0		PGLUSYN	0		PGLUSYN	0		PGLUSYN	0
	PGLYCP	0		PGLYCP	0		PGLYCP	0		PGLYCP	0		PGLYCP	0		PGLYCP	0		PGLYCP	0		PGLYCP	0		PGLYCP	0		PGLYCP	0		PGLYCP	0
	PGM	-2.93068		PGM	-2.94395		PGM	-2.90944		PGM	-2.40253		PGM	-1.35403		PGM	-0.8761		PGM	-0.51356		PGM	-0.25184		PGM	-0.15578		PGM	-0.07974		PGM	-0.02701
	PGMT	-0.621		PGMT	-0.6084		PGMT	-0.60127		PGMT	-0.49651		PGMT	-0.27983		PGMT	-0.18106		PGMT	-0.10613		PGMT	-0.05205		PGMT	-0.03219		PGMT	-0.01648		PGMT	-0.00558
	PGPPH	0		PGPPH	0		PGPPH	0		PGPPH	0		PGPPH	0		PGPPH	0		PGPPH	0		PGPPH	0		PGPPH	0		PGPPH	0		PGPPH	0
	PHCYT	0		PHCYT	0		PHCYT	0		PHCYT	0		PHCYT	0		PHCYT	0		PHCYT	0		PHCYT	0		PHCYT	0		PHCYT	0		PHCYT	0
	PHETA1	-0.08361		PHETA1	-0.08191		PHETA1	-0.08095		PHETA1	-0.06685		PHETA1	-0.03768		PHETA1	-0.02438		PHETA1	-0.01429		PHETA1	-0.00701		PHETA1	-0.00433		PHETA1	-0.00222		PHETA1	-0.00075
	PHETRS	0		PHETRS	0		PHETRS	0		PHETRS	0		PHETRS	0		PHETRS	0		PHETRS	0		PHETRS	0		PHETRS	0		PHETRS	0		PHETRS	0
	PIabc	0		PIabc	0		PIabc	0		PIabc	0		PIabc	0		PIabc	0		PIabc	0		PIabc	0		PIabc	0		PIabc	0		PIabc	0
	PIt6	206.701		PIt6	205.553		PIt6	203.92		PIt6	179.93		PIt6	130.31		PIt6	107.692		PIt6	207.251		PIt6	211.207		PIt6	213.377		PIt6	197.561		PIt6	198.423
	PIt7	-205.523		PIt7	-204.376		PIt7	-202.757		PIt7	-178.97		PIt7	-129.769		PIt7	-107.342		PIt7	-207.045		PIt7	-211.106		PIt7	-213.315		PIt7	-197.529		PIt7	-198.412
	PMANM	0		PMANM	0		PMANM	0		PMANM	0		PMANM	0		PMANM	0		PMANM	0		PMANM	0		PMANM	0		PMANM	0		PMANM	0
	PMPK	0		PMPK	0		PMPK	0		PMPK	0		PMPK	0		PMPK	0		PMPK	0		PMPK	0		PMPK	0		PMPK	0		PMPK	0
	PNTEH	0		PNTEH	0		PNTEH	0		PNTEH	0		PNTEH	0		PNTEH	0		PNTEH	0		PNTEH	0		PNTEH	0		PNTEH	0		PNTEH	0
	PNTK	0		PNTK	0		PNTK	0		PNTK	0		PNTK	0		PNTK	0		PNTK	0		PNTK	0		PNTK	0		PNTK	0		PNTK	0
	POR	-6.10364		POR	-6.05251		POR	-5.98157		POR	-4.9394		POR	-5.6695		POR	-10.3521		POR	-1.05584		POR	-0.51776		POR	-0.32026		POR	-0.16393		POR	-0.05552
	PPA	1.22391		PPA	1.24501		PPA	1.23041		PPA	1.01604		PPA	0.57263		PPA	0.37051		PPA	29.396		PPA	33.071		PPA	34.1876		PPA	0		PPA	0
	PPA_1	0		PPA_1	0		PPA_1	0		PPA_1	0		PPA_1	0		PPA_1	0		PPA_1	0		PPA_1	0		PPA_1	0		PPA_1	35.0727		PPA_1	35.6791
	PPACH	0		PPACH	0		PPACH	0		PPACH	0		PPACH	0		PPACH	0		PPACH	0		PPACH	0		PPACH	0		PPACH	0		PPACH	0
	PPAK	0		PPAK	0		PPAK	0		PPAK	0		PPAK	0		PPAK	0		PPAK	0		PPAK	0		PPAK	0		PPAK	0		PPAK	0
	PPBNGS	0		PPBNGS	0		PPBNGS	0		PPBNGS	0		PPBNGS	0		PPBNGS	0		PPBNGS	0		PPBNGS	0		PPBNGS	0		PPBNGS	0		PPBNGS	0
	PPCDC	0		PPCDC	0		PPCDC	0		PPCDC	0		PPCDC	0		PPCDC	0		PPCDC	0		PPCDC	0		PPCDC	0		PPCDC	0		PPCDC	0
	PPCK	0		PPCK	0		PPCK	0		PPCK	0		PPCK	0		PPCK	0		PPCK	0		PPCK	0		PPCK	0		PPCK	0		PPCK	0
	PPCKG	0		PPCKG	0		PPCKG	0		PPCKG	0		PPCKG	0		PPCKG	0		PPCKG	0		PPCKG	0		PPCKG	0		PPCKG	0		PPCKG	0
	PPDK	0		PPDK	0		PPDK	0		PPDK	0		PPDK	0		PPDK	0		PPDK	0		PPDK	0		PPDK	0		PPDK	0		PPDK	0
	PPIK	0		PPIK	0		PPIK	0		PPIK	0		PPIK	0		PPIK	0		PPIK	0		PPIK	0		PPIK	0		PPIK	0		PPIK	0
	PPNCL	0		PPNCL	0		PPNCL	0		PPNCL	0		PPNCL	0		PPNCL	0		PPNCL	0		PPNCL	0		PPNCL	0		PPNCL	0		PPNCL	0
	PPND	0.06223		PPND	0.06097		PPND	0.06026		PPND	0.04976		PPND	0.02804		PPND	0.01814		PPND	0.01064		PPND	0.00522		PPND	0.00323		PPND	0.00165		PPND	0.00056
	PPNDH	0.08361		PPNDH	0.08191		PPNDH	0.08095		PPNDH	0.06685		PPNDH	0.03768		PPNDH	0.02438		PPNDH	0.01429		PPNDH	0.00701		PPNDH	0.00433		PPNDH	0.00222		PPNDH	0.00075
	PPPGO	0		PPPGO	0		PPPGO	0		PPPGO	0		PPPGO	0		PPPGO	0		PPPGO	0		PPPGO	0		PPPGO	0		PPPGO	0		PPPGO	0
	PPS	3.30016		PPS	3.30592		PPS	3.26717		PPS	2.69794		PPS	1.52052		PPS	0.98383		PPS	0.57671		PPS	0.2828		PPS	0.17493		PPS	0.08954		PPS	0.03033
	PPTT	0		PPTT	0		PPTT	0		PPTT	0		PPTT	0		PPTT	0		PPTT	0		PPTT	0		PPTT	0		PPTT	0		PPTT	0
	PRAGS	0.10502		PRAGS	0.11437		PRAGS	0.11303		PRAGS	0.09334		PRAGS	0.0526		PRAGS	0.03404		PRAGS	0.01995		PRAGS	0.00978		PRAGS	0.00605		PRAGS	0.0031		PRAGS	0.00105
	PRAI	0.02565		PRAI	0.02513		PRAI	0.02484		PRAI	0.02051		PRAI	0.01156		PRAI	0.00748		PRAI	0.00438		PRAI	0.00215		PRAI	0.00133		PRAI	0.00068		PRAI	0.00023
	PRAIS	0.10502		PRAIS	0.11437		PRAIS	0.11303		PRAIS	0.09334		PRAIS	0.0526		PRAIS	0.03404		PRAIS	0.01995		PRAIS	0.00978		PRAIS	0.00605		PRAIS	0.0031		PRAIS	0.00105
	PRAMPC	0.04276		PRAMPC	0.04189		PRAMPC	0.0414		PRAMPC	0.03418		PRAMPC	0.01927		PRAMPC	0.01247		PRAMPC	0.00731		PRAMPC	0.00358		PRAMPC	0.00222		PRAMPC	0.00113		PRAMPC	0.00038
	PRASCS	0.10502		PRASCS	0.11437		PRASCS	0.11303		PRASCS	0.09334		PRASCS	0.0526		PRASCS	0.03404		PRASCS	0.01995		PRASCS	0.00978		PRASCS	0.00605		PRASCS	0.0031		PRASCS	0.00105
	PRATPP	0.04276		PRATPP	0.04189		PRATPP	0.0414		PRATPP	0.03418		PRATPP	0.01927		PRATPP	0.01247		PRATPP	0.00731		PRATPP	0.00358		PRATPP	0.00222		PRATPP	0.00113		PRATPP	0.00038
	PRFGS	0.10502		PRFGS	0.11437		PRFGS	0.11303		PRFGS	0.09334		PRFGS	0.0526		PRFGS	0.03404		PRFGS	0.01995		PRFGS	0.00978		PRFGS	0.00605		PRFGS	0.0031		PRFGS	0.00105
	PRMICI	0.04276		PRMICI	0.04189		PRMICI	0.0414		PRMICI	0.03418		PRMICI	0.01927		PRMICI	0.01247		PRMICI	0.00731		PRMICI	0.00358		PRMICI	0.00222		PRMICI	0.00113		PRMICI	0.00038
	PRO1z	0		PRO1z	0		PRO1z	0		PRO1z	0		PRO1z	0		PRO1z	0		PRO1z	0		PRO1z	0		PRO1z	0		PRO1z	0		PRO1z	0.00062
	PROt5	0		PROt5	0		PROt5	0		PROt5	0		PROt5	0		PROt5	0		PROt5	0		PROt5	0		PROt5	0		PROt5	0		PROt5	0
	PROTRS	0		PROTRS	0		PROTRS	0		PROTRS	0		PROTRS	0		PROTRS	0		PROTRS	0		PROTRS	0		PROTRS	0		PROTRS	0		PROTRS	0
	PRPPS	0.30127		PRPPS	0.31812		PRPPS	0.3144		PRPPS	0.25962		PRPPS	0.14632		PRPPS	0.09467		PRPPS	0.0555		PRPPS	0.02721		PRPPS	0.01683		PRPPS	0.00862		PRPPS	0.00292
	PSCVT	0.1715		PSCVT	0.16802		PSCVT	0.16605		PSCVT	0.13712		PSCVT	0.07728		PSCVT	0.05		PSCVT	0.02931		PSCVT	0.01437		PSCVT	0.00889		PSCVT	0.00455		PSCVT	0.00154
	PSDC	0		PSDC	0		PSDC	0		PSDC	0		PSDC	0		PSDC	0		PSDC	0		PSDC	0		PSDC	0		PSDC	0		PSDC	0
	PSERT	0.71534		PSERT	0.72379		PSERT	0.71531		PSERT	0.59068		PSERT	0.3329		PSERT	0.2154		PSERT	0.12626		PSERT	0.06192		PSERT	0.0383		PSERT	0.0196		PSERT	0.00664
	PSP_L	0.71534		PSP_L	0.72379		PSP_L	0.71531		PSP_L	0.59068		PSP_L	0.3329		PSP_L	0.2154		PSP_L	0.12626		PSP_L	0.06192		PSP_L	0.0383		PSP_L	0.0196		PSP_L	0.00664
	PSRED3	0		PSRED3	0		PSRED3	0		PSRED3	0		PSRED3	0		PSRED3	0		PSRED3	0		PSRED3	0		PSRED3	0		PSRED3	0		PSRED3	0
	PSUDS	0		PSUDS	0		PSUDS	0		PSUDS	0		PSUDS	0		PSUDS	0		PSUDS	0		PSUDS	0		PSUDS	0		PSUDS	0		PSUDS	0
	PSULF_e	0		PSULF_e	0		PSULF_e	0		PSULF_e	0		PSULF_e	0		PSULF_e	0		PSULF_e	0		PSULF_e	0		PSULF_e	0		PSULF_e	0		PSULF_e	0
	PTA2	0		PTA2	0		PTA2	0		PTA2	0		PTA2	0		PTA2	0		PTA2	0		PTA2	0		PTA2	0		PTA2	0		PTA2	0
	PTAr	-18.1563		PTAr	-18.1417		PTAr	-18.14		PTAr	-18.1156		PTAr	-18.0652		PTAr	-18.0422		PTAr	-18.0247		PTAr	-18.0121		PTAr	-18.0075		PTAr	-18.0038		PTAr	-18.0013
	PTHPS	0		PTHPS	0		PTHPS	0		PTHPS	0		PTHPS	0		PTHPS	0		PTHPS	0		PTHPS	0		PTHPS	0		PTHPS	0		PTHPS	0
	PTPAT	0		PTPAT	0		PTPAT	0		PTPAT	0		PTPAT	0		PTPAT	0		PTPAT	0		PTPAT	0		PTPAT	0		PTPAT	0		PTPAT	0
	PYK	0		PYK	0		PYK	0		PYK	0		PYK	0		PYK	0		PYK	0		PYK	0		PYK	0		PYK	0		PYK	0
	PYRt2	0		PYRt2	0		PYRt2	0		PYRt2	0		PYRt2	0		PYRt2	0		PYRt2	0		PYRt2	0		PYRt2	0		PYRt2	0		PYRt2	0
	PYRZAM	0		PYRZAM	0		PYRZAM	0		PYRZAM	0		PYRZAM	0		PYRZAM	0		PYRZAM	0		PYRZAM	0		PYRZAM	0		PYRZAM	0		PYRZAM	0
	QULNS	0		QULNS	0.01148		QULNS	0.01135		QULNS	0.00937		QULNS	0.00528		QULNS	0.00342		QULNS	0.002		QULNS	0.00098		QULNS	0.00061		QULNS	0.00031		QULNS	0.00011
	RBFK	0		RBFK	0		RBFK	0		RBFK	0		RBFK	0		RBFK	0		RBFK	0		RBFK	0		RBFK	0		RBFK	0		RBFK	0
	RBFSa	0		RBFSa	0		RBFSa	0		RBFSa	0		RBFSa	0		RBFSa	0		RBFSa	0		RBFSa	0		RBFSa	0		RBFSa	0		RBFSa	0
	RBFSb	0		RBFSb	0		RBFSb	0		RBFSb	0		RBFSb	0		RBFSb	0		RBFSb	0		RBFSb	0		RBFSb	0		RBFSb	0		RBFSb	0
	RBK	0		RBK	0		RBK	0		RBK	0		RBK	0		RBK	0		RBK	0		RBK	0		RBK	0		RBK	0		RBK	0
	RBZP	0		RBZP	0		RBZP	0		RBZP	0		RBZP	0		RBZP	0		RBZP	0		RBZP	0		RBZP	0		RBZP	0		RBZP	0
	RNDR1	0.01372		RNDR1	0.01344		RNDR1	0.01328		RNDR1	0.01097		RNDR1	0.00618		RNDR1	0.004		RNDR1	0.00234		RNDR1	0.00115		RNDR1	0.00071		RNDR1	0.00036		RNDR1	0.00012
	RNDR2	0.01372		RNDR2	0.01344		RNDR2	0.01328		RNDR2	0.01097		RNDR2	0.00618		RNDR2	0.004		RNDR2	0.00234		RNDR2	0.00115		RNDR2	0.00071		RNDR2	0.00036		RNDR2	0.00012
	RNDR3	0.02744		RNDR3	0.02688		RNDR3	0.02656		RNDR3	0.02194		RNDR3	0.01236		RNDR3	0.008		RNDR3	0.00469		RNDR3	0.00115		RNDR3	0.00142		RNDR3	0.00036		RNDR3	0.00012
	RNDR4	0		RNDR4	0		RNDR4	0		RNDR4	0		RNDR4	0		RNDR4	0		RNDR4	0		RNDR4	0.00115		RNDR4	0		RNDR4	0.00036		RNDR4	0.00012
	RPE	-0.26583		RPE	-0.27575		RPE	-0.27251		RPE	-0.22503		RPE	-0.12683		RPE	-0.08206		RPE	-0.0481		RPE	-0.02359		RPE	-0.01459		RPE	-0.00747		RPE	-0.00253
	RPI	-0.26583		RPI	-0.27575		RPI	-0.27251		RPI	-0.22503		RPI	-0.12683		RPI	-0.08206		RPI	-0.0481		RPI	-0.02359		RPI	-0.01459		RPI	-0.00747		RPI	-0.00253
	S7PI	0		S7PI	0		S7PI	0		S7PI	0		S7PI	0		S7PI	0		S7PI	0		S7PI	0		S7PI	0		S7PI	0		S7PI	0
	SACCD2	0		SACCD2	0		SACCD2	0		SACCD2	0		SACCD2	0		SACCD2	0		SACCD2	0		SACCD2	0		SACCD2	0		SACCD2	0		SACCD2	0
	SADT2	0.11069		SADT2	0.10844		SADT2	0.10717		SADT2	0.0885		SADT2	0.04988		SADT2	0.03227		SADT2	0.01892		SADT2	0.00928		SADT2	0.00574		SADT2	0.00294		SADT2	0.00099
	SBDH	0		SBDH	0		SBDH	0		SBDH	0		SBDH	0		SBDH	0		SBDH	0		SBDH	0		SBDH	0		SBDH	0		SBDH	0
	SDPDS	0.16963		SDPDS	0.16619		SDPDS	0.16424		SDPDS	0.13562		SDPDS	0.07644		SDPDS	0.04946		SDPDS	0.02899		SDPDS	0.01422		SDPDS	0.00879		SDPDS	0.0045		SDPDS	0.00152
	SDPTA	-0.16963		SDPTA	-0.16619		SDPTA	-0.16424		SDPTA	-0.13562		SDPTA	-0.07644		SDPTA	-0.04946		SDPTA	-0.02899		SDPTA	-0.01422		SDPTA	-0.00879		SDPTA	-0.0045		SDPTA	-0.00152
	SECYSL	0		SECYSL	0		SECYSL	0		SECYSL	0		SECYSL	0		SECYSL	0		SECYSL	0		SECYSL	0		SECYSL	0		SECYSL	0		SECYSL	0
	SEPPS	0		SEPPS	0		SEPPS	0		SEPPS	0		SEPPS	0		SEPPS	0		SEPPS	0		SEPPS	0		SEPPS	0		SEPPS	0		SEPPS	0
	SERAT	0.04133		SERAT	0.04049		SERAT	0.04002		SERAT	0.03304		SERAT	0.01862		SERAT	0.01205		SERAT	0.00706		SERAT	0.00346		SERAT	0.00214		SERAT	0.0011		SERAT	0.00037
	SERD_L	0		SERD_L	0		SERD_L	0		SERD_L	0		SERD_L	0		SERD_L	0		SERD_L	0		SERD_L	0		SERD_L	0		SERD_L	0		SERD_L	0
	SERTRS	0		SERTRS	0		SERTRS	0		SERTRS	0		SERTRS	0		SERTRS	0		SERTRS	0		SERTRS	0		SERTRS	0		SERTRS	0		SERTRS	0
	SERTRST	0		SERTRST	0		SERTRST	0		SERTRST	0		SERTRST	0		SERTRST	0		SERTRST	0		SERTRST	0		SERTRST	0		SERTRST	0		SERTRST	0
	SHCHCC	0		SHCHCC	0		SHCHCC	0		SHCHCC	0		SHCHCC	0		SHCHCC	0		SHCHCC	0		SHCHCC	0		SHCHCC	0		SHCHCC	0		SHCHCC	0
	SHCHD	0		SHCHD	0		SHCHD	0		SHCHD	0		SHCHD	0		SHCHD	0		SHCHD	0		SHCHD	0		SHCHD	0		SHCHD	0		SHCHD	0
	SHCHF	0		SHCHF	0		SHCHF	0		SHCHF	0		SHCHF	0		SHCHF	0		SHCHF	0		SHCHF	0		SHCHF	0		SHCHF	0		SHCHF	0
	SHK3D	0.1715		SHK3D	0.16802		SHK3D	0.16605		SHK3D	0.13712		SHK3D	0.07728		SHK3D	0.05		SHK3D	0.02931		SHK3D	0.01437		SHK3D	0.00889		SHK3D	0.00455		SHK3D	0.00154
	SHKK	0.1715		SHKK	0.16802		SHKK	0.16605		SHKK	0.13712		SHKK	0.07728		SHKK	0.05		SHKK	0.02931		SHKK	0.01437		SHKK	0.00889		SHKK	0.00455		SHKK	0.00154
	SO4t2	0.11069		SO4t2	0.10844		SO4t2	0.10717		SO4t2	0.0885		SO4t2	0.04988		SO4t2	0.03227		SO4t2	0.01892		SO4t2	0.00928		SO4t2	0.00574		SO4t2	0.00294		SO4t2	0.00099
	SOD	0		SOD	0		SOD	0		SOD	0		SOD	0		SOD	0		SOD	0		SOD	0		SOD	0		SOD	0		SOD	0
	SPMS	0		SPMS	0		SPMS	0		SPMS	0		SPMS	0		SPMS	0		SPMS	0		SPMS	0		SPMS	0		SPMS	0		SPMS	0
	SQHOC1	0		SQHOC1	0		SQHOC1	0		SQHOC1	0		SQHOC1	0		SQHOC1	0		SQHOC1	0		SQHOC1	0		SQHOC1	0		SQHOC1	0		SQHOC1	0
	SQHOC2	0		SQHOC2	0		SQHOC2	0		SQHOC2	0		SQHOC2	0		SQHOC2	0		SQHOC2	0		SQHOC2	0		SQHOC2	0		SQHOC2	0		SQHOC2	0
	SUCFUMtdc	0		SUCFUMtdc	0		SUCFUMtdc	0		SUCFUMtdc	0		SUCFUMtdc	0		SUCFUMtdc	0		SUCFUMtdc	0		SUCFUMtdc	0		SUCFUMtdc	0		SUCFUMtdc	0		SUCFUMtdc	0
	SUCOAS	-7.79437		SUCOAS	-7.91726		SUCOAS	-8.03544		SUCOAS	-9.77156		SUCOAS	-13.3626		SUCOAS	-14.9994		SUCOAS	-16.2411		SUCOAS	-17.1375		SUCOAS	-17.4665		SUCOAS	-17.7269		SUCOAS	-17.9075
	SULabc	0		SULabc	0		SULabc	0		SULabc	0		SULabc	0		SULabc	0		SULabc	0		SULabc	0		SULabc	0		SULabc	0		SULabc	0
	SULR	-0.11069		SULR	-0.10844		SULR	-0.10717		SULR	-0.0885		SULR	-0.04988		SULR	-0.03227		SULR	-0.01892		SULR	-0.00928		SULR	-0.00574		SULR	-0.00294		SULR	-0.00099
	TADSK	0		TADSK	0		TADSK	0		TADSK	0		TADSK	0		TADSK	0		TADSK	0		TADSK	0		TADSK	0		TADSK	0		TADSK	0
	TAL	-0.04716		TAL	-0.05386		TAL	-0.05323		TAL	-0.04396		TAL	-0.02477		TAL	-0.01603		TAL	-0.0094		TAL	-0.00461		TAL	-0.00285		TAL	-0.00146		TAL	-0.00049
	TDACPHL	0.01417		TDACPHL	0.01388		TDACPHL	0.01372		TDACPHL	0.01133		TDACPHL	0.00638		TDACPHL	0.00413		TDACPHL	0.00242		TDACPHL	0.00119		TDACPHL	0.00073		TDACPHL	0.00038		TDACPHL	0.00013
	TDMAT6	-0.15222		TDMAT6	-0.14913		TDMAT6	-0.14739		TDMAT6	-0.12171		TDMAT6	-0.06859		TDMAT6	-0.04438		TDMAT6	-0.02602		TDMAT6	-0.01276		TDMAT6	-0.00789		TDMAT6	-0.00404		TDMAT6	0
	TDPDRR	0		TDPDRR	0		TDPDRR	0		TDPDRR	0		TDPDRR	0		TDPDRR	0		TDPDRR	0		TDPDRR	0		TDPDRR	0		TDPDRR	0		TDPDRR	0
	TDPGDH	0		TDPGDH	0		TDPGDH	0		TDPGDH	0		TDPGDH	0		TDPGDH	0		TDPGDH	0		TDPGDH	0		TDPGDH	0		TDPGDH	0		TDPGDH	0
	THDPS	0.16963		THDPS	0.16619		THDPS	0.16424		THDPS	0.13562		THDPS	0.07644		THDPS	0.04946		THDPS	0.02899		THDPS	0.01422		THDPS	0.00879		THDPS	0.0045		THDPS	0.00152
	THPDH	0		THPDH	0		THPDH	0		THPDH	0		THPDH	0		THPDH	0		THPDH	0		THPDH	0		THPDH	0		THPDH	0		THPDH	0
	THRA	0.04563		THRA	0.03322		THRA	0.03283		THRA	0.02711		THRA	0.01528		THRA	0.00989		THRA	0.0058		THRA	0.00284		THRA	0.00176		THRA	0.0009		THRA	0.0003
	THRD_L	0.13293		THRD_L	0.13023		THRD_L	0.1287		THRD_L	0.10628		THRD_L	0.0599		THRD_L	0.03876		THRD_L	0.02272		THRD_L	0.01114		THRD_L	0.00689		THRD_L	0.00353		THRD_L	0.00119
	THRLAD	0		THRLAD	0		THRLAD	0		THRLAD	0		THRLAD	0		THRLAD	0		THRLAD	0		THRLAD	0		THRLAD	0		THRLAD	0		THRLAD	0
	THRPD	0		THRPD	0		THRPD	0		THRPD	0		THRPD	0		THRPD	0		THRPD	0		THRPD	0		THRPD	0		THRPD	0		THRPD	0
	THRS	0.29305		THRS	0.27562		THRS	0.27239		THRS	0.22493		THRS	0.12677		THRS	0.08202		THRS	0.04808		THRS	0.02358		THRS	0.01458		THRS	0.00747		THRS	0.00253
	THRTRS	0		THRTRS	0		THRTRS	0		THRTRS	0		THRTRS	0		THRTRS	0		THRTRS	0		THRTRS	0		THRTRS	0		THRTRS	0		THRTRS	0
	TKT1	-0.04716		TKT1	-0.05386		TKT1	-0.05323		TKT1	-0.04396		TKT1	-0.02477		TKT1	-0.01603		TKT1	-0.0094		TKT1	-0.00461		TKT1	-0.00285		TKT1	-0.00146		TKT1	-0.00049
	TKT2	-0.21866		TKT2	-0.22188		TKT2	-0.21928		TKT2	-0.18108		TKT2	-0.10205		TKT2	-0.06603		TKT2	-0.03871		TKT2	-0.01898		TKT2	-0.01174		TKT2	-0.00601		TKT2	-0.00204
	TMDK1	0		TMDK1	0		TMDK1	0		TMDK1	0		TMDK1	0		TMDK1	0		TMDK1	0		TMDK1	0		TMDK1	0		TMDK1	0		TMDK1	0
	TMDS	0.01372		TMDS	0.01344		TMDS	0.01328		TMDS	0.01097		TMDS	0.00618		TMDS	0.004		TMDS	0.00234		TMDS	0.00115		TMDS	0.00071		TMDS	0.00036		TMDS	0.00012
	TMPK	0		TMPK	0		TMPK	0		TMPK	0		TMPK	0		TMPK	0		TMPK	0		TMPK	0		TMPK	0		TMPK	0		TMPK	0
	TMPPP	0		TMPPP	0		TMPPP	0		TMPPP	0		TMPPP	0		TMPPP	0		TMPPP	0		TMPPP	0		TMPPP	0		TMPPP	0		TMPPP	0
	TPI	-0.94174		TPI	-0.94943		TPI	-0.9383		TPI	-0.77482		TPI	-0.43668		TPI	-0.28255		TPI	-0.16562		TPI	-0.08122		TPI	-0.05024		TPI	-0.02572		TPI	-0.00871
	TRDR	0.16556		TRDR	0.1622		TRDR	0.1603		TRDR	0.13237		TRDR	0.0746		TRDR	0.04827		TRDR	0.0283		TRDR	0.01388		TRDR	0.00858		TRDR	0.00439		TRDR	0.00149
	TRE6PP	0		TRE6PP	0		TRE6PP	0		TRE6PP	0		TRE6PP	0		TRE6PP	0		TRE6PP	0		TRE6PP	0		TRE6PP	0		TRE6PP	0		TRE6PP	0
	TRE6PS	0		TRE6PS	0		TRE6PS	0		TRE6PS	0		TRE6PS	0		TRE6PS	0		TRE6PS	0		TRE6PS	0		TRE6PS	0		TRE6PS	0		TRE6PS	0
	TRPS1	0.02565		TRPS1	0.02513		TRPS1	0.02484		TRPS1	0.02051		TRPS1	0.01156		TRPS1	0.00748		TRPS1	0.00438		TRPS1	0.00215		TRPS1	0.00133		TRPS1	0.00068		TRPS1	0.00023
	TRPTRS	0		TRPTRS	0		TRPTRS	0		TRPTRS	0		TRPTRS	0		TRPTRS	0		TRPTRS	0		TRPTRS	0		TRPTRS	0		TRPTRS	0		TRPTRS	0
	TSULabc	0		TSULabc	0		TSULabc	0		TSULabc	0		TSULabc	0		TSULabc	0		TSULabc	0		TSULabc	0		TSULabc	0		TSULabc	0		TSULabc	0
	TSULST	0		TSULST	0		TSULST	0		TSULST	0		TSULST	0		TSULST	0		TSULST	0		TSULST	0		TSULST	0		TSULST	0		TSULST	0
	TYRTA	-0.06223		TYRTA	-0.06097		TYRTA	-0.06026		TYRTA	-0.04976		TYRTA	-0.02804		TYRTA	-0.01814		TYRTA	-0.01064		TYRTA	-0.00522		TYRTA	-0.00323		TYRTA	-0.00165		TYRTA	-0.00056
	TYRTRS	0		TYRTRS	0		TYRTRS	0		TYRTRS	0		TYRTRS	0		TYRTRS	0		TYRTRS	0		TYRTRS	0		TYRTRS	0		TYRTRS	0		TYRTRS	0
	UAAGDS	0		UAAGDS	0		UAAGDS	0		UAAGDS	0		UAAGDS	0		UAAGDS	0		UAAGDS	0		UAAGDS	0		UAAGDS	0		UAAGDS	0		UAAGDS	0
	UACAT	0		UACAT	0		UACAT	0		UACAT	0		UACAT	0		UACAT	0		UACAT	0		UACAT	0		UACAT	0		UACAT	0		UACAT	0
	UACMAMO	0		UACMAMO	0		UACMAMO	0		UACMAMO	0		UACMAMO	0		UACMAMO	0		UACMAMO	0		UACMAMO	0		UACMAMO	0		UACMAMO	0		UACMAMO	0
	UAG2E	0		UAG2E	0		UAG2E	0		UAG2E	0		UAG2E	0		UAG2E	0		UAG2E	0		UAG2E	0		UAG2E	0		UAG2E	0		UAG2E	0
	UAG2EMA	0		UAG2EMA	0		UAG2EMA	0		UAG2EMA	0		UAG2EMA	0		UAG2EMA	0		UAG2EMA	0		UAG2EMA	0		UAG2EMA	0		UAG2EMA	0		UAG2EMA	0
	UAGCVT	0.01476		UAGCVT	0.01446		UAGCVT	0.01429		UAGCVT	0.0118		UAGCVT	0.00665		UAGCVT	0.0043		UAGCVT	0.00252		UAGCVT	0.00124		UAGCVT	0.00077		UAGCVT	0.00039		UAGCVT	0.00013
	UAGDP	0.03733		UAGDP	0.03657		UAGDP	0.03614		UAGDP	0.02985		UAGDP	0.01682		UAGDP	0.01088		UAGDP	0.00638		UAGDP	0.00313		UAGDP	0.00194		UAGDP	0.00099		UAGDP	0.00034
	UAGPT3	0		UAGPT3	0		UAGPT3	0		UAGPT3	0		UAGPT3	0		UAGPT3	0		UAGPT3	0		UAGPT3	0		UAGPT3	0		UAGPT3	0		UAGPT3	0
	UAMAGS	0		UAMAGS	0		UAMAGS	0		UAMAGS	0		UAMAGS	0		UAMAGS	0		UAMAGS	0		UAMAGS	0		UAMAGS	0		UAMAGS	0		UAMAGS	0
	UAMAS	0		UAMAS	0		UAMAS	0		UAMAS	0		UAMAS	0		UAMAS	0		UAMAS	0		UAMAS	0		UAMAS	0		UAMAS	0		UAMAS	0
	UAPGR	0.01476		UAPGR	0.01446		UAPGR	0.01429		UAPGR	0.0118		UAPGR	0.00665		UAPGR	0.0043		UAPGR	0.00252		UAPGR	0.00124		UAPGR	0.00077		UAPGR	0.00039		UAPGR	0.00013
	UDCPDP	0		UDCPDP	0		UDCPDP	0		UDCPDP	0		UDCPDP	0		UDCPDP	0		UDCPDP	0		UDCPDP	0		UDCPDP	0		UDCPDP	0		UDCPDP	0
	UDPDPS	0		UDPDPS	0		UDPDPS	0		UDPDPS	0		UDPDPS	0		UDPDPS	0		UDPDPS	0		UDPDPS	0		UDPDPS	0		UDPDPS	0		UDPDPS	0
	UDPG4E	0		UDPG4E	0		UDPG4E	0		UDPG4E	0		UDPG4E	0		UDPG4E	0		UDPG4E	0		UDPG4E	0		UDPG4E	0		UDPG4E	0		UDPG4E	0
	UDPGD	0		UDPGD	0		UDPGD	0		UDPGD	0		UDPGD	0		UDPGD	0		UDPGD	0		UDPGD	0		UDPGD	0		UDPGD	0		UDPGD	0
	UGMDDS	0		UGMDDS	0		UGMDDS	0		UGMDDS	0		UGMDDS	0		UGMDDS	0		UGMDDS	0		UGMDDS	0		UGMDDS	0		UGMDDS	0		UGMDDS	0
	UGSAT	0		UGSAT	0		UGSAT	0		UGSAT	0		UGSAT	0		UGSAT	0		UGSAT	0		UGSAT	0		UGSAT	0		UGSAT	0		UGSAT	0
	UHGADA	0		UHGADA	0		UHGADA	0		UHGADA	0		UHGADA	0		UHGADA	0		UHGADA	0		UHGADA	0		UHGADA	0		UHGADA	0		UHGADA	0
	UPP3MT	0		UPP3MT	0		UPP3MT	0		UPP3MT	0		UPP3MT	0		UPP3MT	0		UPP3MT	0		UPP3MT	0		UPP3MT	0		UPP3MT	0		UPP3MT	0
	UPP3S	0		UPP3S	0		UPP3S	0		UPP3S	0		UPP3S	0		UPP3S	0		UPP3S	0		UPP3S	0		UPP3S	0		UPP3S	0		UPP3S	0
	UPPDC1	0		UPPDC1	0		UPPDC1	0		UPPDC1	0		UPPDC1	0		UPPDC1	0		UPPDC1	0		UPPDC1	0		UPPDC1	0		UPPDC1	0		UPPDC1	0
	UPPRT	0		UPPRT	0		UPPRT	0		UPPRT	0		UPPRT	0		UPPRT	0		UPPRT	0		UPPRT	0		UPPRT	0		UPPRT	0		UPPRT	0
	URAt2	0		URAt2	0		URAt2	0		URAt2	0		URAt2	0		URAt2	0		URAt2	0		URAt2	0		URAt2	0		URAt2	0		URAt2	0
	URFGTT	0		URFGTT	0		URFGTT	0		URFGTT	0		URFGTT	0		URFGTT	0		URFGTT	0		URFGTT	0		URFGTT	0		URFGTT	0		URFGTT	0
	URIDK1	0.12784		URIDK1	0.12525		URIDK1	0.12378		URIDK1	0.10221		URIDK1	0.05761		URIDK1	0.03727		URIDK1	0.02185		URIDK1	0.01071		URIDK1	0.00663		URIDK1	0.00339		URIDK1	0.00115
	URIDK2	0		URIDK2	0		URIDK2	0		URIDK2	0		URIDK2	0		URIDK2	0		URIDK2	0		URIDK2	0		URIDK2	0		URIDK2	0		URIDK2	0
	USHD	0		USHD	0		USHD	0		USHD	0		USHD	0		USHD	0		USHD	0		USHD	0		USHD	0		USHD	0		USHD	0
	VALabc	0		VALabc	0		VALabc	0		VALabc	0		VALabc	0		VALabc	0		VALabc	0		VALabc	0		VALabc	0		VALabc	0		VALabc	0
	VALt6	0		VALt6	0		VALt6	0		VALt6	0		VALt6	0		VALt6	0		VALt6	0		VALt6	0		VALt6	0		VALt6	0		VALt6	0
	VALTA	-0.19098		VALTA	-0.1871		VALTA	-0.18491		VALTA	-0.15269		VALTA	-0.08605		VALTA	-0.05568		VALTA	-0.03264		VALTA	-0.01601		VALTA	-0.0099		VALTA	-0.00507		VALTA	-0.00172
	VALTRS	0		VALTRS	0		VALTRS	0		VALTRS	0		VALTRS	0		VALTRS	0		VALTRS	0		VALTRS	0		VALTRS	0		VALTRS	0		VALTRS	0
	WO4abc	0		WO4abc	0		WO4abc	0		WO4abc	0		WO4abc	0		WO4abc	0		WO4abc	0		WO4abc	0		WO4abc	0		WO4abc	0		WO4abc	0
	XTPASE	0		XTPASE	0		XTPASE	0		XTPASE	0		XTPASE	0		XTPASE	0		XTPASE	0		XTPASE	0		XTPASE	0		XTPASE	0		XTPASE	0
	YUMPS	0		YUMPS	0		YUMPS	0		YUMPS	0		YUMPS	0		YUMPS	0		YUMPS	0		YUMPS	0		YUMPS	0		YUMPS	0		YUMPS	0
	ZN2abc2	0		ZN2abc2	0		ZN2abc2	0		ZN2abc2	0		ZN2abc2	0		ZN2abc2	0		ZN2abc2	0		ZN2abc2	0		ZN2abc2	0		ZN2abc2	0		ZN2abc2	0
	ZN2t4	0		ZN2t4	0		ZN2t4	0		ZN2t4	0		ZN2t4	0		ZN2t4	0		ZN2t4	0		ZN2t4	0		ZN2t4	0		ZN2t4	0		ZN2t4	0
	_1NADHmfc	0		_1NADHmfc	0		_1NADHmfc	0		_1NADHmfc	0		_1NADHmfc	0		_1NADHmfc	0		_1NADHmfc	0		_1NADHmfc	0		_1NADHmfc	0		_1NADHmfc	0		_1NADHmfc	0
	_2NADHmfc	0		_2NADHmfc	0.6488		_2NADHmfc	1.28239		_2NADHmfc	10.5896		_2NADHmfc	29.8409		_2NADHmfc	38.6161		_2NADHmfc	45.2726		_2NADHmfc	49.9515		_2NADHmfc	51.4958		_2NADHmfc	52.7182		_2NADHmfc	53.5659
	agg_GS13m_2_c_	0.66224		agg_GS13m_2_c_	0		agg_GS13m_2_c_	0		agg_GS13m_2_c_	0		agg_GS13m_2_c_	0		agg_GS13m_2_c_	0		agg_GS13m_2_c_	0		agg_GS13m_2_c_	0		agg_GS13m_2_c_	0		agg_GS13m_2_c_	0		agg_GS13m_2_c_	0
	growthNadh 1	0		growthNadh 1	0.6488		growthNadh 1	0		growthNadh 1	0		growthNadh 1	0		growthNadh 1	0		growthNadh 1	0		growthNadh 1	0		growthNadh 1	0		growthNadh 1	0		growthNadh 1	0
	growthNadh 2	0		growthNadh 2	0		growthNadh 2	0.6412		growthNadh 2	0		growthNadh 2	0		growthNadh 2	0		growthNadh 2	0		growthNadh 2	0		growthNadh 2	0		growthNadh 2	0		growthNadh 2	0
	growthNadh 20	0		growthNadh 20	0		growthNadh 20	0		growthNadh 20	0.52948		growthNadh 20	0		growthNadh 20	0		growthNadh 20	0		growthNadh 20	0		growthNadh 20	0		growthNadh 20	0		growthNadh 20	0
	growthNadh 100	0		growthNadh 100	0		growthNadh 100	0		growthNadh 100	0		growthNadh 100	0.29841		growthNadh 100	0		growthNadh 100	0		growthNadh 100	0		growthNadh 100	0		growthNadh 100	0		growthNadh 100	0
	growthNadh 200	0		growthNadh 200	0		growthNadh 200	0		growthNadh 200	0		growthNadh 200	0		growthNadh 200	0.19308		growthNadh 200	0		growthNadh 200	0		growthNadh 200	0		growthNadh 200	0		growthNadh 200	0
	growthNadh 400	0		growthNadh 400	0		growthNadh 400	0		growthNadh 400	0		growthNadh 400	0		growthNadh 400	0		growthNadh 400	0.11318		growthNadh 400	0		growthNadh 400	0		growthNadh 400	0		growthNadh 400	0
	growthNadh 900	0		growthNadh 900	0		growthNadh 900	0		growthNadh 900	0		growthNadh 900	0		growthNadh 900	0		growthNadh 900	0		growthNadh 900	0.0555		growthNadh 900	0		growthNadh 900	0		growthNadh 900	0
	growthNadh 1500	0		growthNadh 1500	0		growthNadh 1500	0		growthNadh 1500	0		growthNadh 1500	0		growthNadh 1500	0		growthNadh 1500	0		growthNadh 1500	0		growthNadh 1500	0.03433		growthNadh 1500	0		growthNadh 1500	0
	growthNadh 3000	0		growthNadh 3000	0		growthNadh 3000	0		growthNadh 3000	0		growthNadh 3000	0		growthNadh 3000	0		growthNadh 3000	0		growthNadh 3000	0		growthNadh 3000	0		growthNadh 3000	0.01757		growthNadh 3000	0
	growthNadh 9000	0		growthNadh 9000	0		growthNadh 9000	0		growthNadh 9000	0		growthNadh 9000	0		growthNadh 9000	0		growthNadh 9000	0		growthNadh 9000	0		growthNadh 9000	0		growthNadh 9000	0		growthNadh 9000	0.00595
	EX_ac_e_	-18		EX_ac_e_	-18		EX_ac_e_	-18		EX_ac_e_	-18		EX_ac_e_	-18		EX_ac_e_	-18		EX_ac_e_	-18		EX_ac_e_	-18		EX_ac_e_	-18		EX_ac_e_	-18		EX_ac_e_	-18
	EX_antim_e_	0		EX_antim_e_	0		EX_antim_e_	0		EX_antim_e_	0		EX_antim_e_	0		EX_antim_e_	0		EX_antim_e_	0		EX_antim_e_	0		EX_antim_e_	0		EX_antim_e_	0		EX_antim_e_	0
	EX_arsna_e_	0		EX_arsna_e_	0		EX_arsna_e_	0		EX_arsna_e_	0		EX_arsna_e_	0		EX_arsna_e_	0		EX_arsna_e_	0		EX_arsna_e_	0		EX_arsna_e_	0		EX_arsna_e_	0		EX_arsna_e_	0
	EX_arsni2_e_	0		EX_arsni2_e_	0		EX_arsni2_e_	0		EX_arsni2_e_	0		EX_arsni2_e_	0		EX_arsni2_e_	0		EX_arsni2_e_	0		EX_arsni2_e_	0		EX_arsni2_e_	0		EX_arsni2_e_	0		EX_arsni2_e_	0
	EX_ca2_e_	-0.00062		EX_ca2_e_	-0.00061		EX_ca2_e_	-0.0006		EX_ca2_e_	-0.0005		EX_ca2_e_	-0.00028		EX_ca2_e_	-0.00018		EX_ca2_e_	-0.00011		EX_ca2_e_	-5e-05		EX_ca2_e_	-3e-05		EX_ca2_e_	-2e-05		EX_ca2_e_	-1e-05
	EX_cd2_e_	0		EX_cd2_e_	0		EX_cd2_e_	0		EX_cd2_e_	0		EX_cd2_e_	0		EX_cd2_e_	0		EX_cd2_e_	0		EX_cd2_e_	0		EX_cd2_e_	0		EX_cd2_e_	0		EX_cd2_e_	0
	EX_cit_e_	0		EX_cit_e_	0		EX_cit_e_	0		EX_cit_e_	0		EX_cit_e_	0		EX_cit_e_	0		EX_cit_e_	0		EX_cit_e_	0		EX_cit_e_	0		EX_cit_e_	0		EX_cit_e_	0
	EX_cl_e_	0		EX_cl_e_	0		EX_cl_e_	0		EX_cl_e_	0		EX_cl_e_	0		EX_cl_e_	0		EX_cl_e_	0		EX_cl_e_	0		EX_cl_e_	0		EX_cl_e_	0		EX_cl_e_	0
	EX_co2_e_	9.915		EX_co2_e_	10.2032		EX_co2_e_	10.5056		EX_co2_e_	14.9474		EX_co2_e_	24.1351		EX_co2_e_	28.323		EX_co2_e_	31.4998		EX_co2_e_	33.7932		EX_co2_e_	34.635		EX_co2_e_	35.3013		EX_co2_e_	35.7634
	EX_cobalt2_e_	0		EX_cobalt2_e_	0		EX_cobalt2_e_	0		EX_cobalt2_e_	0		EX_cobalt2_e_	0		EX_cobalt2_e_	0		EX_cobalt2_e_	0		EX_cobalt2_e_	0		EX_cobalt2_e_	0		EX_cobalt2_e_	0		EX_cobalt2_e_	0
	EX_cu2_e_	0		EX_cu2_e_	0		EX_cu2_e_	0		EX_cu2_e_	0		EX_cu2_e_	0		EX_cu2_e_	0		EX_cu2_e_	0		EX_cu2_e_	0		EX_cu2_e_	0		EX_cu2_e_	0		EX_cu2_e_	0
	EX_cys_L_e_	0		EX_cys_L_e_	0		EX_cys_L_e_	0		EX_cys_L_e_	0		EX_cys_L_e_	0		EX_cys_L_e_	0		EX_cys_L_e_	0		EX_cys_L_e_	0		EX_cys_L_e_	0		EX_cys_L_e_	0		EX_cys_L_e_	0
	EX_fe2_e_	16.1837		EX_fe2_e_	16.4174		EX_fe2_e_	16.6469		EX_fe2_e_	20.0188		EX_fe2_e_	26.9932		EX_fe2_e_	30.1723		EX_fe2_e_	32.5839		EX_fe2_e_	34.3248		EX_fe2_e_	34.9638		EX_fe2_e_	35.4696		EX_fe2_e_	35.8204
	EX_fe3_e_	-16.1837		EX_fe3_e_	-16.4174		EX_fe3_e_	-16.6469		EX_fe3_e_	-20.0188		EX_fe3_e_	-26.9932		EX_fe3_e_	-30.1723		EX_fe3_e_	-32.5839		EX_fe3_e_	-34.3248		EX_fe3_e_	-34.9638		EX_fe3_e_	-35.4696		EX_fe3_e_	-35.8204
	EX_for_e_	0		EX_for_e_	0		EX_for_e_	0		EX_for_e_	0		EX_for_e_	0		EX_for_e_	0		EX_for_e_	0		EX_for_e_	0		EX_for_e_	0		EX_for_e_	0		EX_for_e_	0
	EX_fum_e_	0		EX_fum_e_	0		EX_fum_e_	0		EX_fum_e_	0		EX_fum_e_	0		EX_fum_e_	0		EX_fum_e_	0		EX_fum_e_	0		EX_fum_e_	0		EX_fum_e_	0		EX_fum_e_	0
	EX_gln_L_e_	0		EX_gln_L_e_	0		EX_gln_L_e_	0		EX_gln_L_e_	0		EX_gln_L_e_	0		EX_gln_L_e_	0		EX_gln_L_e_	0		EX_gln_L_e_	0		EX_gln_L_e_	0		EX_gln_L_e_	0		EX_gln_L_e_	0
	EX_gly_e_	0		EX_gly_e_	0		EX_gly_e_	0		EX_gly_e_	0		EX_gly_e_	0		EX_gly_e_	0		EX_gly_e_	0		EX_gly_e_	0		EX_gly_e_	0		EX_gly_e_	0		EX_gly_e_	0
	EX_glyclt_e_	0		EX_glyclt_e_	0		EX_glyclt_e_	0		EX_glyclt_e_	0		EX_glyclt_e_	0		EX_glyclt_e_	0		EX_glyclt_e_	0		EX_glyclt_e_	0		EX_glyclt_e_	0		EX_glyclt_e_	0		EX_glyclt_e_	0
	EX_gthrd_e_	0		EX_gthrd_e_	0		EX_gthrd_e_	0		EX_gthrd_e_	0		EX_gthrd_e_	0		EX_gthrd_e_	0		EX_gthrd_e_	0		EX_gthrd_e_	0		EX_gthrd_e_	0		EX_gthrd_e_	0		EX_gthrd_e_	0
	EX_gua_e_	0		EX_gua_e_	0		EX_gua_e_	0		EX_gua_e_	0		EX_gua_e_	0		EX_gua_e_	0		EX_gua_e_	0		EX_gua_e_	0		EX_gua_e_	0		EX_gua_e_	0		EX_gua_e_	0
	EX_h_e_	-1.77491		EX_h_e_	-0.90672		EX_h_e_	-0.03842		EX_h_e_	12.7166		EX_h_e_	39.0993		EX_h_e_	51.1251		EX_h_e_	60.2476		EX_h_e_	66.6223		EX_h_e_	68.6736		EX_h_e_	70.2973		EX_h_e_	71.4233
	EX_h2_e_	0		EX_h2_e_	0		EX_h2_e_	0		EX_h2_e_	0		EX_h2_e_	0		EX_h2_e_	0		EX_h2_e_	0		EX_h2_e_	0		EX_h2_e_	0		EX_h2_e_	0		EX_h2_e_	0
	EX_h2o_e_	27.2711		EX_h2o_e_	26.4006		EX_h2o_e_	25.6691		EX_h2o_e_	14.9246		EX_h2o_e_	-7.29962		EX_h2o_e_	-17.4299		EX_h2o_e_	-25.1144		EX_h2o_e_	-30.662		EX_h2o_e_	-32.6981		EX_h2o_e_	-34.3099		EX_h2o_e_	-35.4276
	EX_h2s_e_	0		EX_h2s_e_	0		EX_h2s_e_	0		EX_h2s_e_	0		EX_h2s_e_	0		EX_h2s_e_	0		EX_h2s_e_	0		EX_h2s_e_	0		EX_h2s_e_	0		EX_h2s_e_	0		EX_h2s_e_	0
	EX_hxan_e_	0		EX_hxan_e_	0		EX_hxan_e_	0		EX_hxan_e_	0		EX_hxan_e_	0		EX_hxan_e_	0		EX_hxan_e_	0		EX_hxan_e_	0		EX_hxan_e_	0		EX_hxan_e_	0		EX_hxan_e_	0
	EX_ile_L_e_	0		EX_ile_L_e_	0		EX_ile_L_e_	0		EX_ile_L_e_	0		EX_ile_L_e_	0		EX_ile_L_e_	0		EX_ile_L_e_	0		EX_ile_L_e_	0		EX_ile_L_e_	0		EX_ile_L_e_	0		EX_ile_L_e_	0
	EX_k_e_	-0.14699		EX_k_e_	-0.14401		EX_k_e_	-0.14232		EX_k_e_	-0.11753		EX_k_e_	-0.06624		EX_k_e_	-0.04286		EX_k_e_	-0.02512		EX_k_e_	-0.01232		EX_k_e_	-0.00762		EX_k_e_	-0.0039		EX_k_e_	-0.00132
	EX_lac_D_e_	0		EX_lac_D_e_	0		EX_lac_D_e_	0		EX_lac_D_e_	0		EX_lac_D_e_	0		EX_lac_D_e_	0		EX_lac_D_e_	0		EX_lac_D_e_	0		EX_lac_D_e_	0		EX_lac_D_e_	0		EX_lac_D_e_	0
	EX_lac_L_e_	0		EX_lac_L_e_	0		EX_lac_L_e_	0		EX_lac_L_e_	0		EX_lac_L_e_	0		EX_lac_L_e_	0		EX_lac_L_e_	0		EX_lac_L_e_	0		EX_lac_L_e_	0		EX_lac_L_e_	0		EX_lac_L_e_	0
	EX_leu_L_e_	0		EX_leu_L_e_	0		EX_leu_L_e_	0		EX_leu_L_e_	0		EX_leu_L_e_	0		EX_leu_L_e_	0		EX_leu_L_e_	0		EX_leu_L_e_	0		EX_leu_L_e_	0		EX_leu_L_e_	0		EX_leu_L_e_	0
	EX_lys_L_e_	0		EX_lys_L_e_	0		EX_lys_L_e_	0		EX_lys_L_e_	0		EX_lys_L_e_	0		EX_lys_L_e_	0		EX_lys_L_e_	0		EX_lys_L_e_	0		EX_lys_L_e_	0		EX_lys_L_e_	0		EX_lys_L_e_	0
	EX_mal_L_e_	0		EX_mal_L_e_	0		EX_mal_L_e_	0		EX_mal_L_e_	0		EX_mal_L_e_	0		EX_mal_L_e_	0		EX_mal_L_e_	0		EX_mal_L_e_	0		EX_mal_L_e_	0		EX_mal_L_e_	0		EX_mal_L_e_	0
	EX_mg2_e_	-0.02118		EX_mg2_e_	-0.02075		EX_mg2_e_	-0.0205		EX_mg2_e_	-0.01693		EX_mg2_e_	-0.00954		EX_mg2_e_	-0.00617		EX_mg2_e_	-0.00362		EX_mg2_e_	-0.00177		EX_mg2_e_	-0.0011		EX_mg2_e_	-0.00056		EX_mg2_e_	-0.00019
	EX_mn2_e_	0		EX_mn2_e_	0		EX_mn2_e_	0		EX_mn2_e_	0		EX_mn2_e_	0		EX_mn2_e_	0		EX_mn2_e_	0		EX_mn2_e_	0		EX_mn2_e_	0		EX_mn2_e_	0		EX_mn2_e_	0
	EX_mobd_e_	0		EX_mobd_e_	0		EX_mobd_e_	0		EX_mobd_e_	0		EX_mobd_e_	0		EX_mobd_e_	0		EX_mobd_e_	0		EX_mobd_e_	0		EX_mobd_e_	0		EX_mobd_e_	0		EX_mobd_e_	0
	EX_n2_e_	-2.0139		EX_n2_e_	-2.00848		EX_n2_e_	-1.98219		EX_n2_e_	-1.59607		EX_n2_e_	-0.7974		EX_n2_e_	-0.43335		EX_n2_e_	-0.15719		EX_n2_e_	0		EX_n2_e_	0		EX_n2_e_	0		EX_n2_e_	0
	EX_na1_e_	0		EX_na1_e_	0		EX_na1_e_	0		EX_na1_e_	0		EX_na1_e_	0		EX_na1_e_	0		EX_na1_e_	0		EX_na1_e_	0		EX_na1_e_	0		EX_na1_e_	0		EX_na1_e_	0
	EX_nh4_e_	-0.468		EX_nh4_e_	-0.468		EX_nh4_e_	-0.468		EX_nh4_e_	-0.468		EX_nh4_e_	-0.468		EX_nh4_e_	-0.468		EX_nh4_e_	-0.468		EX_nh4_e_	-0.38366		EX_nh4_e_	-0.23732		EX_nh4_e_	-0.12147		EX_nh4_e_	-0.04114
	EX_ni2_e_	0		EX_ni2_e_	0		EX_ni2_e_	0		EX_ni2_e_	0		EX_ni2_e_	0		EX_ni2_e_	0		EX_ni2_e_	0		EX_ni2_e_	0		EX_ni2_e_	0		EX_ni2_e_	0		EX_ni2_e_	0
	EX_no2_e_	0		EX_no2_e_	0		EX_no2_e_	0		EX_no2_e_	0		EX_no2_e_	0		EX_no2_e_	0		EX_no2_e_	0		EX_no2_e_	0		EX_no2_e_	0		EX_no2_e_	0		EX_no2_e_	0
	EX_no3_e_	0		EX_no3_e_	0		EX_no3_e_	0		EX_no3_e_	0		EX_no3_e_	0		EX_no3_e_	0		EX_no3_e_	0		EX_no3_e_	0		EX_no3_e_	0		EX_no3_e_	0		EX_no3_e_	0
	EX_oxa_e_	0		EX_oxa_e_	0		EX_oxa_e_	0		EX_oxa_e_	0		EX_oxa_e_	0		EX_oxa_e_	0		EX_oxa_e_	0		EX_oxa_e_	0		EX_oxa_e_	0		EX_oxa_e_	0		EX_oxa_e_	0
	EX_pi_e_	-1.17737		EX_pi_e_	-1.17645		EX_pi_e_	-1.16266		EX_pi_e_	-0.96009		EX_pi_e_	-0.54109		EX_pi_e_	-0.35011		EX_pi_e_	-0.20523		EX_pi_e_	-0.10064		EX_pi_e_	-0.06225		EX_pi_e_	-0.03186		EX_pi_e_	-0.01079
	EX_pro_L_e_	0		EX_pro_L_e_	0		EX_pro_L_e_	0		EX_pro_L_e_	0		EX_pro_L_e_	0		EX_pro_L_e_	0		EX_pro_L_e_	0		EX_pro_L_e_	0		EX_pro_L_e_	0		EX_pro_L_e_	0		EX_pro_L_e_	0
	EX_pyr_e_	0		EX_pyr_e_	0		EX_pyr_e_	0		EX_pyr_e_	0		EX_pyr_e_	0		EX_pyr_e_	0		EX_pyr_e_	0		EX_pyr_e_	0		EX_pyr_e_	0		EX_pyr_e_	0		EX_pyr_e_	0
	EX_s_e_	0		EX_s_e_	0		EX_s_e_	0		EX_s_e_	0		EX_s_e_	0		EX_s_e_	0		EX_s_e_	0		EX_s_e_	0		EX_s_e_	0		EX_s_e_	0		EX_s_e_	0
	EX_so4_e_	-0.11069		EX_so4_e_	-0.10844		EX_so4_e_	-0.10717		EX_so4_e_	-0.0885		EX_so4_e_	-0.04988		EX_so4_e_	-0.03227		EX_so4_e_	-0.01892		EX_so4_e_	-0.00928		EX_so4_e_	-0.00574		EX_so4_e_	-0.00294		EX_so4_e_	-0.00099
	EX_ss_e_	0		EX_ss_e_	0		EX_ss_e_	0		EX_ss_e_	0		EX_ss_e_	0		EX_ss_e_	0		EX_ss_e_	0		EX_ss_e_	0		EX_ss_e_	0		EX_ss_e_	0		EX_ss_e_	0
	EX_succ_e_	0		EX_succ_e_	0		EX_succ_e_	0		EX_succ_e_	0		EX_succ_e_	0		EX_succ_e_	0		EX_succ_e_	0		EX_succ_e_	0		EX_succ_e_	0		EX_succ_e_	0		EX_succ_e_	0
	EX_tsul_e_	0		EX_tsul_e_	0		EX_tsul_e_	0		EX_tsul_e_	0		EX_tsul_e_	0		EX_tsul_e_	0		EX_tsul_e_	0		EX_tsul_e_	0		EX_tsul_e_	0		EX_tsul_e_	0		EX_tsul_e_	0
	EX_ura_e_	0		EX_ura_e_	0		EX_ura_e_	0		EX_ura_e_	0		EX_ura_e_	0		EX_ura_e_	0		EX_ura_e_	0		EX_ura_e_	0		EX_ura_e_	0		EX_ura_e_	0		EX_ura_e_	0
	EX_val_L_e_	0		EX_val_L_e_	0		EX_val_L_e_	0		EX_val_L_e_	0		EX_val_L_e_	0		EX_val_L_e_	0		EX_val_L_e_	0		EX_val_L_e_	0		EX_val_L_e_	0		EX_val_L_e_	0		EX_val_L_e_	0
	EX_wo4_e_	0		EX_wo4_e_	0		EX_wo4_e_	0		EX_wo4_e_	0		EX_wo4_e_	0		EX_wo4_e_	0		EX_wo4_e_	0		EX_wo4_e_	0		EX_wo4_e_	0		EX_wo4_e_	0		EX_wo4_e_	0
	EX_zn2_e_	0		EX_zn2_e_	0		EX_zn2_e_	0		EX_zn2_e_	0		EX_zn2_e_	0		EX_zn2_e_	0		EX_zn2_e_	0		EX_zn2_e_	0		EX_zn2_e_	0		EX_zn2_e_	0		EX_zn2_e_	0
	EX_h_emm	0		EX_h_emm	0.6488		EX_h_emm	1.28239		EX_h_emm	10.5896		EX_h_emm	29.8409		EX_h_emm	38.6161		EX_h_emm	45.2726		EX_h_emm	49.9515		EX_h_emm	51.4958		EX_h_emm	52.7182		EX_h_emm	53.5659

## Sheet: Mixed mode fluxes
FBA results for the Mixed mode
COI	Control			1			2			20			100			200			400			900			1500			3000			9000
	_4HBTE	0		_4HBTE	0		_4HBTE	0		_4HBTE	0		_4HBTE	0		_4HBTE	0		_4HBTE	0		_4HBTE	0		_4HBTE	0		_4HBTE	0		_4HBTE	0
	A5PISO	0		A5PISO	0		A5PISO	0		A5PISO	0		A5PISO	0		A5PISO	0		A5PISO	0		A5PISO	0		A5PISO	0		A5PISO	0		A5PISO	0
	AACPAT	0.16639		AACPAT	0.16301		AACPAT	0.1611		AACPAT	0.13198		AACPAT	0.06121		AACPAT	0.03665		AACPAT	0.02033		AACPAT	0.00958		AACPAT	0.0005		AACPAT	0.00025		AACPAT	9e-05
	AACPS1	0		AACPS1	0		AACPS1	0		AACPS1	0		AACPS1	0		AACPS1	0		AACPS1	0		AACPS1	0		AACPS1	0		AACPS1	0		AACPS1	0
	AACPS2	0		AACPS2	0		AACPS2	0		AACPS2	0		AACPS2	0		AACPS2	0		AACPS2	0		AACPS2	0		AACPS2	0		AACPS2	0		AACPS2	0
	AACPS3	0		AACPS3	0		AACPS3	0		AACPS3	0		AACPS3	0		AACPS3	0		AACPS3	0		AACPS3	0		AACPS3	0		AACPS3	0		AACPS3	0
	AACPS4	0		AACPS4	0		AACPS4	0		AACPS4	0		AACPS4	0		AACPS4	0		AACPS4	0		AACPS4	0		AACPS4	0.00536		AACPS4	0.00272		AACPS4	0.00091
	AACPS5	0		AACPS5	0		AACPS5	0		AACPS5	0		AACPS5	0		AACPS5	0		AACPS5	0		AACPS5	0		AACPS5	0		AACPS5	0		AACPS5	0
	ACBIPGT	0		ACBIPGT	0		ACBIPGT	0		ACBIPGT	0		ACBIPGT	0		ACBIPGT	0		ACBIPGT	0		ACBIPGT	0		ACBIPGT	0		ACBIPGT	0		ACBIPGT	0
	ACCOAC	2.82354		ACCOAC	2.76624		ACCOAC	2.73382		ACCOAC	2.23963		ACCOAC	1.03877		ACCOAC	0.62193		ACCOAC	0.34503		ACCOAC	0.16259		ACCOAC	0.09941		ACCOAC	0.05042		ACCOAC	0.01697
	ACGK	0.13349		ACGK	0.13078		ACGK	0.12925		ACGK	0.10589		ACGK	0.04911		ACGK	0.0294		ACGK	0.01631		ACGK	0.00769		ACGK	0.0047		ACGK	0.00238		ACGK	0.0008
	ACGS	0		ACGS	0		ACGS	0		ACGS	0		ACGS	0		ACGS	0		ACGS	0		ACGS	0		ACGS	0		ACGS	0		ACGS	0
	ACHBS	0.13293		ACHBS	0.13023		ACHBS	0.1287		ACHBS	0.10544		ACHBS	0.0489		ACHBS	0.02928		ACHBS	0.01624		ACHBS	0.00765		ACHBS	0.00468		ACHBS	0.00237		ACHBS	0.0008
	ACKr	18.1563		ACKr	18.1417		ACKr	18.14		ACKr	18.1147		ACKr	18.0532		ACKr	18.0318		ACKr	18.0177		ACKr	18.0083		ACKr	18.0051		ACKr	18.0026		ACKr	18.0009
	ACLS	0.44388		ACLS	0.43488		ACLS	0.42978		ACLS	0.35209		ACLS	0.1633		ACLS	0.09777		ACLS	0.05424		ACLS	0.02556		ACLS	0.01563		ACLS	0.00793		ACLS	0.00267
	ACMAT1	0.16639		ACMAT1	0.16301		ACMAT1	0.1611		ACMAT1	0.13198		ACMAT1	0.06121		ACMAT1	0.03665		ACMAT1	0.02033		ACMAT1	0.00958		ACMAT1	0.0005		ACMAT1	0.00025		ACMAT1	9e-05
	ACNPLYS	0		ACNPLYS	0		ACNPLYS	0		ACNPLYS	0		ACNPLYS	0		ACNPLYS	0		ACNPLYS	0		ACNPLYS	0		ACNPLYS	0		ACNPLYS	0		ACNPLYS	0
	ACONT	8.46401		ACONT	8.57331		ACONT	8.6838		ACONT	10.3679		ACONT	14.4601		ACONT	15.8806		ACONT	16.8242		ACONT	17.4459		ACONT	17.6612		ACONT	17.8282		ACONT	17.9422
	ACOTA	-0.13349		ACOTA	-0.13078		ACOTA	-0.12925		ACOTA	-0.10589		ACOTA	-0.04911		ACOTA	-0.0294		ACOTA	-0.01631		ACOTA	-0.00769		ACOTA	-0.0047		ACOTA	-0.00238		ACOTA	-0.0008
	ACPS1	0		ACPS1	0		ACPS1	0		ACPS1	0		ACPS1	0		ACPS1	0		ACPS1	0		ACPS1	0		ACPS1	0		ACPS1	0		ACPS1	0
	ACt6	18		ACt6	18		ACt6	18		ACt6	18		ACt6	18		ACt6	18		ACt6	18		ACt6	18		ACt6	18		ACt6	18		ACt6	18
	ADCL	0		ADCL	0		ADCL	0		ADCL	0		ADCL	0		ADCL	0		ADCL	0		ADCL	0		ADCL	0		ADCL	0		ADCL	0
	ADCOBAK	0		ADCOBAK	0		ADCOBAK	0		ADCOBAK	0		ADCOBAK	0		ADCOBAK	0		ADCOBAK	0		ADCOBAK	0		ADCOBAK	0		ADCOBAK	0		ADCOBAK	0
	ADCOBAS	0		ADCOBAS	0		ADCOBAS	0		ADCOBAS	0		ADCOBAS	0		ADCOBAS	0		ADCOBAS	0		ADCOBAS	0		ADCOBAS	0		ADCOBAS	0		ADCOBAS	0
	ADCOBHEXS	0		ADCOBHEXS	0		ADCOBHEXS	0		ADCOBHEXS	0		ADCOBHEXS	0		ADCOBHEXS	0		ADCOBHEXS	0		ADCOBHEXS	0		ADCOBHEXS	0		ADCOBHEXS	0		ADCOBHEXS	0
	ADCPS2	0		ADCPS2	0		ADCPS2	0		ADCPS2	0		ADCPS2	0		ADCPS2	0		ADCPS2	0		ADCPS2	0		ADCPS2	0		ADCPS2	0		ADCPS2	0
	ADCS	0		ADCS	0		ADCS	0		ADCS	0		ADCS	0		ADCS	0		ADCS	0		ADCS	0		ADCS	0		ADCS	0		ADCS	0
	ADK1	-9995.65		ADK1	-9995.61		ADK1	-9995.66		ADK1	-9996.45		ADK1	-9998.35		ADK1	-9999.01		ADK1	-9999.45		ADK1	-9999.74		ADK1	-9999.84		ADK1	-9999.92		ADK1	-9999.97
	ADK2	0		ADK2	0		ADK2	0		ADK2	0		ADK2	0		ADK2	0		ADK2	0		ADK2	0		ADK2	0		ADK2	0		ADK2	0
	ADK3	9999.76		ADK3	9999.75		ADK3	9999.75		ADK3	9999.8		ADK3	9999.91		ADK3	9999.94		ADK3	9999.97		ADK3	9999.99		ADK3	9999.99		ADK3	10000		ADK3	10000
	ADK4	0		ADK4	0		ADK4	0		ADK4	0		ADK4	0		ADK4	0		ADK4	0		ADK4	0		ADK4	0		ADK4	0		ADK4	0
	ADNK1	0		ADNK1	0		ADNK1	0		ADNK1	0		ADNK1	0		ADNK1	0		ADNK1	0		ADNK1	0		ADNK1	0		ADNK1	0		ADNK1	0
	ADPRDP	0		ADPRDP	0		ADPRDP	0		ADPRDP	0		ADPRDP	0		ADPRDP	0		ADPRDP	0		ADPRDP	0		ADPRDP	0		ADPRDP	0		ADPRDP	0
	ADPT	0		ADPT	0		ADPT	0		ADPT	0		ADPT	0		ADPT	0		ADPT	0		ADPT	0		ADPT	0		ADPT	0		ADPT	0
	ADSL1	0.09124		ADSL1	0.10087		ADSL1	0.09969		ADSL1	0.08167		ADSL1	0.03788		ADSL1	0.02268		ADSL1	0.01258		ADSL1	0.00593		ADSL1	0.00363		ADSL1	0.00184		ADSL1	0.00062
	ADSL2	0.10502		ADSL2	0.11437		ADSL2	0.11303		ADSL2	0.0926		ADSL2	0.04295		ADSL2	0.02571		ADSL2	0.01427		ADSL2	0.00672		ADSL2	0.00411		ADSL2	0.00208		ADSL2	0.0007
	ADSS	0.09124		ADSS	0.10087		ADSS	0.09969		ADSS	0.08167		ADSS	0.03788		ADSS	0.02268		ADSS	0.01258		ADSS	0.00593		ADSS	0.00363		ADSS	0.00184		ADSS	0.00062
	AGPAT	0		AGPAT	0		AGPAT	0		AGPAT	0		AGPAT	0		AGPAT	0		AGPAT	0		AGPAT	0		AGPAT	0		AGPAT	0		AGPAT	0
	AGPR	-0.13349		AGPR	-0.13078		AGPR	-0.12925		AGPR	-0.10589		AGPR	-0.04911		AGPR	-0.0294		AGPR	-0.01631		AGPR	-0.00769		AGPR	-0.0047		AGPR	-0.00238		AGPR	-0.0008
	AHC	0		AHC	0		AHC	0		AHC	0		AHC	0		AHC	0		AHC	0		AHC	0		AHC	0		AHC	0		AHC	0
	AHCYSNS	0		AHCYSNS	0		AHCYSNS	0		AHCYSNS	0		AHCYSNS	0		AHCYSNS	0		AHCYSNS	0		AHCYSNS	0		AHCYSNS	0		AHCYSNS	0		AHCYSNS	0
	AHMMPS	0		AHMMPS	0		AHMMPS	0		AHMMPS	0		AHMMPS	0		AHMMPS	0		AHMMPS	0		AHMMPS	0		AHMMPS	0		AHMMPS	0		AHMMPS	0
	AICART	0.14777		AICART	0.15626		AICART	0.15443		AICART	0.12651		AICART	0.05868		AICART	0.03513		AICART	0.01949		AICART	0.00918		AICART	0.00562		AICART	0.00285		AICART	0.00096
	AIRC	0.10502		AIRC	0.11437		AIRC	0.11303		AIRC	0.0926		AIRC	0.04295		AIRC	0.02571		AIRC	0.01427		AIRC	0.00672		AIRC	0.00411		AIRC	0.00208		AIRC	0.0007
	AKGD	7.964		AKGD	8.08344		AKGD	8.19968		AKGD	9.97126		AKGD	14.2762		AKGD	15.7705		AKGD	16.7631		AKGD	17.4171		AKGD	17.6436		AKGD	17.8192		AKGD	17.9392
	ALAALA	0		ALAALA	0		ALAALA	0		ALAALA	0		ALAALA	0		ALAALA	0		ALAALA	0		ALAALA	0		ALAALA	0		ALAALA	0		ALAALA	0
	ALAD_L	0		ALAD_L	0		ALAD_L	0		ALAD_L	0		ALAD_L	0		ALAD_L	0		ALAD_L	0		ALAD_L	0		ALAD_L	0		ALAD_L	0		ALAD_L	0
	ALAR	0.01476		ALAR	0.01446		ALAR	0.01429		ALAR	0.01171		ALAR	0.00543		ALAR	0.00325		ALAR	0.0018		ALAR	0.00085		ALAR	0.00052		ALAR	0.00026		ALAR	9e-05
	ALATA_L	-0.26135		ALATA_L	-0.25604		ALATA_L	-0.25304		ALATA_L	-0.2073		ALATA_L	-0.09615		ALATA_L	-0.05757		ALATA_L	-0.03194		ALATA_L	-0.01505		ALATA_L	-0.0092		ALATA_L	-0.00467		ALATA_L	-0.00157
	ALATRS	0		ALATRS	0		ALATRS	0		ALATRS	0		ALATRS	0		ALATRS	0		ALATRS	0		ALATRS	0		ALATRS	0		ALATRS	0		ALATRS	0
	ALDD2x	0.04563		ALDD2x	0.03322		ALDD2x	0.03283		ALDD2x	0.0269		ALDD2x	0.01248		ALDD2x	0.00747		ALDD2x	0.00414		ALDD2x	0.00195		ALDD2x	0.00119		ALDD2x	0.00061		ALDD2x	0.0002
	AMAA	0		AMAA	0		AMAA	0		AMAA	0		AMAA	0		AMAA	0		AMAA	0		AMAA	0		AMAA	0		AMAA	0		AMAA	0
	AMALT1	0		AMALT1	0		AMALT1	0		AMALT1	0		AMALT1	0		AMALT1	0		AMALT1	0		AMALT1	0		AMALT1	0		AMALT1	0		AMALT1	0
	AMALT2	0		AMALT2	0		AMALT2	0		AMALT2	0		AMALT2	0		AMALT2	0		AMALT2	0		AMALT2	0		AMALT2	0		AMALT2	0		AMALT2	0
	AMALT3	0		AMALT3	0		AMALT3	0		AMALT3	0		AMALT3	0		AMALT3	0		AMALT3	0		AMALT3	0		AMALT3	0		AMALT3	0		AMALT3	0
	AMALT4	0		AMALT4	0		AMALT4	0		AMALT4	0		AMALT4	0		AMALT4	0		AMALT4	0		AMALT4	0		AMALT4	0		AMALT4	0		AMALT4	0
	AMAOT	0		AMAOT	0		AMAOT	0		AMAOT	0		AMAOT	0		AMAOT	0		AMAOT	0		AMAOT	0		AMAOT	0		AMAOT	0		AMAOT	0
	AMMQT8_2	0		AMMQT8_2	0		AMMQT8_2	0		AMMQT8_2	0		AMMQT8_2	0		AMMQT8_2	0		AMMQT8_2	0		AMMQT8_2	0		AMMQT8_2	0		AMMQT8_2	0		AMMQT8_2	0
	ANPRT	0.02565		ANPRT	0.02513		ANPRT	0.02484		ANPRT	0.02035		ANPRT	0.00944		ANPRT	0.00565		ANPRT	0.00313		ANPRT	0.00148		ANPRT	0.0009		ANPRT	0.00046		ANPRT	0.00015
	ANS1	0.02565		ANS1	0.02513		ANS1	0.02484		ANS1	0.02035		ANS1	0.00944		ANS1	0.00565		ANS1	0.00313		ANS1	0.00148		ANS1	0.0009		ANS1	0.00046		ANS1	0.00015
	ANTIMt1	0		ANTIMt1	0		ANTIMt1	0		ANTIMt1	0		ANTIMt1	0		ANTIMt1	0		ANTIMt1	0		ANTIMt1	0		ANTIMt1	0		ANTIMt1	0		ANTIMt1	0
	AOXS	0		AOXS	0		AOXS	0		AOXS	0		AOXS	0		AOXS	0		AOXS	0		AOXS	0		AOXS	0		AOXS	0		AOXS	0
	APAT	0		APAT	0		APAT	0		APAT	0		APAT	0		APAT	0		APAT	0		APAT	0		APAT	0		APAT	0		APAT	0
	APRAUR	0		APRAUR	0		APRAUR	0		APRAUR	0		APRAUR	0		APRAUR	0		APRAUR	0		APRAUR	0		APRAUR	0		APRAUR	0		APRAUR	0
	APSPT	0.11069		APSPT	0.10844		APSPT	0.10717		APSPT	0.0878		APSPT	0.04072		APSPT	0.02438		APSPT	0.01353		APSPT	0.00637		APSPT	0.0039		APSPT	0.00198		APSPT	0.00067
	APYRH	0		APYRH	0		APYRH	0		APYRH	0		APYRH	0		APYRH	0		APYRH	0		APYRH	0		APYRH	0		APYRH	0		APYRH	0
	ARGDC	0		ARGDC	0		ARGDC	0		ARGDC	0		ARGDC	0		ARGDC	0		ARGDC	0		ARGDC	0		ARGDC	0		ARGDC	0		ARGDC	0
	ARGSL	0.13349		ARGSL	0.13078		ARGSL	0.12925		ARGSL	0.10589		ARGSL	0.04911		ARGSL	0.0294		ARGSL	0.01631		ARGSL	0.00769		ARGSL	0.0047		ARGSL	0.00238		ARGSL	0.0008
	ARGSS	0.13349		ARGSS	0.13078		ARGSS	0.12925		ARGSS	0.10589		ARGSS	0.04911		ARGSS	0.0294		ARGSS	0.01631		ARGSS	0.00769		ARGSS	0.0047		ARGSS	0.00238		ARGSS	0.0008
	ARGTRS	0		ARGTRS	0		ARGTRS	0		ARGTRS	0		ARGTRS	0		ARGTRS	0		ARGTRS	0		ARGTRS	0		ARGTRS	0		ARGTRS	0		ARGTRS	0
	ARSNAt1	0		ARSNAt1	0		ARSNAt1	0		ARSNAt1	0		ARSNAt1	0		ARSNAt1	0		ARSNAt1	0		ARSNAt1	0		ARSNAt1	0		ARSNAt1	0		ARSNAt1	0
	ARSt1	0		ARSt1	0		ARSt1	0		ARSt1	0		ARSt1	0		ARSt1	0		ARSt1	0		ARSt1	0		ARSt1	0		ARSt1	0		ARSt1	0
	ASAD	-0.53204		ASAD	-0.50976		ASAD	-0.50378		ASAD	-0.41271		ASAD	-0.19142		ASAD	-0.11461		ASAD	-0.06358		ASAD	-0.02996		ASAD	-0.01832		ASAD	-0.00929		ASAD	-0.00313
	ASNS1	0.10879		ASNS1	0.10658		ASNS1	0.10533		ASNS1	0.08629		ASNS1	0.04002		ASNS1	0.02396		ASNS1	0.01329		ASNS1	0.00626		ASNS1	0.00383		ASNS1	0.00194		ASNS1	0.00065
	ASNTRS	0		ASNTRS	0		ASNTRS	0		ASNTRS	0		ASNTRS	0		ASNTRS	0		ASNTRS	0		ASNTRS	0		ASNTRS	0		ASNTRS	0		ASNTRS	0
	ASP1DC	0		ASP1DC	0		ASP1DC	0		ASP1DC	0		ASP1DC	0		ASP1DC	0		ASP1DC	0		ASP1DC	0		ASP1DC	0		ASP1DC	0		ASP1DC	0
	ASPCT	0.12784		ASPCT	0.12525		ASPCT	0.12378		ASPCT	0.1014		ASPCT	0.04703		ASPCT	0.02816		ASPCT	0.01562		ASPCT	0.00736		ASPCT	0.0045		ASPCT	0.00228		ASPCT	0.00077
	ASPK	0.53204		ASPK	0.50976		ASPK	0.50378		ASPK	0.41271		ASPK	0.19142		ASPK	0.11461		ASPK	0.06358		ASPK	0.02996		ASPK	0.01832		ASPK	0.00929		ASPK	0.00313
	ASPO1	0		ASPO1	0.01148		ASPO1	0.01135		ASPO1	0.0093		ASPO1	0.00431		ASPO1	0.00258		ASPO1	0.00143		ASPO1	0.00068		ASPO1	0.00041		ASPO1	0.00021		ASPO1	7e-05
	ASPT	0		ASPT	0		ASPT	0		ASPT	0		ASPT	0		ASPT	0		ASPT	0		ASPT	0		ASPT	0		ASPT	0		ASPT	0
	ASPTA1	-1.20721		ASPTA1	-1.20568		ASPTA1	-1.19155		ASPTA1	-0.97616		ASPTA1	-0.45275		ASPTA1	-0.27107		ASPTA1	-0.15038		ASPTA1	-0.07087		ASPTA1	-0.04333		ASPTA1	-0.02198		ASPTA1	-0.0074
	ASPTRS	0		ASPTRS	0		ASPTRS	0		ASPTRS	0		ASPTRS	0		ASPTRS	0		ASPTRS	0		ASPTRS	0		ASPTRS	0		ASPTRS	0		ASPTRS	0
	ATO	0		ATO	0		ATO	0		ATO	0		ATO	0		ATO	0		ATO	0		ATO	0		ATO	0		ATO	0		ATO	0
	ATPM	0.45		ATPM	0.45		ATPM	0.45		ATPM	0.45		ATPM	0.45		ATPM	0.45		ATPM	0.45		ATPM	0.45		ATPM	0.45		ATPM	0.45		ATPM	0.45
	ATPPRT	0.04276		ATPPRT	0.04189		ATPPRT	0.0414		ATPPRT	0.03391		ATPPRT	0.01573		ATPPRT	0.00942		ATPPRT	0.00522		ATPPRT	0.00246		ATPPRT	0.00151		ATPPRT	0.00076		ATPPRT	0.00026
	ATPS4	100.253		ATPS4	99.4927		ATPS4	98.4989		ATPS4	83.3518		ATPS4	46.5449		ATPS4	33.7685		ATPS4	25.2812		ATPS4	21.3246		ATPS4	20.2183		ATPS4	19.3469		ATPS4	18.7519
	BACCL	0		BACCL	0		BACCL	0		BACCL	0		BACCL	0		BACCL	0		BACCL	0		BACCL	0		BACCL	0		BACCL	0		BACCL	0
	BTMAT1	0.16639		BTMAT1	0.16301		BTMAT1	0.1611		BTMAT1	0.13198		BTMAT1	0.06121		BTMAT1	0.03665		BTMAT1	0.02033		BTMAT1	0.00958		BTMAT1	0.0005		BTMAT1	0.00025		BTMAT1	9e-05
	BTS	0		BTS	0		BTS	0		BTS	0		BTS	0		BTS	0		BTS	0		BTS	0		BTS	0		BTS	0		BTS	0
	CA2abc	0.00062		CA2abc	0.00061		CA2abc	0.0006		CA2abc	0.00049		CA2abc	0.00023		CA2abc	0.00014		CA2abc	8e-05		CA2abc	4e-05		CA2abc	2e-05		CA2abc	1e-05		CA2abc	0
	CA2abc1	0		CA2abc1	0		CA2abc1	0		CA2abc1	0		CA2abc1	0		CA2abc1	0		CA2abc1	0		CA2abc1	0		CA2abc1	0		CA2abc1	0		CA2abc1	0
	CAT	0		CAT	0		CAT	0		CAT	0		CAT	0		CAT	0		CAT	0		CAT	0		CAT	0		CAT	0		CAT	0
	CBIAT	0		CBIAT	0		CBIAT	0		CBIAT	0		CBIAT	0		CBIAT	0		CBIAT	0		CBIAT	0		CBIAT	0		CBIAT	0		CBIAT	0
	CBLAT	0		CBLAT	0		CBLAT	0		CBLAT	0		CBLAT	0		CBLAT	0		CBLAT	0		CBLAT	0		CBLAT	0		CBLAT	0		CBLAT	0
	CBMK	0		CBMK	0		CBMK	0		CBMK	0		CBMK	0		CBMK	0		CBMK	0		CBMK	0		CBMK	0		CBMK	0		CBMK	0
	CBPS	0.26133		CBPS	0.25603		CBPS	0.25303		CBPS	0.20729		CBPS	0.09614		CBPS	0.05756		CBPS	0.03193		CBPS	0.01505		CBPS	0.0092		CBPS	0.00467		CBPS	0.00157
	CBSDC	0		CBSDC	0		CBSDC	0		CBSDC	0		CBSDC	0		CBSDC	0		CBSDC	0		CBSDC	0		CBSDC	0		CBSDC	0		CBSDC	0
	CD2abc1	0		CD2abc1	0		CD2abc1	0		CD2abc1	0		CD2abc1	0		CD2abc1	0		CD2abc1	0		CD2abc1	0		CD2abc1	0		CD2abc1	0		CD2abc1	0
	CD2abc2	0		CD2abc2	0		CD2abc2	0		CD2abc2	0		CD2abc2	0		CD2abc2	0		CD2abc2	0		CD2abc2	0		CD2abc2	0		CD2abc2	0		CD2abc2	0
	CD2t4	0		CD2t4	0		CD2t4	0		CD2t4	0		CD2t4	0		CD2t4	0		CD2t4	0		CD2t4	0		CD2t4	0		CD2t4	0		CD2t4	0
	CDGPT	0		CDGPT	0		CDGPT	0		CDGPT	0		CDGPT	0		CDGPT	0		CDGPT	0		CDGPT	0		CDGPT	0		CDGPT	0		CDGPT	0
	CDPDSP	0		CDPDSP	0		CDPDSP	0		CDPDSP	0		CDPDSP	0		CDPDSP	0		CDPDSP	0		CDPDSP	0		CDPDSP	0		CDPDSP	0		CDPDSP	0
	CDPMEK	0		CDPMEK	0		CDPMEK	0		CDPMEK	0		CDPMEK	0		CDPMEK	0		CDPMEK	0		CDPMEK	0		CDPMEK	0		CDPMEK	0		CDPMEK	0
	CHCOAL	0		CHCOAL	0		CHCOAL	0		CHCOAL	0		CHCOAL	0		CHCOAL	0		CHCOAL	0		CHCOAL	0		CHCOAL	0		CHCOAL	0		CHCOAL	0
	CHORM	0.14584		CHORM	0.14288		CHORM	0.14121		CHORM	0.11568		CHORM	0.05366		CHORM	0.03212		CHORM	0.01782		CHORM	0.0084		CHORM	0.00513		CHORM	0.0026		CHORM	0.00088
	CHORS	0.1715		CHORS	0.16802		CHORS	0.16605		CHORS	0.13603		CHORS	0.06309		CHORS	0.03778		CHORS	0.02096		CHORS	0.00988		CHORS	0.00604		CHORS	0.00306		CHORS	0.00103
	CITt6	0		CITt6	0		CITt6	0		CITt6	0		CITt6	0		CITt6	0		CITt6	0		CITt6	0		CITt6	0		CITt6	0		CITt6	0
	CLPNS	0		CLPNS	0		CLPNS	0		CLPNS	0		CLPNS	0		CLPNS	0		CLPNS	0		CLPNS	0		CLPNS	0		CLPNS	0		CLPNS	0
	Clt	0		Clt	0		Clt	0		Clt	0		Clt	0		Clt	0		Clt	0		Clt	0		Clt	0		Clt	0		Clt	0
	CO2DAMR	0		CO2DAMR	0		CO2DAMR	0		CO2DAMR	0		CO2DAMR	0		CO2DAMR	0		CO2DAMR	0		CO2DAMR	0		CO2DAMR	0		CO2DAMR	0		CO2DAMR	0
	CO2t	-9.915		CO2t	-10.2032		CO2t	-10.5056		CO2t	-15.1141		CO2t	-26.3129		CO2t	-30.2001		CO2t	-32.7824		CO2t	-34.4837		CO2t	-35.0729		CO2t	-35.5298		CO2t	-35.8417
	Coabc	0		Coabc	0		Coabc	0		Coabc	0		Coabc	0		Coabc	0		Coabc	0		Coabc	0		Coabc	0		Coabc	0		Coabc	0
	COBALTt4	0		COBALTt4	0		COBALTt4	0		COBALTt4	0		COBALTt4	0		COBALTt4	0		COBALTt4	0		COBALTt4	0		COBALTt4	0		COBALTt4	0		COBALTt4	0
	COBALTt5	0		COBALTt5	0		COBALTt5	0		COBALTt5	0		COBALTt5	0		COBALTt5	0		COBALTt5	0		COBALTt5	0		COBALTt5	0		COBALTt5	0		COBALTt5	0
	COBPS	0		COBPS	0		COBPS	0		COBPS	0		COBPS	0		COBPS	0		COBPS	0		COBPS	0		COBPS	0		COBPS	0		COBPS	0
	CODH	0		CODH	0		CODH	0		CODH	0		CODH	0		CODH	0		CODH	0		CODH	0		CODH	0		CODH	0		CODH	0
	CPC2MT	0		CPC2MT	0		CPC2MT	0		CPC2MT	0		CPC2MT	0		CPC2MT	0		CPC2MT	0		CPC2MT	0		CPC2MT	0		CPC2MT	0		CPC2MT	0
	CPC3MT	0		CPC3MT	0		CPC3MT	0		CPC3MT	0		CPC3MT	0		CPC3MT	0		CPC3MT	0		CPC3MT	0		CPC3MT	0		CPC3MT	0		CPC3MT	0
	CPC4MT	0		CPC4MT	0		CPC4MT	0		CPC4MT	0		CPC4MT	0		CPC4MT	0		CPC4MT	0		CPC4MT	0		CPC4MT	0		CPC4MT	0		CPC4MT	0
	CPC5MT	0		CPC5MT	0		CPC5MT	0		CPC5MT	0		CPC5MT	0		CPC5MT	0		CPC5MT	0		CPC5MT	0		CPC5MT	0		CPC5MT	0		CPC5MT	0
	CPC6MT	0		CPC6MT	0		CPC6MT	0		CPC6MT	0		CPC6MT	0		CPC6MT	0		CPC6MT	0		CPC6MT	0		CPC6MT	0		CPC6MT	0		CPC6MT	0
	CPC6R	0		CPC6R	0		CPC6R	0		CPC6R	0		CPC6R	0		CPC6R	0		CPC6R	0		CPC6R	0		CPC6R	0		CPC6R	0		CPC6R	0
	CPC8MM	0		CPC8MM	0		CPC8MM	0		CPC8MM	0		CPC8MM	0		CPC8MM	0		CPC8MM	0		CPC8MM	0		CPC8MM	0		CPC8MM	0		CPC8MM	0
	CPPPGOAN	0		CPPPGOAN	0		CPPPGOAN	0		CPPPGOAN	0		CPPPGOAN	0		CPPPGOAN	0		CPPPGOAN	0		CPPPGOAN	0		CPPPGOAN	0		CPPPGOAN	0		CPPPGOAN	0
	CRET	0		CRET	0		CRET	0		CRET	0		CRET	0		CRET	0		CRET	0		CRET	0		CRET	0		CRET	0		CRET	0
	CS	8.46401		CS	8.57331		CS	8.6838		CS	10.3679		CS	14.4601		CS	15.8806		CS	16.8242		CS	17.4459		CS	17.6612		CS	17.8282		CS	17.9422
	CSND	0		CSND	0		CSND	0		CSND	0		CSND	0		CSND	0		CSND	0		CSND	0		CSND	0		CSND	0		CSND	0
	CTPS1	0		CTPS1	0		CTPS1	0		CTPS1	0		CTPS1	0.01987		CTPS1	0.0119		CTPS1	0.0066		CTPS1	0.00311		CTPS1	0.0019		CTPS1	0.00096		CTPS1	0.00032
	CTPS2	0.05401		CTPS2	0.05292		CTPS2	0.0523		CTPS2	0.04284		CTPS2	0		CTPS2	0		CTPS2	0		CTPS2	0		CTPS2	0		CTPS2	0		CTPS2	0
	Cuabc	0		Cuabc	0		Cuabc	0		Cuabc	0		Cuabc	0		Cuabc	0		Cuabc	0		Cuabc	0		Cuabc	0		Cuabc	0		Cuabc	0
	CYCPO	0		CYCPO	0		CYCPO	0		CYCPO	0		CYCPO	0		CYCPO	0		CYCPO	0		CYCPO	0		CYCPO	0		CYCPO	0		CYCPO	0
	CYOR1m	8.09184		CYOR1m	8.20869		CYOR1m	8.32346		CYOR1m	10.5058		CYOR1m	24.3636		CYOR1m	29.174		CYOR1m	32.3694		CYOR1m	34.3214		CYOR1m	34.9737		CYOR1m	35.4794		CYOR1m	35.8248
	CYRDAAT	0		CYRDAAT	0		CYRDAAT	0		CYRDAAT	0		CYRDAAT	0		CYRDAAT	0		CYRDAAT	0		CYRDAAT	0		CYRDAAT	0		CYRDAAT	0		CYRDAAT	0
	CYRDAS	0		CYRDAS	0		CYRDAS	0		CYRDAS	0		CYRDAS	0		CYRDAS	0		CYRDAS	0		CYRDAS	0		CYRDAS	0		CYRDAS	0		CYRDAS	0
	CYSabc	0		CYSabc	0		CYSabc	0		CYSabc	0		CYSabc	0		CYSabc	0		CYSabc	0		CYSabc	0		CYSabc	0		CYSabc	0		CYSabc	0
	CYSabc2	0		CYSabc2	0		CYSabc2	0		CYSabc2	0		CYSabc2	0		CYSabc2	0		CYSabc2	0		CYSabc2	0		CYSabc2	0		CYSabc2	0		CYSabc2	0
	CYSS	0.04133		CYSS	0.04049		CYSS	0.04002		CYSS	0.03278		CYSS	0.01521		CYSS	0.0091		CYSS	0.00505		CYSS	0.00238		CYSS	0.00146		CYSS	0.00074		CYSS	0.00025
	CYSTL	0		CYSTL	0		CYSTL	0		CYSTL	0		CYSTL	0		CYSTL	0		CYSTL	0		CYSTL	0		CYSTL	0		CYSTL	0		CYSTL	0
	CYSTRS	0		CYSTRS	0		CYSTRS	0		CYSTRS	0		CYSTRS	0		CYSTRS	0		CYSTRS	0		CYSTRS	0		CYSTRS	0		CYSTRS	0		CYSTRS	0
	CYTB_B2	0		CYTB_B2	0		CYTB_B2	0		CYTB_B2	0		CYTB_B2	0		CYTB_B2	0		CYTB_B2	0		CYTB_B2	0		CYTB_B2	0		CYTB_B2	0		CYTB_B2	0
	CYTBD	0		CYTBD	0		CYTBD	0		CYTBD	0		CYTBD	0		CYTBD	0		CYTBD	0		CYTBD	0		CYTBD	0		CYTBD	0		CYTBD	0
	CYTK1	0		CYTK1	0		CYTK1	0		CYTK1	0		CYTK1	0		CYTK1	0		CYTK1	0		CYTK1	0		CYTK1	0		CYTK1	0		CYTK1	0
	CYTK2	-0.01372		CYTK2	-0.01344		CYTK2	-0.01328		CYTK2	-0.01088		CYTK2	-0.00505		CYTK2	-0.00302		CYTK2	-0.00168		CYTK2	-0.00079		CYTK2	-0.00048		CYTK2	-0.00024		CYTK2	-8e-05
	D_LACt2	0		D_LACt2	0		D_LACt2	0		D_LACt2	0		D_LACt2	0		D_LACt2	0		D_LACt2	0		D_LACt2	0		D_LACt2	0		D_LACt2	0		D_LACt2	0
	DADK	0		DADK	0		DADK	0		DADK	0		DADK	0		DADK	0		DADK	0		DADK	0		DADK	0		DADK	0		DADK	0
	DAGK	0		DAGK	0		DAGK	0		DAGK	0		DAGK	0		DAGK	0		DAGK	0		DAGK	0		DAGK	0		DAGK	0		DAGK	0
	DAHPS	0.1715		DAHPS	0.16802		DAHPS	0.16605		DAHPS	0.13603		DAHPS	0.06309		DAHPS	0.03778		DAHPS	0.02096		DAHPS	0.00988		DAHPS	0.00604		DAHPS	0.00306		DAHPS	0.00103
	DAPDC	0.15487		DAPDC	0.15173		DAPDC	0.14995		DAPDC	0.12284		DAPDC	0.05698		DAPDC	0.03411		DAPDC	0.01892		DAPDC	0.00892		DAPDC	0.00545		DAPDC	0.00277		DAPDC	0.00093
	DAPE	0.16963		DAPE	0.16619		DAPE	0.16424		DAPE	0.13455		DAPE	0.06241		DAPE	0.03736		DAPE	0.02073		DAPE	0.00977		DAPE	0.00597		DAPE	0.00303		DAPE	0.00102
	DB4PS	0		DB4PS	0		DB4PS	0		DB4PS	0		DB4PS	0		DB4PS	0		DB4PS	0		DB4PS	0		DB4PS	0		DB4PS	0		DB4PS	0
	DBTS	0		DBTS	0		DBTS	0		DBTS	0		DBTS	0		DBTS	0		DBTS	0		DBTS	0		DBTS	0		DBTS	0		DBTS	0
	DCMPDA2ir	0.01372		DCMPDA2ir	0.01344		DCMPDA2ir	0.01328		DCMPDA2ir	0.01088		DCMPDA2ir	0.00505		DCMPDA2ir	0.00302		DCMPDA2ir	0.00168		DCMPDA2ir	0.00079		DCMPDA2ir	0.00048		DCMPDA2ir	0.00024		DCMPDA2ir	8e-05
	DCMPDA3ir	0		DCMPDA3ir	0		DCMPDA3ir	0		DCMPDA3ir	0		DCMPDA3ir	0		DCMPDA3ir	0		DCMPDA3ir	0		DCMPDA3ir	0		DCMPDA3ir	0		DCMPDA3ir	0		DCMPDA3ir	0
	DDMAT5	0.16639		DDMAT5	0.16301		DDMAT5	0.1611		DDMAT5	0.13198		DDMAT5	0.06121		DDMAT5	0.03665		DDMAT5	0.02033		DDMAT5	0.00958		DDMAT5	0.0005		DDMAT5	0.00025		DDMAT5	9e-05
	DEMAT4	0.16639		DEMAT4	0.16301		DEMAT4	0.1611		DEMAT4	0.13198		DEMAT4	0.06121		DEMAT4	0.03665		DEMAT4	0.02033		DEMAT4	0.00958		DEMAT4	0.0005		DEMAT4	0.00025		DEMAT4	9e-05
	DGK1	0		DGK1	0		DGK1	0		DGK1	0		DGK1	0		DGK1	0		DGK1	0		DGK1	0		DGK1	0		DGK1	0		DGK1	0
	DGTPH	0		DGTPH	0		DGTPH	0		DGTPH	0		DGTPH	0		DGTPH	0		DGTPH	0		DGTPH	0		DGTPH	0		DGTPH	0		DGTPH	0
	DHAD1	0.44388		DHAD1	0.43488		DHAD1	0.42978		DHAD1	0.35209		DHAD1	0.1633		DHAD1	0.09777		DHAD1	0.05424		DHAD1	0.02556		DHAD1	0.01563		DHAD1	0.00793		DHAD1	0.00267
	DHAD2	0.13293		DHAD2	0.13023		DHAD2	0.1287		DHAD2	0.10544		DHAD2	0.0489		DHAD2	0.02928		DHAD2	0.01624		DHAD2	0.00765		DHAD2	0.00468		DHAD2	0.00237		DHAD2	0.0008
	DHDPRy	0.16963		DHDPRy	0.16619		DHDPRy	0.16424		DHDPRy	0.13455		DHDPRy	0.06241		DHDPRy	0.03736		DHDPRy	0.02073		DHDPRy	0.00977		DHDPRy	0.00597		DHDPRy	0.00303		DHDPRy	0.00102
	DHDPS	0.16963		DHDPS	0.16619		DHDPS	0.16424		DHDPS	0.13455		DHDPS	0.06241		DHDPS	0.03736		DHDPS	0.02073		DHDPS	0.00977		DHDPS	0.00597		DHDPS	0.00303		DHDPS	0.00102
	DHFOR2	-9999.99		DHFOR2	-9999.99		DHFOR2	-9999.99		DHFOR2	-9999.99		DHFOR2	-10000		DHFOR2	-10000		DHFOR2	-10000		DHFOR2	-10000		DHFOR2	-10000		DHFOR2	-10000		DHFOR2	-10000
	DHFOR3	-9999.99		DHFOR3	-9999.99		DHFOR3	-9999.99		DHFOR3	-9999.99		DHFOR3	-10000		DHFOR3	-10000		DHFOR3	-10000		DHFOR3	-10000		DHFOR3	-10000		DHFOR3	-10000		DHFOR3	-10000
	DHFR	10000		DHFR	10000		DHFR	10000		DHFR	10000		DHFR	10000		DHFR	10000		DHFR	10000		DHFR	10000		DHFR	10000		DHFR	10000		DHFR	10000
	DHFS	0		DHFS	0		DHFS	0		DHFS	0		DHFS	0		DHFS	0		DHFS	0		DHFS	0		DHFS	0		DHFS	0		DHFS	0
	DHORD4	0.12784		DHORD4	0.12525		DHORD4	0.12378		DHORD4	0.1014		DHORD4	0.04703		DHORD4	0.02816		DHORD4	0.01562		DHORD4	0.00736		DHORD4	0.0045		DHORD4	0.00228		DHORD4	0.00077
	DHORTS	-0.12784		DHORTS	-0.12525		DHORTS	-0.12378		DHORTS	-0.1014		DHORTS	-0.04703		DHORTS	-0.02816		DHORTS	-0.01562		DHORTS	-0.00736		DHORTS	-0.0045		DHORTS	-0.00228		DHORTS	-0.00077
	DHPPDA2	0		DHPPDA2	0		DHPPDA2	0		DHPPDA2	0		DHPPDA2	0		DHPPDA2	0		DHPPDA2	0		DHPPDA2	0		DHPPDA2	0		DHPPDA2	0		DHPPDA2	0
	DHPS1	0		DHPS1	0		DHPS1	0		DHPS1	0		DHPS1	0		DHPS1	0		DHPS1	0		DHPS1	0		DHPS1	0		DHPS1	0		DHPS1	0
	DHPS3	0		DHPS3	0		DHPS3	0		DHPS3	0		DHPS3	0		DHPS3	0		DHPS3	0		DHPS3	0		DHPS3	0		DHPS3	0		DHPS3	0
	DHQD1	0.1715		DHQD1	0.16802		DHQD1	0.16605		DHQD1	0.13603		DHQD1	0.06309		DHQD1	0.03778		DHQD1	0.02096		DHQD1	0.00988		DHQD1	0.00604		DHQD1	0.00306		DHQD1	0.00103
	DHQS	0.1715		DHQS	0.16802		DHQS	0.16605		DHQS	0.13603		DHQS	0.06309		DHQS	0.03778		DHQS	0.02096		DHQS	0.00988		DHQS	0.00604		DHQS	0.00306		DHQS	0.00103
	DMATT	0		DMATT	0		DMATT	0		DMATT	0		DMATT	0		DMATT	0		DMATT	0		DMATT	0		DMATT	0		DMATT	0		DMATT	0
	DMOCT	0		DMOCT	0		DMOCT	0		DMOCT	0		DMOCT	0		DMOCT	0		DMOCT	0		DMOCT	0		DMOCT	0		DMOCT	0		DMOCT	0
	DMPPS	0		DMPPS	0		DMPPS	0		DMPPS	0		DMPPS	0		DMPPS	0		DMPPS	0		DMPPS	0		DMPPS	0		DMPPS	0		DMPPS	0
	DMUQ8M	0		DMUQ8M	0		DMUQ8M	0		DMUQ8M	0		DMUQ8M	0		DMUQ8M	0		DMUQ8M	0		DMUQ8M	0		DMUQ8M	0		DMUQ8M	0		DMUQ8M	0
	DOLPMT	0		DOLPMT	0		DOLPMT	0		DOLPMT	0		DOLPMT	0		DOLPMT	0		DOLPMT	0		DOLPMT	0		DOLPMT	0		DOLPMT	0		DOLPMT	0
	DPCOAK	0		DPCOAK	0		DPCOAK	0		DPCOAK	0		DPCOAK	0		DPCOAK	0		DPCOAK	0		DPCOAK	0		DPCOAK	0		DPCOAK	0		DPCOAK	0
	DPR	0		DPR	0		DPR	0		DPR	0		DPR	0		DPR	0		DPR	0		DPR	0		DPR	0		DPR	0		DPR	0
	DTMPK	0.01372		DTMPK	0.01344		DTMPK	0.01328		DTMPK	0.01088		DTMPK	0.00505		DTMPK	0.00302		DTMPK	0.00168		DTMPK	0.00079		DTMPK	0.00048		DTMPK	0.00024		DTMPK	8e-05
	DUTPDP	0		DUTPDP	0		DUTPDP	0		DUTPDP	0		DUTPDP	0		DUTPDP	0		DUTPDP	0		DUTPDP	0		DUTPDP	0		DUTPDP	0		DUTPDP	0
	DXPRI	0		DXPRI	0		DXPRI	0		DXPRI	0		DXPRI	0		DXPRI	0		DXPRI	0		DXPRI	0		DXPRI	0		DXPRI	0		DXPRI	0
	DXPS	0		DXPS	0		DXPS	0		DXPS	0		DXPS	0		DXPS	0		DXPS	0		DXPS	0		DXPS	0		DXPS	0		DXPS	0
	EDTXS2	0		EDTXS2	0		EDTXS2	0		EDTXS2	0		EDTXS2	0		EDTXS2	0		EDTXS2	0		EDTXS2	0		EDTXS2	0		EDTXS2	0		EDTXS2	0
	EDTXS4	0		EDTXS4	0		EDTXS4	0		EDTXS4	0		EDTXS4	0		EDTXS4	0		EDTXS4	0		EDTXS4	0		EDTXS4	0		EDTXS4	0		EDTXS4	0
	ENO	-2.93068		ENO	-2.94395		ENO	-2.90944		ENO	-2.38351		ENO	-1.1055		ENO	-0.66189		ENO	-0.36719		ENO	-0.17304		ENO	-0.1058		ENO	-0.05366		ENO	-0.01806
	EPPP	0		EPPP	0		EPPP	0		EPPP	0		EPPP	0		EPPP	0		EPPP	0		EPPP	0		EPPP	0		EPPP	0		EPPP	0
	FACOAL140	0		FACOAL140	0		FACOAL140	0		FACOAL140	0		FACOAL140	0		FACOAL140	0		FACOAL140	0		FACOAL140	0		FACOAL140	0		FACOAL140	0		FACOAL140	0
	FACOAL140_ISO_	0		FACOAL140_ISO_	0		FACOAL140_ISO_	0		FACOAL140_ISO_	0		FACOAL140_ISO_	0		FACOAL140_ISO_	0		FACOAL140_ISO_	0		FACOAL140_ISO_	0		FACOAL140_ISO_	0		FACOAL140_ISO_	0		FACOAL140_ISO_	0
	FACOAL150_anteiso_	0		FACOAL150_anteiso_	0		FACOAL150_anteiso_	0		FACOAL150_anteiso_	0		FACOAL150_anteiso_	0		FACOAL150_anteiso_	0		FACOAL150_anteiso_	0		FACOAL150_anteiso_	0		FACOAL150_anteiso_	0		FACOAL150_anteiso_	0		FACOAL150_anteiso_	0
	FACOAL150_ISO_	0		FACOAL150_ISO_	0		FACOAL150_ISO_	0		FACOAL150_ISO_	0		FACOAL150_ISO_	0		FACOAL150_ISO_	0		FACOAL150_ISO_	0		FACOAL150_ISO_	0		FACOAL150_ISO_	0		FACOAL150_ISO_	0		FACOAL150_ISO_	0
	FACOAL160_ISO_	0		FACOAL160_ISO_	0		FACOAL160_ISO_	0		FACOAL160_ISO_	0		FACOAL160_ISO_	0		FACOAL160_ISO_	0		FACOAL160_ISO_	0		FACOAL160_ISO_	0		FACOAL160_ISO_	0		FACOAL160_ISO_	0		FACOAL160_ISO_	0
	FACOAL160i	0		FACOAL160i	0		FACOAL160i	0		FACOAL160i	0		FACOAL160i	0		FACOAL160i	0		FACOAL160i	0		FACOAL160i	0		FACOAL160i	0		FACOAL160i	0		FACOAL160i	0
	FACOAL161_ISO_	0		FACOAL161_ISO_	0		FACOAL161_ISO_	0		FACOAL161_ISO_	0		FACOAL161_ISO_	0		FACOAL161_ISO_	0		FACOAL161_ISO_	0		FACOAL161_ISO_	0		FACOAL161_ISO_	0		FACOAL161_ISO_	0		FACOAL161_ISO_	0
	FACOAL161i	0		FACOAL161i	0		FACOAL161i	0		FACOAL161i	0		FACOAL161i	0		FACOAL161i	0		FACOAL161i	0		FACOAL161i	0		FACOAL161i	0		FACOAL161i	0		FACOAL161i	0
	FACOAL170_anteiso_	0		FACOAL170_anteiso_	0		FACOAL170_anteiso_	0		FACOAL170_anteiso_	0		FACOAL170_anteiso_	0		FACOAL170_anteiso_	0		FACOAL170_anteiso_	0		FACOAL170_anteiso_	0		FACOAL170_anteiso_	0		FACOAL170_anteiso_	0		FACOAL170_anteiso_	0
	FACOAL170_ISO_	0		FACOAL170_ISO_	0		FACOAL170_ISO_	0		FACOAL170_ISO_	0		FACOAL170_ISO_	0		FACOAL170_ISO_	0		FACOAL170_ISO_	0		FACOAL170_ISO_	0		FACOAL170_ISO_	0		FACOAL170_ISO_	0		FACOAL170_ISO_	0
	FACOAL171_anteiso_	0		FACOAL171_anteiso_	0		FACOAL171_anteiso_	0		FACOAL171_anteiso_	0		FACOAL171_anteiso_	0		FACOAL171_anteiso_	0		FACOAL171_anteiso_	0		FACOAL171_anteiso_	0		FACOAL171_anteiso_	0		FACOAL171_anteiso_	0		FACOAL171_anteiso_	0
	FACOAL171_ISO_	0		FACOAL171_ISO_	0		FACOAL171_ISO_	0		FACOAL171_ISO_	0		FACOAL171_ISO_	0		FACOAL171_ISO_	0		FACOAL171_ISO_	0		FACOAL171_ISO_	0		FACOAL171_ISO_	0		FACOAL171_ISO_	0		FACOAL171_ISO_	0
	FACOAL180i	0		FACOAL180i	0		FACOAL180i	0		FACOAL180i	0		FACOAL180i	0		FACOAL180i	0		FACOAL180i	0		FACOAL180i	0		FACOAL180i	0		FACOAL180i	0		FACOAL180i	0
	FACOAL181i	0		FACOAL181i	0		FACOAL181i	0		FACOAL181i	0		FACOAL181i	0		FACOAL181i	0		FACOAL181i	0		FACOAL181i	0		FACOAL181i	0		FACOAL181i	0		FACOAL181i	0
	FBA	-0.94174		FBA	-0.93794		FBA	-0.92695		FBA	-0.75939		FBA	-0.35221		FBA	-0.21088		FBA	-0.11699		FBA	-0.05513		FBA	-0.03371		FBA	-0.0171		FBA	-0.00575
	FBP	0.94174		FBP	0.93794		FBP	0.92695		FBP	0.75939		FBP	0.35221		FBP	0.21088		FBP	0.11699		FBP	0.05513		FBP	0.03371		FBP	0.0171		FBP	0.00575
	FCLT	0		FCLT	0		FCLT	0		FCLT	0		FCLT	0		FCLT	0		FCLT	0		FCLT	0		FCLT	0		FCLT	0		FCLT	0
	FDH5	0		FDH5	0		FDH5	0		FDH5	0		FDH5	9.43236		FDH5	13.1051		FDH5	15.545		FDH5	16.8969		FDH5	17.3256		FDH5	17.6579		FDH5	17.8849
	FE2abc	0		FE2abc	0		FE2abc	0		FE2abc	0		FE2abc	0		FE2abc	0		FE2abc	0		FE2abc	0		FE2abc	0		FE2abc	0		FE2abc	0
	FERCYT	16.1837		FERCYT	16.4174		FERCYT	16.6469		FERCYT	21.0116		FERCYT	48.7273		FERCYT	58.3479		FERCYT	64.7388		FERCYT	68.6428		FERCYT	69.9474		FERCYT	70.9589		FERCYT	71.6496
	FMETTRS	0		FMETTRS	0		FMETTRS	0		FMETTRS	0		FMETTRS	0		FMETTRS	0		FMETTRS	0		FMETTRS	0		FMETTRS	0		FMETTRS	0		FMETTRS	0
	FMNAT	0		FMNAT	0		FMNAT	0		FMNAT	0		FMNAT	0		FMNAT	0		FMNAT	0		FMNAT	0		FMNAT	0		FMNAT	0		FMNAT	0
	FNOR	-5.17863		FNOR	-5.63567		FNOR	-5.99159		FNOR	-10.4821		FNOR	-13.8121		FNOR	-15.3518		FNOR	-16.3815		FNOR	-17.205		FNOR	-17.5139		FNOR	-17.7535		FNOR	-17.917
	FORt2	0		FORt2	0		FORt2	0		FORt2	0		FORt2	0		FORt2	0		FORt2	0		FORt2	0		FORt2	0		FORt2	0		FORt2	0
	FRD5	7.964		FRD5	8.08344		FRD5	8.19968		FRD5	9.97126		FRD5	14.2762		FRD5	15.7705		FRD5	16.7631		FRD5	17.4171		FRD5	17.6436		FRD5	17.8192		FRD5	17.9392
	FRTT	0		FRTT	0		FRTT	0		FRTT	0		FRTT	0		FRTT	0		FRTT	0		FRTT	0		FRTT	0		FRTT	0		FRTT	0
	FTHFCL	0		FTHFCL	0		FTHFCL	0		FTHFCL	0		FTHFCL	0		FTHFCL	0		FTHFCL	0		FTHFCL	0		FTHFCL	0		FTHFCL	0		FTHFCL	0
	FUM	8.29375		FUM	8.42947		FUM	8.54166		FUM	10.2514		FUM	14.4061		FUM	15.8483		FUM	16.8063		FUM	17.4375		FUM	17.6561		FUM	17.8255		FUM	17.9413
	G1Dx	0		G1Dx	0		G1Dx	0		G1Dx	0		G1Dx	0		G1Dx	0		G1Dx	0		G1Dx	0		G1Dx	0		G1Dx	0		G1Dx	0
	G1Dy	0		G1Dy	0		G1Dy	0		G1Dy	0		G1Dy	0		G1Dy	0		G1Dy	0		G1Dy	0		G1Dy	0		G1Dy	0		G1Dy	0
	G1PACT	0.03733		G1PACT	0.03657		G1PACT	0.03614		G1PACT	0.02961		G1PACT	0.01373		G1PACT	0.00822		G1PACT	0.00456		G1PACT	0.00215		G1PACT	0.00131		G1PACT	0.00067		G1PACT	0.00022
	G1PTMT	0		G1PTMT	0		G1PTMT	0		G1PTMT	0		G1PTMT	0		G1PTMT	0		G1PTMT	0		G1PTMT	0		G1PTMT	0		G1PTMT	0		G1PTMT	0
	G1SAT	0		G1SAT	0		G1SAT	0		G1SAT	0		G1SAT	0		G1SAT	0		G1SAT	0		G1SAT	0		G1SAT	0		G1SAT	0		G1SAT	0
	G3PD1	0		G3PD1	0		G3PD1	0		G3PD1	0		G3PD1	0		G3PD1	0		G3PD1	0		G3PD1	0		G3PD1	0		G3PD1	0		G3PD1	0
	G3PD2	0		G3PD2	0		G3PD2	0		G3PD2	0		G3PD2	0		G3PD2	0		G3PD2	0		G3PD2	0		G3PD2	0		G3PD2	0		G3PD2	0
	G3PD4	0		G3PD4	0		G3PD4	0		G3PD4	0		G3PD4	0		G3PD4	0		G3PD4	0		G3PD4	0		G3PD4	0		G3PD4	0		G3PD4	0
	G5SADs	0.09976		G5SADs	0.09774		G5SADs	0.09659		G5SADs	0.07913		G5SADs	0.0367		G5SADs	0.02197		G5SADs	0.01219		G5SADs	0.00574		G5SADs	0.00351		G5SADs	0.00178		G5SADs	0.0006
	G5SD	0.09976		G5SD	0.09774		G5SD	0.09659		G5SD	0.07913		G5SD	0.0367		G5SD	0.02197		G5SD	0.01219		G5SD	0.00574		G5SD	0.00351		G5SD	0.00178		G5SD	0.0006
	GALT	0		GALT	0		GALT	0		GALT	0		GALT	0		GALT	0		GALT	0		GALT	0		GALT	0		GALT	0		GALT	0
	GALU	0.00782		GALU	0.00766		GALU	0.00757		GALU	0.0062		GALU	0.00288		GALU	0.00172		GALU	0.00095		GALU	0.00045		GALU	0.00028		GALU	0.00014		GALU	5e-05
	GAPD	-2.20362		GAPD	-2.20867		GAPD	-2.18278		GAPD	-1.7882		GAPD	-0.82939		GAPD	-0.49657		GAPD	-0.27548		GAPD	-0.12982		GAPD	-0.07937		GAPD	-0.04026		GAPD	-0.01355
	GAPDy1	0		GAPDy1	0		GAPDy1	0		GAPDy1	0		GAPDy1	0		GAPDy1	0		GAPDy1	0		GAPDy1	0		GAPDy1	0		GAPDy1	0		GAPDy1	0
	GARFT	0.10502		GARFT	0.11437		GARFT	0.11303		GARFT	0.0926		GARFT	0.04295		GARFT	0.02571		GARFT	0.01427		GARFT	0.00672		GARFT	0.00411		GARFT	0.00208		GARFT	0.0007
	GCCa	0		GCCa	0		GCCa	0		GCCa	0		GCCa	0		GCCa	0		GCCa	0		GCCa	0		GCCa	0		GCCa	0		GCCa	0
	GCCb	0		GCCb	0		GCCb	0		GCCb	0		GCCb	0		GCCb	0		GCCb	0		GCCb	0		GCCb	0		GCCb	0		GCCb	0
	GCCc	0		GCCc	0		GCCc	0		GCCc	0		GCCc	0		GCCc	0		GCCc	0		GCCc	0		GCCc	0		GCCc	0		GCCc	0
	GDMANE	0		GDMANE	0		GDMANE	0		GDMANE	0		GDMANE	0		GDMANE	0		GDMANE	0		GDMANE	0		GDMANE	0		GDMANE	0		GDMANE	0
	GDPMD	0		GDPMD	0		GDPMD	0		GDPMD	0		GDPMD	0		GDPMD	0		GDPMD	0		GDPMD	0		GDPMD	0		GDPMD	0		GDPMD	0
	GF6PTA	0.03733		GF6PTA	0.03657		GF6PTA	0.03614		GF6PTA	0.02961		GF6PTA	0.01373		GF6PTA	0.00822		GF6PTA	0.00456		GF6PTA	0.00215		GF6PTA	0.00131		GF6PTA	0.00067		GF6PTA	0.00022
	GGTT	0		GGTT	0		GGTT	0		GGTT	0		GGTT	0		GGTT	0		GGTT	0		GGTT	0		GGTT	0		GGTT	0		GGTT	0
	GHMT	0.33587		GHMT	0.35203		GHMT	0.3479		GHMT	0.28501		GHMT	0.13219		GHMT	0.07915		GHMT	0.04391		GHMT	0.02069		GHMT	0.01265		GHMT	0.00642		GHMT	0.00216
	GK1	0.05653		GK1	0.05539		GK1	0.05474		GK1	0.04484		GK1	0.0208		GK1	0.01245		GK1	0.00691		GK1	0.00326		GK1	0.00199		GK1	0.00101		GK1	0.00034
	GLCP	0		GLCP	0		GLCP	0		GLCP	0		GLCP	0		GLCP	0		GLCP	0		GLCP	0		GLCP	0		GLCP	0		GLCP	0
	GLCS1	0.61319		GLCS1	0.60074		GLCS1	0.5937		GLCS1	0.48638		GLCS1	0.22559		GLCS1	0.13506		GLCS1	0.07493		GLCS1	0.03531		GLCS1	0.02159		GLCS1	0.01095		GLCS1	0.00369
	GLGC	0.61319		GLGC	0.60074		GLGC	0.5937		GLGC	0.48638		GLGC	0.22559		GLGC	0.13506		GLGC	0.07493		GLGC	0.03531		GLGC	0.02159		GLGC	0.01095		GLGC	0.00369
	GLNabc	0		GLNabc	0		GLNabc	0		GLNabc	0		GLNabc	0		GLNabc	0		GLNabc	0		GLNabc	0		GLNabc	0		GLNabc	0		GLNabc	0
	GLNS	0		GLNS	0		GLNS	0		GLNS	0		GLNS	0		GLNS	0		GLNS	0		GLNS	0		GLNS	0		GLNS	0		GLNS	0
	GLNSP3i	0		GLNSP3i	0		GLNSP3i	0		GLNSP3i	0		GLNSP3i	0		GLNSP3i	0		GLNSP3i	0		GLNSP3i	0		GLNSP3i	0		GLNSP3i	0		GLNSP3i	0
	GLNTRS	0		GLNTRS	0		GLNTRS	0		GLNTRS	0		GLNTRS	0		GLNTRS	0		GLNTRS	0		GLNTRS	0		GLNTRS	0		GLNTRS	0		GLNTRS	0
	GLU5K	0.09976		GLU5K	0.09774		GLU5K	0.09659		GLU5K	0.07913		GLU5K	0.0367		GLU5K	0.02197		GLU5K	0.01219		GLU5K	0.00574		GLU5K	0.00351		GLU5K	0.00178		GLU5K	0.0006
	GLUADT	0		GLUADT	0		GLUADT	0		GLUADT	0		GLUADT	0		GLUADT	0		GLUADT	0		GLUADT	0		GLUADT	0		GLUADT	0		GLUADT	0
	GLUDx	0		GLUDx	0		GLUDx	0		GLUDx	0		GLUDx	0		GLUDx	0		GLUDx	0		GLUDx	0		GLUDx	0		GLUDx	0		GLUDx	0
	GLUDy	-4.60179		GLUDy	-4.57731		GLUDy	-4.52366		GLUDy	-3.70593		GLUDy	-1.69899		GLUDy	-1.01722		GLUDy	-0.55741		GLUDy	-0.26268		GLUDy	-0.1606		GLUDy	-0.08146		GLUDy	-0.02742
	GLUN	0		GLUN	0		GLUN	0		GLUN	0		GLUN	0		GLUN	0		GLUN	0		GLUN	0		GLUN	0		GLUN	0		GLUN	0
	GLUPRT	0.10502		GLUPRT	0.11437		GLUPRT	0.11303		GLUPRT	0.0926		GLUPRT	0.04295		GLUPRT	0.02571		GLUPRT	0.01427		GLUPRT	0.00672		GLUPRT	0.00411		GLUPRT	0.00208		GLUPRT	0.0007
	GLUR	-0.01476		GLUR	-0.01446		GLUR	-0.01429		GLUR	-0.01171		GLUR	-0.00543		GLUR	-0.00325		GLUR	-0.0018		GLUR	-0.00085		GLUR	-0.00052		GLUR	-0.00026		GLUR	-9e-05
	GLUSx	8.0654		GLUSx	7.53115		GLUSx	7.00992		GLUSx	0		GLUSx	0		GLUSx	0		GLUSx	0		GLUSx	0		GLUSx	0		GLUSx	0		GLUSx	0
	GLUSz	-8.98061		GLUSz	-8.45076		GLUSz	-7.91875		GLUSz	-0.74454		GLUSz	-0.32546		GLUSz	-0.19486		GLUSz	-0.10119		GLUSz	-0.04769		GLUSz	-0.02916		GLUSz	-0.01479		GLUSz	-0.00498
	GLUTRR	0		GLUTRR	0		GLUTRR	0		GLUTRR	0		GLUTRR	0		GLUTRR	0		GLUTRR	0		GLUTRR	0		GLUTRR	0		GLUTRR	0		GLUTRR	0
	GLUTRS	0		GLUTRS	0		GLUTRS	0		GLUTRS	0		GLUTRS	0		GLUTRS	0		GLUTRS	0		GLUTRS	0		GLUTRS	0		GLUTRS	0		GLUTRS	0
	GLYCLTt2r	0		GLYCLTt2r	0		GLYCLTt2r	0		GLYCLTt2r	0		GLYCLTt2r	0		GLYCLTt2r	0		GLYCLTt2r	0		GLYCLTt2r	0		GLYCLTt2r	0		GLYCLTt2r	0		GLYCLTt2r	0
	GLYCTO10	0		GLYCTO10	0		GLYCTO10	0		GLYCTO10	0		GLYCTO10	0		GLYCTO10	0		GLYCTO10	0		GLYCTO10	0		GLYCTO10	0		GLYCTO10	0		GLYCTO10	0
	GLYCTO2	0		GLYCTO2	0		GLYCTO2	0		GLYCTO2	0		GLYCTO2	0		GLYCTO2	0		GLYCTO2	0		GLYCTO2	0		GLYCTO2	0		GLYCTO2	0		GLYCTO2	0
	GLYCTO3	0		GLYCTO3	0		GLYCTO3	0		GLYCTO3	0		GLYCTO3	0		GLYCTO3	0		GLYCTO3	0		GLYCTO3	0		GLYCTO3	0		GLYCTO3	0		GLYCTO3	0
	GLYCTO4	0		GLYCTO4	0		GLYCTO4	0		GLYCTO4	0		GLYCTO4	0		GLYCTO4	0		GLYCTO4	0		GLYCTO4	0		GLYCTO4	0		GLYCTO4	0		GLYCTO4	0
	GLYD	0		GLYD	0		GLYD	0		GLYD	0		GLYD	0		GLYD	0		GLYD	0		GLYD	0		GLYD	0		GLYD	0		GLYD	0
	GLYK	0		GLYK	0		GLYK	0		GLYK	0		GLYK	0		GLYK	0		GLYK	0		GLYK	0		GLYK	0		GLYK	0		GLYK	0
	GLYTRS	0		GLYTRS	0		GLYTRS	0		GLYTRS	0		GLYTRS	0		GLYTRS	0		GLYTRS	0		GLYTRS	0		GLYTRS	0		GLYTRS	0		GLYTRS	0
	GMHEPAT	0		GMHEPAT	0		GMHEPAT	0		GMHEPAT	0		GMHEPAT	0		GMHEPAT	0		GMHEPAT	0		GMHEPAT	0		GMHEPAT	0		GMHEPAT	0		GMHEPAT	0
	GMHEPK	0		GMHEPK	0		GMHEPK	0		GMHEPK	0		GMHEPK	0		GMHEPK	0		GMHEPK	0		GMHEPK	0		GMHEPK	0		GMHEPK	0		GMHEPK	0
	GMPS	0		GMPS	0		GMPS	0		GMPS	0		GMPS	0		GMPS	0		GMPS	0.00691		GMPS	0.00326		GMPS	0.00199		GMPS	0.00101		GMPS	0.00034
	GMPS2	0.05653		GMPS2	0.05539		GMPS2	0.05474		GMPS2	0.04484		GMPS2	0.0208		GMPS2	0.01245		GMPS2	0		GMPS2	0		GMPS2	0		GMPS2	0		GMPS2	0
	GOFUCR	0		GOFUCR	0		GOFUCR	0		GOFUCR	0		GOFUCR	0		GOFUCR	0		GOFUCR	0		GOFUCR	0		GOFUCR	0		GOFUCR	0		GOFUCR	0
	GRTT	0		GRTT	0		GRTT	0		GRTT	0		GRTT	0		GRTT	0		GRTT	0		GRTT	0		GRTT	0		GRTT	0		GRTT	0
	GSADH	0		GSADH	0		GSADH	0		GSADH	0		GSADH	0		GSADH	0		GSADH	0		GSADH	0		GSADH	0		GSADH	0		GSADH	0
	GSHPO	0		GSHPO	0		GSHPO	0		GSHPO	0		GSHPO	0		GSHPO	0		GSHPO	0		GSHPO	0		GSHPO	0		GSHPO	0		GSHPO	0
	GTHRDabc	0		GTHRDabc	0		GTHRDabc	0		GTHRDabc	0		GTHRDabc	0		GTHRDabc	0		GTHRDabc	0		GTHRDabc	0		GTHRDabc	0		GTHRDabc	0		GTHRDabc	0
	GTPCII	0		GTPCII	0		GTPCII	0		GTPCII	0		GTPCII	0		GTPCII	0		GTPCII	0		GTPCII	0		GTPCII	0		GTPCII	0		GTPCII	0
	GTPDPK	0		GTPDPK	0		GTPDPK	0		GTPDPK	0		GTPDPK	0		GTPDPK	0		GTPDPK	0		GTPDPK	0		GTPDPK	0		GTPDPK	0		GTPDPK	0
	GUAPRTr	0		GUAPRTr	0		GUAPRTr	0		GUAPRTr	0		GUAPRTr	0		GUAPRTr	0		GUAPRTr	0		GUAPRTr	0		GUAPRTr	0		GUAPRTr	0		GUAPRTr	0
	GUAt2	0		GUAt2	0		GUAt2	0		GUAt2	0		GUAt2	0		GUAt2	0		GUAt2	0		GUAt2	0		GUAt2	0		GUAt2	0		GUAt2	0
	H2Ot5	-27.2711		H2Ot5	-26.4006		H2Ot5	-25.6691		H2Ot5	-14.5213		H2Ot5	12.5675		H2Ot5	21.9705		H2Ot5	28.2169		H2Ot5	32.3323		H2Ot5	33.7575		H2Ot5	34.8625		H2Ot5	35.6172
	H2td	0		H2td	0		H2td	0		H2td	0.43313		H2td	0.60809		H2td	0.27017		H2td	0.0457		H2td	0		H2td	0		H2td	0		H2td	0
	HBUHL1	0.16639		HBUHL1	0.16301		HBUHL1	0.1611		HBUHL1	0.13198		HBUHL1	0.06121		HBUHL1	0.03665		HBUHL1	0.02033		HBUHL1	0.00958		HBUHL1	0.0005		HBUHL1	0.00025		HBUHL1	9e-05
	HBUR1	0.16639		HBUR1	0.16301		HBUR1	0.1611		HBUR1	0.13198		HBUR1	0.06121		HBUR1	0.03665		HBUR1	0.02033		HBUR1	0.00958		HBUR1	0.0005		HBUR1	0.00025		HBUR1	9e-05
	HBZOPT	0		HBZOPT	0		HBZOPT	0		HBZOPT	0		HBZOPT	0		HBZOPT	0		HBZOPT	0		HBZOPT	0		HBZOPT	0		HBZOPT	0		HBZOPT	0
	HCITS	0		HCITS	0		HCITS	0		HCITS	0		HCITS	0		HCITS	0		HCITS	0		HCITS	0		HCITS	0		HCITS	0		HCITS	0
	HCO3E	12.7561		HCO3E	12.8013		HCO3E	12.8622		HCO3E	13.791		HCO3E	16.0478		HCO3E	16.8312		HCO3E	17.3516		HCO3E	17.6944		HCO3E	17.8132		HCO3E	17.9052		HCO3E	17.9681
	HDACPHL	0.14967		HDACPHL	0.14663		HDACPHL	0.14491		HDACPHL	0.11871		HDACPHL	0.05506		HDACPHL	0.03297		HDACPHL	0.01829		HDACPHL	0.00862		HDACPHL	0.00527		HDACPHL	0.00267		HDACPHL	0.0009
	HDDHL5	0.16639		HDDHL5	0.16301		HDDHL5	0.1611		HDDHL5	0.13198		HDDHL5	0.06121		HDDHL5	0.03665		HDDHL5	0.02033		HDDHL5	0.00958		HDDHL5	0.0005		HDDHL5	0.00025		HDDHL5	9e-05
	HDDR5	0.16639		HDDR5	0.16301		HDDR5	0.1611		HDDR5	0.13198		HDDR5	0.06121		HDDR5	0.03665		HDDR5	0.02033		HDDR5	0.00958		HDDR5	0.0005		HDDR5	0.00025		HDDR5	9e-05
	HDEHL4	0.16639		HDEHL4	0.16301		HDEHL4	0.1611		HDEHL4	0.13198		HDEHL4	0.06121		HDEHL4	0.03665		HDEHL4	0.02033		HDEHL4	0.00958		HDEHL4	0.0005		HDEHL4	0.00025		HDEHL4	9e-05
	HDER4	0.16639		HDER4	0.16301		HDER4	0.1611		HDER4	0.13198		HDER4	0.06121		HDER4	0.03665		HDER4	0.02033		HDER4	0.00958		HDER4	0.0005		HDER4	0.00025		HDER4	9e-05
	HDH_deleted2007_	2.0139		HDH_deleted2007_	2.00848		HDH_deleted2007_	1.98219		HDH_deleted2007_	1.14845		HDH_deleted2007_	0		HDH_deleted2007_	0		HDH_deleted2007_	0		HDH_deleted2007_	0		HDH_deleted2007_	0		HDH_deleted2007_	0		HDH_deleted2007_	0
	HDH4	0		HDH4	0		HDH4	0		HDH4	0.43313		HDH4	0.60809		HDH4	0.27017		HDH4	0.0457		HDH4	0		HDH4	0		HDH4	0		HDH4	0
	HDMAT7	-0.00256		HDMAT7	-0.00251		HDMAT7	-0.00248		HDMAT7	-0.00203		HDMAT7	-0.00094		HDMAT7	-0.00056		HDMAT7	-0.00031		HDMAT7	-0.00015		HDMAT7	-9e-05		HDMAT7	-5e-05		HDMAT7	-2e-05
	HEMAT2	0.16639		HEMAT2	0.16301		HEMAT2	0.1611		HEMAT2	0.13198		HEMAT2	0.06121		HEMAT2	0.03665		HEMAT2	0.02033		HEMAT2	0.00958		HEMAT2	0.0005		HEMAT2	0.00025		HEMAT2	9e-05
	HEMEOS	0		HEMEOS	0		HEMEOS	0		HEMEOS	0		HEMEOS	0		HEMEOS	0		HEMEOS	0		HEMEOS	0		HEMEOS	0		HEMEOS	0		HEMEOS	0
	HEPTT	0		HEPTT	0		HEPTT	0		HEPTT	0		HEPTT	0		HEPTT	0		HEPTT	0		HEPTT	0		HEPTT	0		HEPTT	0		HEPTT	0
	HEX1	0		HEX1	0		HEX1	0		HEX1	0		HEX1	0		HEX1	0		HEX1	0		HEX1	0		HEX1	0		HEX1	0		HEX1	0
	HEXTT	0		HEXTT	0		HEXTT	0		HEXTT	0		HEXTT	0		HEXTT	0		HEXTT	0		HEXTT	0		HEXTT	0		HEXTT	0		HEXTT	0
	HGCOAD	0		HGCOAD	0		HGCOAD	0		HGCOAD	0		HGCOAD	0		HGCOAD	0		HGCOAD	0		HGCOAD	0		HGCOAD	0		HGCOAD	0		HGCOAD	0
	HGR	0		HGR	0		HGR	0		HGR	0		HGR	0		HGR	0		HGR	0		HGR	0		HGR	0		HGR	0		HGR	0
	HHDHL7	0.15222		HHDHL7	0.14913		HHDHL7	0.14739		HHDHL7	0.12074		HHDHL7	0.056		HHDHL7	0.03353		HHDHL7	0.0186		HHDHL7	0.00877		HHDHL7	0		HHDHL7	0		HHDHL7	0
	HHDR7	0.15222		HHDR7	0.14913		HHDR7	0.14739		HHDR7	0.12074		HHDR7	0.056		HHDR7	0.03353		HHDR7	0.0186		HHDR7	0.00877		HHDR7	0		HHDR7	0		HHDR7	0
	HHYHL2	0.16639		HHYHL2	0.16301		HHYHL2	0.1611		HHYHL2	0.13198		HHYHL2	0.06121		HHYHL2	0.03665		HHYHL2	0.02033		HHYHL2	0.00958		HHYHL2	0.0005		HHYHL2	0.00025		HHYHL2	9e-05
	HHYR2	0.16639		HHYR2	0.16301		HHYR2	0.1611		HHYR2	0.13198		HHYR2	0.06121		HHYR2	0.03665		HHYR2	0.02033		HHYR2	0.00958		HHYR2	0.0005		HHYR2	0.00025		HHYR2	9e-05
	HIBD_deleted_	0		HIBD_deleted_	0		HIBD_deleted_	0		HIBD_deleted_	0		HIBD_deleted_	0		HIBD_deleted_	0		HIBD_deleted_	0		HIBD_deleted_	0		HIBD_deleted_	0		HIBD_deleted_	0		HIBD_deleted_	0
	HISTD	0.04276		HISTD	0.04189		HISTD	0.0414		HISTD	0.03391		HISTD	0.01573		HISTD	0.00942		HISTD	0.00522		HISTD	0.00246		HISTD	0.00151		HISTD	0.00076		HISTD	0.00026
	HISTP	0.04276		HISTP	0.04189		HISTP	0.0414		HISTP	0.03391		HISTP	0.01573		HISTP	0.00942		HISTP	0.00522		HISTP	0.00246		HISTP	0.00151		HISTP	0.00076		HISTP	0.00026
	HISTRS	0		HISTRS	0		HISTRS	0		HISTRS	0		HISTRS	0		HISTRS	0		HISTRS	0		HISTRS	0		HISTRS	0		HISTRS	0		HISTRS	0
	HMBS	0		HMBS	0		HMBS	0		HMBS	0		HMBS	0		HMBS	0		HMBS	0		HMBS	0		HMBS	0		HMBS	0		HMBS	0
	HMPK1	0		HMPK1	0		HMPK1	0		HMPK1	0		HMPK1	0		HMPK1	0		HMPK1	0		HMPK1	0		HMPK1	0		HMPK1	0		HMPK1	0
	HMPK2	0		HMPK2	0		HMPK2	0		HMPK2	0		HMPK2	0		HMPK2	0		HMPK2	0		HMPK2	0		HMPK2	0		HMPK2	0		HMPK2	0
	HMPK3	0		HMPK3	0		HMPK3	0		HMPK3	0		HMPK3	0		HMPK3	0		HMPK3	0		HMPK3	0		HMPK3	0		HMPK3	0		HMPK3	0
	HMPK4	0		HMPK4	0		HMPK4	0		HMPK4	0		HMPK4	0		HMPK4	0		HMPK4	0		HMPK4	0		HMPK4	0		HMPK4	0		HMPK4	0
	HOCHL3	0.16639		HOCHL3	0.16301		HOCHL3	0.1611		HOCHL3	0.13198		HOCHL3	0.06121		HOCHL3	0.03665		HOCHL3	0.02033		HOCHL3	0.00958		HOCHL3	0.0005		HOCHL3	0.00025		HOCHL3	9e-05
	HOCR3	0.16639		HOCR3	0.16301		HOCR3	0.1611		HOCR3	0.13198		HOCR3	0.06121		HOCR3	0.03665		HOCR3	0.02033		HOCR3	0.00958		HOCR3	0.0005		HOCR3	0.00025		HOCR3	9e-05
	HODHL8	0.00256		HODHL8	0.00251		HODHL8	0.00248		HODHL8	0.00203		HODHL8	0.00094		HODHL8	0.00056		HODHL8	0.00031		HODHL8	0.00015		HODHL8	9e-05		HODHL8	5e-05		HODHL8	2e-05
	HODR8	0.00256		HODR8	0.00251		HODR8	0.00248		HODR8	0.00203		HODR8	0.00094		HODR8	0.00056		HODR8	0.00031		HODR8	0.00015		HODR8	9e-05		HODR8	5e-05		HODR8	2e-05
	HP5CD	0		HP5CD	0		HP5CD	0		HP5CD	0		HP5CD	0		HP5CD	0		HP5CD	0		HP5CD	0		HP5CD	0		HP5CD	0		HP5CD	0
	HPOD	0		HPOD	0		HPOD	0		HPOD	0		HPOD	0		HPOD	0		HPOD	0		HPOD	0		HPOD	0		HPOD	0		HPOD	0
	HPPK	0		HPPK	0		HPPK	0		HPPK	0		HPPK	0		HPPK	0		HPPK	0		HPPK	0		HPPK	0		HPPK	0		HPPK	0
	HSAT	0.06936		HSAT	0.06795		HSAT	0.06716		HSAT	0.05502		HSAT	0.02552		HSAT	0.01528		HSAT	0.00848		HSAT	0.00399		HSAT	0.00244		HSAT	0.00124		HSAT	0.00042
	HSDy	-0.36241		HSDy	-0.34357		HSDy	-0.33954		HSDy	-0.27816		HSDy	-0.12902		HSDy	-0.07724		HSDy	-0.04285		HSDy	-0.02019		HSDy	-0.01235		HSDy	-0.00626		HSDy	-0.00211
	HSK	0.29305		HSK	0.27562		HSK	0.27239		HSK	0.22315		HSK	0.1035		HSK	0.06197		HSK	0.03438		HSK	0.0162		HSK	0.0099		HSK	0.00502		HSK	0.00169
	HSTPT	0.04276		HSTPT	0.04189		HSTPT	0.0414		HSTPT	0.03391		HSTPT	0.01573		HSTPT	0.00942		HSTPT	0.00522		HSTPT	0.00246		HSTPT	0.00151		HSTPT	0.00076		HSTPT	0.00026
	HTDHL6	0.16639		HTDHL6	0.16301		HTDHL6	0.1611		HTDHL6	0.13198		HTDHL6	0.06121		HTDHL6	0.03665		HTDHL6	0.02033		HTDHL6	0.00958		HTDHL6	0.0005		HTDHL6	0.00025		HTDHL6	9e-05
	HTDR6	0.16639		HTDR6	0.16301		HTDR6	0.1611		HTDR6	0.13198		HTDR6	0.06121		HTDR6	0.03665		HTDR6	0.02033		HTDR6	0.00958		HTDR6	0.0005		HTDR6	0.00025		HTDR6	9e-05
	HXANt2	0		HXANt2	0		HXANt2	0		HXANt2	0		HXANt2	0		HXANt2	0		HXANt2	0		HXANt2	0		HXANt2	0		HXANt2	0		HXANt2	0
	HXPRT	0		HXPRT	0		HXPRT	0		HXPRT	0		HXPRT	0		HXPRT	0		HXPRT	0		HXPRT	0		HXPRT	0		HXPRT	0		HXPRT	0
	ICDHy	8.46401		ICDHy	8.57331		ICDHy	8.6838		ICDHy	10.3679		ICDHy	14.4601		ICDHy	15.8806		ICDHy	16.8242		ICDHy	17.4459		ICDHy	17.6612		ICDHy	17.8282		ICDHy	17.9422
	ICHORSi	0		ICHORSi	0		ICHORSi	0		ICHORSi	0		ICHORSi	0		ICHORSi	0		ICHORSi	0		ICHORSi	0		ICHORSi	0		ICHORSi	0		ICHORSi	0
	ICHORT	0		ICHORT	0		ICHORT	0		ICHORT	0		ICHORT	0		ICHORT	0		ICHORT	0		ICHORT	0		ICHORT	0		ICHORT	0		ICHORT	0
	IG3PS	0.04276		IG3PS	0.04189		IG3PS	0.0414		IG3PS	0.03391		IG3PS	0.01573		IG3PS	0.00942		IG3PS	0.00522		IG3PS	0.00246		IG3PS	0.00151		IG3PS	0.00076		IG3PS	0.00026
	IGPDH	0.04276		IGPDH	0.04189		IGPDH	0.0414		IGPDH	0.03391		IGPDH	0.01573		IGPDH	0.00942		IGPDH	0.00522		IGPDH	0.00246		IGPDH	0.00151		IGPDH	0.00076		IGPDH	0.00026
	IGPS	0.02565		IGPS	0.02513		IGPS	0.02484		IGPS	0.02035		IGPS	0.00944		IGPS	0.00565		IGPS	0.00313		IGPS	0.00148		IGPS	0.0009		IGPS	0.00046		IGPS	0.00015
	ILEabc	0		ILEabc	0		ILEabc	0		ILEabc	0		ILEabc	0		ILEabc	0		ILEabc	0		ILEabc	0		ILEabc	0		ILEabc	0		ILEabc	0
	ILEt6	0		ILEt6	0		ILEt6	0		ILEt6	0		ILEt6	0		ILEt6	0		ILEt6	0		ILEt6	0		ILEt6	0		ILEt6	0		ILEt6	0
	ILETA	-0.13112		ILETA	-0.12846		ILETA	-0.12695		ILETA	-0.104		ILETA	-0.04824		ILETA	-0.02888		ILETA	-0.01602		ILETA	-0.00755		ILETA	-0.00462		ILETA	-0.00234		ILETA	-0.00079
	ILETRS	0		ILETRS	0		ILETRS	0		ILETRS	0		ILETRS	0		ILETRS	0		ILETRS	0		ILETRS	0		ILETRS	0		ILETRS	0		ILETRS	0
	IMPC	-0.14777		IMPC	-0.15626		IMPC	-0.15443		IMPC	-0.12651		IMPC	-0.05868		IMPC	-0.03513		IMPC	-0.01949		IMPC	-0.00918		IMPC	-0.00562		IMPC	-0.00285		IMPC	-0.00096
	IMPD	0.05653		IMPD	0.05539		IMPD	0.05474		IMPD	0.04484		IMPD	0.0208		IMPD	0.01245		IMPD	0.00691		IMPD	0.00326		IMPD	0.00199		IMPD	0.00101		IMPD	0.00034
	IOR	0		IOR	0		IOR	0		IOR	0		IOR	0		IOR	0		IOR	0		IOR	0		IOR	0		IOR	0		IOR	0
	IOR2	0		IOR2	0		IOR2	0		IOR2	0		IOR2	0		IOR2	0		IOR2	0		IOR2	0		IOR2	0		IOR2	0		IOR2	0
	IOR3	0		IOR3	0		IOR3	0		IOR3	0		IOR3	0		IOR3	0		IOR3	0		IOR3	0		IOR3	0		IOR3	0		IOR3	0
	IPDPS	0		IPDPS	0		IPDPS	0		IPDPS	0		IPDPS	0		IPDPS	0		IPDPS	0		IPDPS	0		IPDPS	0		IPDPS	0		IPDPS	0
	IPMD	0.25204		IPMD	0.24693		IPMD	0.24403		IPMD	0.19992		IPMD	0.09273		IPMD	0.05552		IPMD	0.0308		IPMD	0.01451		IPMD	0.00887		IPMD	0.0045		IPMD	0.00151
	IPPMIa	-0.25204		IPPMIa	-0.24693		IPPMIa	-0.24403		IPPMIa	-0.19992		IPPMIa	-0.09273		IPPMIa	-0.05552		IPPMIa	-0.0308		IPPMIa	-0.01451		IPPMIa	-0.00887		IPPMIa	-0.0045		IPPMIa	-0.00151
	IPPMIb	-0.25204		IPPMIb	-0.24693		IPPMIb	-0.24403		IPPMIb	-0.19992		IPPMIb	-0.09273		IPPMIb	-0.05552		IPPMIb	-0.0308		IPPMIb	-0.01451		IPPMIb	-0.00887		IPPMIb	-0.0045		IPPMIb	-0.00151
	IPPS	0.25204		IPPS	0.24693		IPPS	0.24403		IPPS	0.19992		IPPS	0.09273		IPPS	0.05552		IPPS	0.0308		IPPS	0.01451		IPPS	0.00887		IPPS	0.0045		IPPS	0.00151
	IQNLOR	0		IQNLOR	0		IQNLOR	0		IQNLOR	0		IQNLOR	0		IQNLOR	0		IQNLOR	0		IQNLOR	0		IQNLOR	0		IQNLOR	0		IQNLOR	0
	ITPASE	0		ITPASE	0		ITPASE	0		ITPASE	0		ITPASE	0		ITPASE	0		ITPASE	0		ITPASE	0		ITPASE	0		ITPASE	0		ITPASE	0
	KARA1	-0.44388		KARA1	-0.43488		KARA1	-0.42978		KARA1	-0.35209		KARA1	-0.1633		KARA1	-0.09777		KARA1	-0.05424		KARA1	-0.02556		KARA1	-0.01563		KARA1	-0.00793		KARA1	-0.00267
	KARA2	0.13293		KARA2	0.13023		KARA2	0.1287		KARA2	0.10544		KARA2	0.0489		KARA2	0.02928		KARA2	0.01624		KARA2	0.00765		KARA2	0.00468		KARA2	0.00237		KARA2	0.0008
	KAS1	0.00087		KAS1	0.00085		KAS1	0.00084		KAS1	0.00069		KAS1	0.00032		KAS1	0.00019		KAS1	0.00011		KAS1	5e-05		KAS1	3e-05		KAS1	2e-05		KAS1	1e-05
	KAS17	0.01531		KAS17	0.015		KAS17	0.01482		KAS17	0.01214		KAS17	0.00563		KAS17	0.00337		KAS17	0.00187		KAS17	0.00088		KAS17	0.00054		KAS17	0.00027		KAS17	9e-05
	KAS3	0.04132		KAS3	0.04048		KAS3	0.04001		KAS3	0.03277		KAS3	0.0152		KAS3	0.0091		KAS3	0.00505		KAS3	0.00238		KAS3	0.00145		KAS3	0.00074		KAS3	0.00025
	KAS4	0.00181		KAS4	0.00177		KAS4	0.00175		KAS4	0.00144		KAS4	0.00067		KAS4	0.0004		KAS4	0.00022		KAS4	0.0001		KAS4	6e-05		KAS4	3e-05		KAS4	1e-05
	KAS7	0.18337		KAS7	0.17965		KAS7	0.17755		KAS7	0.14545		KAS7	0.06746		KAS7	0.04039		KAS7	0.02241		KAS7	0.01056		KAS7	0.01182		KAS7	0.00599		KAS7	0.00202
	KAS9	0.0074		KAS9	0.00725		KAS9	0.00716		KAS9	0.00587		KAS9	0.00272		KAS9	0.00163		KAS9	0.0009		KAS9	0.00043		KAS9	0.00026		KAS9	0.00013		KAS9	4e-05
	KDOPP	0		KDOPP	0		KDOPP	0		KDOPP	0		KDOPP	0		KDOPP	0		KDOPP	0		KDOPP	0		KDOPP	0		KDOPP	0		KDOPP	0
	KDOPS	0		KDOPS	0		KDOPS	0		KDOPS	0		KDOPS	0		KDOPS	0		KDOPS	0		KDOPS	0		KDOPS	0		KDOPS	0		KDOPS	0
	Kt6	0.61499		Kt6	0.61201		Kt6	0.61032		Kt6	0.5846		Kt6	0.52208		Kt6	0.50038		Kt6	0.48596		Kt6	0.27208		Kt6	0.16635		Kt6	0.08438		Kt6	0.0284
	Ktabc	0		Ktabc	0		Ktabc	0		Ktabc	0		Ktabc	0		Ktabc	0		Ktabc	0		Ktabc	0		Ktabc	0		Ktabc	0		Ktabc	0
	L_LACt2	0		L_LACt2	0		L_LACt2	0		L_LACt2	0		L_LACt2	0		L_LACt2	0		L_LACt2	0		L_LACt2	0		L_LACt2	0		L_LACt2	0		L_LACt2	0
	LEUabc	0		LEUabc	0		LEUabc	0		LEUabc	0		LEUabc	0		LEUabc	0		LEUabc	0		LEUabc	0		LEUabc	0		LEUabc	0		LEUabc	0
	LEUt6	0		LEUt6	0		LEUt6	0		LEUt6	0		LEUt6	0		LEUt6	0		LEUt6	0		LEUt6	0		LEUt6	0		LEUt6	0		LEUt6	0
	LEUTA	-0.20333		LEUTA	-0.1992		LEUTA	-0.19687		LEUTA	-0.16128		LEUTA	-0.0748		LEUTA	-0.04479		LEUTA	-0.02485		LEUTA	-0.01171		LEUTA	-0.00716		LEUTA	-0.00363		LEUTA	-0.00122
	LEUTRS	0		LEUTRS	0		LEUTRS	0		LEUTRS	0		LEUTRS	0		LEUTRS	0		LEUTRS	0		LEUTRS	0		LEUTRS	0		LEUTRS	0		LEUTRS	0
	LPADSS	0		LPADSS	0		LPADSS	0		LPADSS	0		LPADSS	0		LPADSS	0		LPADSS	0		LPADSS	0		LPADSS	0		LPADSS	0		LPADSS	0
	LYSt3	0		LYSt3	0		LYSt3	0		LYSt3	0		LYSt3	0		LYSt3	0		LYSt3	0		LYSt3	0		LYSt3	0		LYSt3	0		LYSt3	0
	LYSTRS	0		LYSTRS	0		LYSTRS	0		LYSTRS	0		LYSTRS	0		LYSTRS	0		LYSTRS	0		LYSTRS	0		LYSTRS	0		LYSTRS	0		LYSTRS	0
	MACPMT	1.15312		MACPMT	1.12972		MACPMT	1.11647		MACPMT	0.91465		MACPMT	0.42423		MACPMT	0.25399		MACPMT	0.14091		MACPMT	0.0664		MACPMT	0.00308		MACPMT	0.00156		MACPMT	0.00053
	MAN1PT1	0		MAN1PT1	0		MAN1PT1	0		MAN1PT1	0		MAN1PT1	0		MAN1PT1	0		MAN1PT1	0		MAN1PT1	0		MAN1PT1	0		MAN1PT1	0		MAN1PT1	0
	MAN1PT2	0		MAN1PT2	0		MAN1PT2	0		MAN1PT2	0		MAN1PT2	0		MAN1PT2	0		MAN1PT2	0		MAN1PT2	0		MAN1PT2	0		MAN1PT2	0		MAN1PT2	0
	MAN6PI	0		MAN6PI	0		MAN6PI	0		MAN6PI	0		MAN6PI	0		MAN6PI	0		MAN6PI	0		MAN6PI	0		MAN6PI	0		MAN6PI	0		MAN6PI	0
	MCMAT2	0.16639		MCMAT2	0.16301		MCMAT2	0.1611		MCMAT2	0.13198		MCMAT2	0.06121		MCMAT2	0.03665		MCMAT2	0.02033		MCMAT2	0.00958		MCMAT2	0.0005		MCMAT2	0.00025		MCMAT2	9e-05
	MCMAT3	0.16639		MCMAT3	0.16301		MCMAT3	0.1611		MCMAT3	0.13198		MCMAT3	0.06121		MCMAT3	0.03665		MCMAT3	0.02033		MCMAT3	0.00958		MCMAT3	0.0005		MCMAT3	0.00025		MCMAT3	9e-05
	MCMAT4	0.16639		MCMAT4	0.16301		MCMAT4	0.1611		MCMAT4	0.13198		MCMAT4	0.06121		MCMAT4	0.03665		MCMAT4	0.02033		MCMAT4	0.00958		MCMAT4	0.0005		MCMAT4	0.00025		MCMAT4	9e-05
	MCMAT5	0.16639		MCMAT5	0.16301		MCMAT5	0.1611		MCMAT5	0.13198		MCMAT5	0.06121		MCMAT5	0.03665		MCMAT5	0.02033		MCMAT5	0.00958		MCMAT5	0.0005		MCMAT5	0.00025		MCMAT5	9e-05
	MCMAT6	0.16639		MCMAT6	0.16301		MCMAT6	0.1611		MCMAT6	0.13198		MCMAT6	0.06121		MCMAT6	0.03665		MCMAT6	0.02033		MCMAT6	0.00958		MCMAT6	0.0005		MCMAT6	0.00025		MCMAT6	9e-05
	MCMAT7	0.15222		MCMAT7	0.14913		MCMAT7	0.14739		MCMAT7	0.12074		MCMAT7	0.056		MCMAT7	0.03353		MCMAT7	0.0186		MCMAT7	0.00877		MCMAT7	0		MCMAT7	0		MCMAT7	0
	MCMAT8	0.00256		MCMAT8	0.00251		MCMAT8	0.00248		MCMAT8	0.00203		MCMAT8	0.00094		MCMAT8	0.00056		MCMAT8	0.00031		MCMAT8	0.00015		MCMAT8	9e-05		MCMAT8	5e-05		MCMAT8	2e-05
	MCSNAH1r	0		MCSNAH1r	0		MCSNAH1r	0		MCSNAH1r	0		MCSNAH1r	0		MCSNAH1r	0		MCSNAH1r	0		MCSNAH1r	0		MCSNAH1r	0		MCSNAH1r	0		MCSNAH1r	0
	MDH	0		MDH	0		MDH	0		MDH	0		MDH	0		MDH	0		MDH	0		MDH	0		MDH	0		MDH	0		MDH	0
	ME1x	0		ME1x	0		ME1x	0		ME1x	0.93407		ME1x	10.8055		ME1x	13.8333		ME1x	15.8448		ME1x	17.0166		ME1x	17.3666		ME1x	17.6787		ME1x	17.8919
	ME2	8.29375		ME2	8.42947		ME2	8.54166		ME2	9.31735		ME2	3.60064		ME2	2.01492		ME2	0.96153		ME2	0.42082		ME2	0.28944		ME2	0.14681		ME2	0.04941
	MECDPDH	0		MECDPDH	0		MECDPDH	0		MECDPDH	0		MECDPDH	0		MECDPDH	0		MECDPDH	0		MECDPDH	0		MECDPDH	0		MECDPDH	0		MECDPDH	0
	MECDPS	0		MECDPS	0		MECDPS	0		MECDPS	0		MECDPS	0		MECDPS	0		MECDPS	0		MECDPS	0		MECDPS	0		MECDPS	0		MECDPS	0
	MEPCT	0		MEPCT	0		MEPCT	0		MEPCT	0		MEPCT	0		MEPCT	0		MEPCT	0		MEPCT	0		MEPCT	0		MEPCT	0		MEPCT	0
	METACH	0.06936		METACH	0.06795		METACH	0.06716		METACH	0.05502		METACH	0.02552		METACH	0.01528		METACH	0.00848		METACH	0.00399		METACH	0.00244		METACH	0.00124		METACH	0.00042
	METAT	0		METAT	0		METAT	0		METAT	0		METAT	0		METAT	0		METAT	0		METAT	0		METAT	0		METAT	0		METAT	0
	METS	0.06936		METS	0.06795		METS	0.06716		METS	0.05502		METS	0.02552		METS	0.01528		METS	0.00848		METS	0.00399		METS	0.00244		METS	0.00124		METS	0.00042
	METSR_S1	0		METSR_S1	0		METSR_S1	0		METSR_S1	0		METSR_S1	0		METSR_S1	0		METSR_S1	0		METSR_S1	0		METSR_S1	0		METSR_S1	0		METSR_S1	0
	METSR_S2	0		METSR_S2	0		METSR_S2	0		METSR_S2	0		METSR_S2	0		METSR_S2	0		METSR_S2	0		METSR_S2	0		METSR_S2	0		METSR_S2	0		METSR_S2	0
	METTRS	0		METTRS	0		METTRS	0		METTRS	0		METTRS	0		METTRS	0		METTRS	0		METTRS	0		METTRS	0		METTRS	0		METTRS	0
	MGt5	-0.02118		MGt5	-0.02075		MGt5	-0.0205		MGt5	-0.0168		MGt5	-0.00779		MGt5	-0.00466		MGt5	-0.00259		MGt5	-0.00122		MGt5	-0.00075		MGt5	-0.00038		MGt5	-0.00013
	MI1PP	0		MI1PP	0		MI1PP	0		MI1PP	0		MI1PP	0		MI1PP	0		MI1PP	0		MI1PP	0		MI1PP	0		MI1PP	0		MI1PP	0
	MICITH	0		MICITH	0		MICITH	0		MICITH	0		MICITH	0		MICITH	0		MICITH	0		MICITH	0		MICITH	0		MICITH	0		MICITH	0
	MMCD	0		MMCD	0		MMCD	0		MMCD	0		MMCD	0		MMCD	0		MMCD	0		MMCD	0		MMCD	0		MMCD	0		MMCD	0
	MME	0		MME	0		MME	0		MME	0		MME	0		MME	0		MME	0		MME	0		MME	0		MME	0		MME	0
	MMM	0		MMM	0		MMM	0		MMM	0		MMM	0		MMM	0		MMM	0		MMM	0		MMM	0		MMM	0		MMM	0
	MNabc	0		MNabc	0		MNabc	0		MNabc	0		MNabc	0		MNabc	0		MNabc	0		MNabc	0		MNabc	0		MNabc	0		MNabc	0
	MOAT	0		MOAT	0		MOAT	0		MOAT	0		MOAT	0		MOAT	0		MOAT	0		MOAT	0		MOAT	0		MOAT	0		MOAT	0
	MOAT2	0		MOAT2	0		MOAT2	0		MOAT2	0		MOAT2	0		MOAT2	0		MOAT2	0		MOAT2	0		MOAT2	0		MOAT2	0		MOAT2	0
	MOBDabc	0		MOBDabc	0		MOBDabc	0		MOBDabc	0		MOBDabc	0		MOBDabc	0		MOBDabc	0		MOBDabc	0		MOBDabc	0		MOBDabc	0		MOBDabc	0
	MOHMT	0		MOHMT	0		MOHMT	0		MOHMT	0		MOHMT	0		MOHMT	0		MOHMT	0		MOHMT	0		MOHMT	0		MOHMT	0		MOHMT	0
	MTAN	0		MTAN	0		MTAN	0		MTAN	0		MTAN	0		MTAN	0		MTAN	0		MTAN	0		MTAN	0		MTAN	0		MTAN	0
	MTAP	0		MTAP	0		MTAP	0		MTAP	0		MTAP	0		MTAP	0		MTAP	0		MTAP	0		MTAP	0		MTAP	0		MTAP	0
	MTHFC	0.25279		MTHFC	0.27063		MTHFC	0.26746		MTHFC	0.21911		MTHFC	0.10163		MTHFC	0.06085		MTHFC	0.03376		MTHFC	0.01591		MTHFC	0.00973		MTHFC	0.00493		MTHFC	0.00166
	MTHFD	0.25279		MTHFD	0.27063		MTHFD	0.26746		MTHFD	0.21911		MTHFD	0.10163		MTHFD	0.06085		MTHFD	0.03376		MTHFD	0.01591		MTHFD	0.00973		MTHFD	0.00493		MTHFD	0.00166
	MTHFR	0		MTHFR	0		MTHFR	0		MTHFR	0		MTHFR	0		MTHFR	0.01528		MTHFR	0.00848		MTHFR	0.00399		MTHFR	0.00244		MTHFR	0.00124		MTHFR	0.00042
	MTHFR1	0.06936		MTHFR1	0.06795		MTHFR1	0.06716		MTHFR1	0.05502		MTHFR1	0.02552		MTHFR1	0		MTHFR1	0		MTHFR1	0		MTHFR1	0		MTHFR1	0		MTHFR1	0
	N2t	-2.0139		N2t	-2.00848		N2t	-1.98219		N2t	-1.58158		N2t	-0.60809		N2t	-0.27017		N2t	-0.0457		N2t	0		N2t	0		N2t	0		N2t	0
	NACCYT	0		NACCYT	0		NACCYT	0		NACCYT	0		NACCYT	0		NACCYT	0		NACCYT	0		NACCYT	0		NACCYT	0		NACCYT	0		NACCYT	0
	NADH10	0		NADH10	0		NADH10	0		NADH10	0		NADH10	0		NADH10	0		NADH10	0		NADH10	0		NADH10	0		NADH10	0		NADH10	0
	NADH12	0		NADH12	0		NADH12	0		NADH12	0		NADH12	0		NADH12	0		NADH12	0		NADH12	0		NADH12	0		NADH12	0		NADH12	0
	NADH5	0		NADH5	0		NADH5	0		NADH5	0		NADH5	0		NADH5	0		NADH5	0		NADH5	0		NADH5	0		NADH5	0		NADH5	0
	NADH9	0		NADH9	0		NADH9	0		NADH9	0		NADH9	0		NADH9	0		NADH9	0		NADH9	0		NADH9	0		NADH9	0		NADH9	0
	NADK	0		NADK	0		NADK	0		NADK	0		NADK	0		NADK	0		NADK	0		NADK	0		NADK	0		NADK	0		NADK	0
	NADPH5	0		NADPH5	0		NADPH5	0		NADPH5	0		NADPH5	0		NADPH5	0		NADPH5	0		NADPH5	0		NADPH5	0		NADPH5	0		NADPH5	0
	NADS1	0		NADS1	0.01148		NADS1	0.01135		NADS1	0.0093		NADS1	0.00431		NADS1	0.00258		NADS1	0.00143		NADS1	0.00068		NADS1	0.00041		NADS1	0.00021		NADS1	7e-05
	NAMNPP	0		NAMNPP	0		NAMNPP	0		NAMNPP	0		NAMNPP	0		NAMNPP	0		NAMNPP	0		NAMNPP	0		NAMNPP	0		NAMNPP	0		NAMNPP	0
	NAt7	-616.57		NAt7	-613.129		NAt7	-608.271		NAt7	-532.933		NAt7	-324.199		NAt7	-251.744		NAt7	-203.613		NAt7	-181.099		NAt7	-174.791		NAt7	-169.818		NAt7	-166.423
	NDPK1	10000		NDPK1	10000		NDPK1	10000		NDPK1	10000		NDPK1	10000		NDPK1	10000		NDPK1	10000		NDPK1	10000		NDPK1	10000		NDPK1	10000		NDPK1	10000
	NDPK2	0.12784		NDPK2	0.12525		NDPK2	0.12378		NDPK2	0.1014		NDPK2	0.04703		NDPK2	0.02816		NDPK2	0.01562		NDPK2	0.00736		NDPK2	0.0045		NDPK2	0.00228		NDPK2	0.00077
	NDPK3	-0.02744		NDPK3	-0.02688		NDPK3	-0.02656		NDPK3	-0.02176		NDPK3	-0.01009		NDPK3	-0.00604		NDPK3	-0.00335		NDPK3	-0.00158		NDPK3	-0.00097		NDPK3	-0.00049		NDPK3	-0.00016
	NDPK4	0.01372		NDPK4	0.01344		NDPK4	0.01328		NDPK4	0.01088		NDPK4	0.00505		NDPK4	0.00302		NDPK4	0.00168		NDPK4	0.00079		NDPK4	0.00048		NDPK4	0.00024		NDPK4	8e-05
	NDPK5	0.01372		NDPK5	0.01344		NDPK5	0.01328		NDPK5	0.01088		NDPK5	0.00505		NDPK5	0.00302		NDPK5	0.00168		NDPK5	0.00079		NDPK5	0.00048		NDPK5	0.00024		NDPK5	8e-05
	NDPK6	0		NDPK6	0		NDPK6	0		NDPK6	0		NDPK6	0		NDPK6	0		NDPK6	0		NDPK6	0		NDPK6	0		NDPK6	0		NDPK6	0
	NDPK7	0.01372		NDPK7	0.01344		NDPK7	0.01328		NDPK7	0.01088		NDPK7	0.00505		NDPK7	0.00302		NDPK7	0.00168		NDPK7	0.00079		NDPK7	0.00048		NDPK7	0.00024		NDPK7	8e-05
	NDPK8	0.01372		NDPK8	0.01344		NDPK8	0.01328		NDPK8	0.01088		NDPK8	0.00505		NDPK8	0.00302		NDPK8	0.00168		NDPK8	0.00079		NDPK8	0.00048		NDPK8	0.00024		NDPK8	8e-05
	NH4t3	0.468		NH4t3	0.468		NH4t3	0.468		NH4t3	0.468		NH4t3	0.468		NH4t3	0.468		NH4t3	0.468		NH4t3	0.26361		NH4t3	0.16117		NH4t3	0.08175		NH4t3	0.02752
	NIabc	0		NIabc	0		NIabc	0		NIabc	0		NIabc	0		NIabc	0		NIabc	0		NIabc	0		NIabc	0		NIabc	0		NIabc	0
	NIT2	2.0139		NIT2	2.00848		NIT2	1.98219		NIT2	1.58158		NIT2	0.60809		NIT2	0.27017		NIT2	0.0457		NIT2	0		NIT2	0		NIT2	0		NIT2	0
	NIt5	0		NIt5	0		NIt5	0		NIt5	0		NIt5	0		NIt5	0		NIt5	0		NIt5	0		NIt5	0		NIt5	0		NIt5	0
	NNAM	0		NNAM	0		NNAM	0		NNAM	0		NNAM	0		NNAM	0		NNAM	0		NNAM	0		NNAM	0		NNAM	0		NNAM	0
	NNAT	0		NNAT	0.01148		NNAT	0.01135		NNAT	0.0093		NNAT	0.00431		NNAT	0.00258		NNAT	0.00143		NNAT	0.00068		NNAT	0.00041		NNAT	0.00021		NNAT	7e-05
	NNDMBRT	0		NNDMBRT	0		NNDMBRT	0		NNDMBRT	0		NNDMBRT	0		NNDMBRT	0		NNDMBRT	0		NNDMBRT	0		NNDMBRT	0		NNDMBRT	0		NNDMBRT	0
	NNDMBRT2	0		NNDMBRT2	0		NNDMBRT2	0		NNDMBRT2	0		NNDMBRT2	0		NNDMBRT2	0		NNDMBRT2	0		NNDMBRT2	0		NNDMBRT2	0		NNDMBRT2	0		NNDMBRT2	0
	NNDPR	0		NNDPR	0.01148		NNDPR	0.01135		NNDPR	0.0093		NNDPR	0.00431		NNDPR	0.00258		NNDPR	0.00143		NNDPR	0.00068		NNDPR	0.00041		NNDPR	0.00021		NNDPR	7e-05
	NO3abc	0		NO3abc	0		NO3abc	0		NO3abc	0		NO3abc	0		NO3abc	0		NO3abc	0		NO3abc	0		NO3abc	0		NO3abc	0		NO3abc	0
	NPPDO	0		NPPDO	0		NPPDO	0		NPPDO	0		NPPDO	0		NPPDO	0		NPPDO	0		NPPDO	0		NPPDO	0		NPPDO	0		NPPDO	0
	NTPP1	0		NTPP1	0		NTPP1	0		NTPP1	0		NTPP1	0		NTPP1	0		NTPP1	0		NTPP1	0		NTPP1	0		NTPP1	0		NTPP1	0
	NTPP2	0		NTPP2	0		NTPP2	0		NTPP2	0		NTPP2	0		NTPP2	0		NTPP2	0		NTPP2	0		NTPP2	0		NTPP2	0		NTPP2	0
	NTPP3	0		NTPP3	0		NTPP3	0		NTPP3	0		NTPP3	0		NTPP3	0		NTPP3	0		NTPP3	0		NTPP3	0		NTPP3	0		NTPP3	0
	NTPP4	0		NTPP4	0		NTPP4	0		NTPP4	0		NTPP4	0		NTPP4	0		NTPP4	0		NTPP4	0		NTPP4	0		NTPP4	0		NTPP4	0
	NTPP5	0		NTPP5	0		NTPP5	0		NTPP5	0		NTPP5	0		NTPP5	0		NTPP5	0		NTPP5	0		NTPP5	0		NTPP5	0		NTPP5	0
	NTPP6	0		NTPP6	0		NTPP6	0		NTPP6	0		NTPP6	0		NTPP6	0		NTPP6	0		NTPP6	0		NTPP6	0		NTPP6	0		NTPP6	0
	NTPP7	0		NTPP7	0		NTPP7	0		NTPP7	0		NTPP7	0		NTPP7	0		NTPP7	0		NTPP7	0		NTPP7	0		NTPP7	0		NTPP7	0
	NTPP8	0		NTPP8	0		NTPP8	0		NTPP8	0		NTPP8	0		NTPP8	0		NTPP8	0		NTPP8	0		NTPP8	0		NTPP8	0		NTPP8	0
	NTRIRfc	0		NTRIRfc	0		NTRIRfc	0		NTRIRfc	0		NTRIRfc	0		NTRIRfc	0		NTRIRfc	0		NTRIRfc	0		NTRIRfc	0		NTRIRfc	0		NTRIRfc	0
	NTRIRmq	0		NTRIRmq	0		NTRIRmq	0		NTRIRmq	0		NTRIRmq	0		NTRIRmq	0		NTRIRmq	0		NTRIRmq	0		NTRIRmq	0		NTRIRmq	0		NTRIRmq	0
	NTRLASE	0		NTRLASE	0		NTRLASE	0		NTRLASE	0		NTRLASE	0		NTRLASE	0		NTRLASE	0		NTRLASE	0		NTRLASE	0		NTRLASE	0		NTRLASE	0
	NTRLASE2	0		NTRLASE2	0		NTRLASE2	0		NTRLASE2	0		NTRLASE2	0		NTRLASE2	0		NTRLASE2	0		NTRLASE2	0		NTRLASE2	0		NTRLASE2	0		NTRLASE2	0
	NTRLASE3	0		NTRLASE3	0		NTRLASE3	0		NTRLASE3	0		NTRLASE3	0		NTRLASE3	0		NTRLASE3	0		NTRLASE3	0		NTRLASE3	0		NTRLASE3	0		NTRLASE3	0
	OBTFL	0		OBTFL	0		OBTFL	0		OBTFL	0		OBTFL	0		OBTFL	0		OBTFL	0		OBTFL	0		OBTFL	0		OBTFL	0		OBTFL	0
	OCBT	0.13349		OCBT	0.13078		OCBT	0.12925		OCBT	0.10589		OCBT	0.04911		OCBT	0.0294		OCBT	0.01631		OCBT	0.00769		OCBT	0.0047		OCBT	0.00238		OCBT	0.0008
	OCDMAT8	0.00256		OCDMAT8	0.00251		OCDMAT8	0.00248		OCDMAT8	0.00203		OCDMAT8	0.00094		OCDMAT8	0.00056		OCDMAT8	0.00031		OCDMAT8	0.00015		OCDMAT8	9e-05		OCDMAT8	5e-05		OCDMAT8	2e-05
	OCMAT3	0.16639		OCMAT3	0.16301		OCMAT3	0.1611		OCMAT3	0.13198		OCMAT3	0.06121		OCMAT3	0.03665		OCMAT3	0.02033		OCMAT3	0.00958		OCMAT3	0.0005		OCMAT3	0.00025		OCMAT3	9e-05
	OCTT	0		OCTT	0		OCTT	0		OCTT	0		OCTT	0		OCTT	0		OCTT	0		OCTT	0		OCTT	0		OCTT	0		OCTT	0
	ODACPHL	0.00256		ODACPHL	0.00251		ODACPHL	0.00248		ODACPHL	0.00203		ODACPHL	0.00094		ODACPHL	0.00056		ODACPHL	0.00031		ODACPHL	0.00015		ODACPHL	9e-05		ODACPHL	5e-05		ODACPHL	2e-05
	OIVD1	0.04872		OIVD1	0.04773		OIVD1	0.04717		OIVD1	0.03864		OIVD1	0.01792		OIVD1	0.01073		OIVD1	0.00595		OIVD1	0.00281		OIVD1	0.00172		OIVD1	0.00087		OIVD1	0.00029
	OIVD2	0.00087		OIVD2	0.00085		OIVD2	0.00084		OIVD2	0.00069		OIVD2	0.00032		OIVD2	0.00019		OIVD2	0.00011		OIVD2	5e-05		OIVD2	3e-05		OIVD2	2e-05		OIVD2	1e-05
	OIVD3	0.00181		OIVD3	0.00177		OIVD3	0.00175		OIVD3	0.00144		OIVD3	0.00067		OIVD3	0.0004		OIVD3	0.00022		OIVD3	0.0001		OIVD3	6e-05		OIVD3	3e-05		OIVD3	1e-05
	OMCDC	0.25204		OMCDC	0.24693		OMCDC	0.24403		OMCDC	0.19992		OMCDC	0.09273		OMCDC	0.05552		OMCDC	0.0308		OMCDC	0.01451		OMCDC	0.00887		OMCDC	0.0045		OMCDC	0.00151
	OMPDC	0.12784		OMPDC	0.12525		OMPDC	0.12378		OMPDC	0.1014		OMPDC	0.04703		OMPDC	0.02816		OMPDC	0.01562		OMPDC	0.00736		OMPDC	0.0045		OMPDC	0.00228		OMPDC	0.00077
	OOR	0		OOR	0		OOR	0		OOR	0		OOR	0		OOR	0		OOR	0		OOR	0		OOR	0		OOR	0		OOR	0
	OPHBDC	0		OPHBDC	0		OPHBDC	0		OPHBDC	0		OPHBDC	0		OPHBDC	0		OPHBDC	0		OPHBDC	0		OPHBDC	0		OPHBDC	0		OPHBDC	0
	OPHHX	0		OPHHX	0		OPHHX	0		OPHHX	0		OPHHX	0		OPHHX	0		OPHHX	0		OPHHX	0		OPHHX	0		OPHHX	0		OPHHX	0
	ORNTAC	0.13349		ORNTAC	0.13078		ORNTAC	0.12925		ORNTAC	0.10589		ORNTAC	0.04911		ORNTAC	0.0294		ORNTAC	0.01631		ORNTAC	0.00769		ORNTAC	0.0047		ORNTAC	0.00238		ORNTAC	0.0008
	ORPT	-0.12784		ORPT	-0.12525		ORPT	-0.12378		ORPT	-0.1014		ORPT	-0.04703		ORPT	-0.02816		ORPT	-0.01562		ORPT	-0.00736		ORPT	-0.0045		ORPT	-0.00228		ORPT	-0.00077
	OXFOt4	0		OXFOt4	0		OXFOt4	0		OXFOt4	0		OXFOt4	0		OXFOt4	0		OXFOt4	0		OXFOt4	0		OXFOt4	0		OXFOt4	0		OXFOt4	0
	P5CD	0		P5CD	0		P5CD	0		P5CD	0		P5CD	0		P5CD	0		P5CD	0		P5CD	0		P5CD	0		P5CD	0		P5CD	0
	P5CRy	0.09976		P5CRy	0.09774		P5CRy	0.09659		P5CRy	0.07913		P5CRy	0.0367		P5CRy	0.03725		P5CRy	0.02067		P5CRy	0.00974		P5CRy	0.00595		P5CRy	0.00302		P5CRy	0.00102
	PACCOAL	0		PACCOAL	0		PACCOAL	0		PACCOAL	0		PACCOAL	0		PACCOAL	0		PACCOAL	0		PACCOAL	0		PACCOAL	0		PACCOAL	0		PACCOAL	0
	PANTS	0		PANTS	0		PANTS	0		PANTS	0		PANTS	0		PANTS	0		PANTS	0		PANTS	0		PANTS	0		PANTS	0		PANTS	0
	PAPPT3	0		PAPPT3	0		PAPPT3	0		PAPPT3	0		PAPPT3	0		PAPPT3	0		PAPPT3	0		PAPPT3	0		PAPPT3	0		PAPPT3	0		PAPPT3	0
	PAPSR	0		PAPSR	0		PAPSR	0		PAPSR	0		PAPSR	0		PAPSR	0		PAPSR	0		PAPSR	0		PAPSR	0		PAPSR	0		PAPSR	0
	PBUTT	0		PBUTT	0		PBUTT	0		PBUTT	0		PBUTT	0		PBUTT	0		PBUTT	0		PBUTT	0		PBUTT	0		PBUTT	0		PBUTT	0
	PC	9.67122		PC	9.77899		PC	9.87535		PC	11.344		PC	14.9129		PC	16.1517		PC	16.9746		PC	17.5168		PC	17.7046		PC	17.8501		PC	17.9496
	PDH	0		PDH	0		PDH	0		PDH	0		PDH	0		PDH	0		PDH	0		PDH	0		PDH	0		PDH	0		PDH	0
	PDX5PS	0		PDX5PS	0		PDX5PS	0		PDX5PS	0		PDX5PS	0		PDX5PS	0		PDX5PS	0		PDX5PS	0		PDX5PS	0		PDX5PS	0		PDX5PS	0
	PFK	0		PFK	0		PFK	0		PFK	0		PFK	0		PFK	0		PFK	0		PFK	0		PFK	0		PFK	0		PFK	0
	PFL	0		PFL	0		PFL	0		PFL	0		PFL	9.43236		PFL	13.1051		PFL	15.545		PFL	16.8969		PFL	17.3256		PFL	17.6579		PFL	17.8849
	PGAMT	-0.03733		PGAMT	-0.03657		PGAMT	-0.03614		PGAMT	-0.02961		PGAMT	-0.01373		PGAMT	-0.00822		PGAMT	-0.00456		PGAMT	-0.00215		PGAMT	-0.00131		PGAMT	-0.00067		PGAMT	-0.00022
	PGCD	0.71534		PGCD	0.72379		PGCD	0.71531		PGCD	0.586		PGCD	0.2718		PGCD	0.16273		PGCD	0.09028		PGCD	0.04254		PGCD	0.02601		PGCD	0.01319		PGCD	0.00444
	PGI	-0.63859		PGI	-0.62563		PGI	-0.61829		PGI	-0.50653		PGI	-0.23493		PGI	-0.14066		PGI	-0.07803		PGI	-0.03677		PGI	-0.02248		PGI	-0.0114		PGI	-0.00384
	PGK	-2.20362		PGK	-2.20867		PGK	-2.18278		PGK	-1.7882		PGK	-0.82939		PGK	-0.49657		PGK	-0.27548		PGK	-0.12982		PGK	-0.07937		PGK	-0.04026		PGK	-0.01355
	PGLUSYN	0		PGLUSYN	0		PGLUSYN	0		PGLUSYN	0		PGLUSYN	0		PGLUSYN	0		PGLUSYN	0		PGLUSYN	0		PGLUSYN	0		PGLUSYN	0		PGLUSYN	0
	PGLYCP	0		PGLYCP	0		PGLYCP	0		PGLYCP	0		PGLYCP	0		PGLYCP	0		PGLYCP	0		PGLYCP	0		PGLYCP	0		PGLYCP	0		PGLYCP	0
	PGM	-2.93068		PGM	-2.94395		PGM	-2.90944		PGM	-2.38351		PGM	-1.1055		PGM	-0.66189		PGM	-0.36719		PGM	-0.17304		PGM	-0.1058		PGM	-0.05366		PGM	-0.01806
	PGMT	-0.621		PGMT	-0.6084		PGMT	-0.60127		PGMT	-0.49258		PGMT	-0.22846		PGMT	-0.13679		PGMT	-0.07588		PGMT	-0.03576		PGMT	-0.02186		PGMT	-0.01109		PGMT	-0.00373
	PGPPH	0		PGPPH	0		PGPPH	0		PGPPH	0		PGPPH	0		PGPPH	0		PGPPH	0		PGPPH	0		PGPPH	0		PGPPH	0		PGPPH	0
	PHCYT	0		PHCYT	0		PHCYT	0		PHCYT	0		PHCYT	0		PHCYT	0		PHCYT	0		PHCYT	0		PHCYT	0		PHCYT	0		PHCYT	0
	PHETA1	-0.08361		PHETA1	-0.08191		PHETA1	-0.08095		PHETA1	-0.06632		PHETA1	-0.03076		PHETA1	-0.01842		PHETA1	-0.01022		PHETA1	-0.00481		PHETA1	-0.00294		PHETA1	-0.00149		PHETA1	-0.0005
	PHETRS	0		PHETRS	0		PHETRS	0		PHETRS	0		PHETRS	0		PHETRS	0		PHETRS	0		PHETRS	0		PHETRS	0		PHETRS	0		PHETRS	0
	PIabc	0		PIabc	0		PIabc	0		PIabc	0		PIabc	0		PIabc	0		PIabc	0		PIabc	0		PIabc	0		PIabc	0		PIabc	0
	PIt6	206.701		PIt6	205.553		PIt6	203.92		PIt6	178.597		PIt6	108.508		PIt6	84.1792		PIt6	68.0176		PIt6	60.4355		PIt6	58.3059		PIt6	56.6276		PIt6	55.4815
	PIt7	-205.523		PIt7	-204.376		PIt7	-202.757		PIt7	-177.644		PIt7	-108.066		PIt7	-83.9147		PIt7	-67.8709		PIt7	-60.3664		PIt7	-58.2636		PIt7	-56.6061		PIt7	-55.4742
	PMANM	0		PMANM	0		PMANM	0		PMANM	0		PMANM	0		PMANM	0		PMANM	0		PMANM	0		PMANM	0		PMANM	0		PMANM	0
	PMPK	0		PMPK	0		PMPK	0		PMPK	0		PMPK	0		PMPK	0		PMPK	0		PMPK	0		PMPK	0		PMPK	0		PMPK	0
	PNTEH	0		PNTEH	0		PNTEH	0		PNTEH	0		PNTEH	0		PNTEH	0		PNTEH	0		PNTEH	0		PNTEH	0		PNTEH	0		PNTEH	0
	PNTK	0		PNTK	0		PNTK	0		PNTK	0		PNTK	0		PNTK	0		PNTK	0		PNTK	0		PNTK	0		PNTK	0		PNTK	0
	POR	-6.10364		POR	-6.05251		POR	-5.98157		POR	-4.90029		POR	-11.7052		POR	-14.4659		POR	-16.2999		POR	-17.2527		POR	-17.5431		POR	-17.7682		POR	-17.922
	PPA	1.22391		PPA	1.24501		PPA	1.23041		PPA	1.008		PPA	0.46752		PPA	0.27991		PPA	0.15529		PPA	0.07318		PPA	0.0501		PPA	0.02541		PPA	0.00855
	PPA_1	0		PPA_1	0		PPA_1	0		PPA_1	0		PPA_1	0		PPA_1	0		PPA_1	0		PPA_1	0		PPA_1	0		PPA_1	0		PPA_1	0
	PPACH	0		PPACH	0		PPACH	0		PPACH	0		PPACH	0		PPACH	0		PPACH	0		PPACH	0		PPACH	0		PPACH	0		PPACH	0
	PPAK	0		PPAK	0		PPAK	0		PPAK	0		PPAK	0		PPAK	0		PPAK	0		PPAK	0		PPAK	0		PPAK	0		PPAK	0
	PPBNGS	0		PPBNGS	0		PPBNGS	0		PPBNGS	0		PPBNGS	0		PPBNGS	0		PPBNGS	0		PPBNGS	0		PPBNGS	0		PPBNGS	0		PPBNGS	0
	PPCDC	0		PPCDC	0		PPCDC	0		PPCDC	0		PPCDC	0		PPCDC	0		PPCDC	0		PPCDC	0		PPCDC	0		PPCDC	0		PPCDC	0
	PPCK	0		PPCK	0		PPCK	0		PPCK	0		PPCK	0		PPCK	0		PPCK	0		PPCK	0		PPCK	0		PPCK	0		PPCK	0
	PPCKG	0		PPCKG	0		PPCKG	0		PPCKG	0		PPCKG	0		PPCKG	0		PPCKG	0		PPCKG	0		PPCKG	0		PPCKG	0		PPCKG	0
	PPDK	0		PPDK	0		PPDK	0		PPDK	0		PPDK	0		PPDK	0		PPDK	0		PPDK	0		PPDK	0		PPDK	0		PPDK	0
	PPIK	0		PPIK	0		PPIK	0		PPIK	0		PPIK	0		PPIK	0		PPIK	0		PPIK	0		PPIK	0		PPIK	0		PPIK	0
	PPNCL	0		PPNCL	0		PPNCL	0		PPNCL	0		PPNCL	0		PPNCL	0		PPNCL	0		PPNCL	0		PPNCL	0		PPNCL	0		PPNCL	0
	PPND	0.06223		PPND	0.06097		PPND	0.06026		PPND	0.04936		PPND	0.0229		PPND	0.01371		PPND	0.0076		PPND	0.00358		PPND	0.00219		PPND	0.00111		PPND	0.00037
	PPNDH	0.08361		PPNDH	0.08191		PPNDH	0.08095		PPNDH	0.06632		PPNDH	0.03076		PPNDH	0.01842		PPNDH	0.01022		PPNDH	0.00481		PPNDH	0.00294		PPNDH	0.00149		PPNDH	0.0005
	PPPGO	0		PPPGO	0		PPPGO	0		PPPGO	0		PPPGO	0		PPPGO	0		PPPGO	0		PPPGO	0		PPPGO	0		PPPGO	0		PPPGO	0
	PPS	3.30016		PPS	3.30592		PPS	3.26717		PPS	2.67657		PPS	1.24143		PPS	0.74327		PPS	0.41234		PPS	0.19431		PPS	0.1188		PPS	0.06026		PPS	0.02028
	PPTT	0		PPTT	0		PPTT	0		PPTT	0		PPTT	0		PPTT	0		PPTT	0		PPTT	0		PPTT	0		PPTT	0		PPTT	0
	PRAGS	0.10502		PRAGS	0.11437		PRAGS	0.11303		PRAGS	0.0926		PRAGS	0.04295		PRAGS	0.02571		PRAGS	0.01427		PRAGS	0.00672		PRAGS	0.00411		PRAGS	0.00208		PRAGS	0.0007
	PRAI	0.02565		PRAI	0.02513		PRAI	0.02484		PRAI	0.02035		PRAI	0.00944		PRAI	0.00565		PRAI	0.00313		PRAI	0.00148		PRAI	0.0009		PRAI	0.00046		PRAI	0.00015
	PRAIS	0.10502		PRAIS	0.11437		PRAIS	0.11303		PRAIS	0.0926		PRAIS	0.04295		PRAIS	0.02571		PRAIS	0.01427		PRAIS	0.00672		PRAIS	0.00411		PRAIS	0.00208		PRAIS	0.0007
	PRAMPC	0.04276		PRAMPC	0.04189		PRAMPC	0.0414		PRAMPC	0.03391		PRAMPC	0.01573		PRAMPC	0.00942		PRAMPC	0.00522		PRAMPC	0.00246		PRAMPC	0.00151		PRAMPC	0.00076		PRAMPC	0.00026
	PRASCS	0.10502		PRASCS	0.11437		PRASCS	0.11303		PRASCS	0.0926		PRASCS	0.04295		PRASCS	0.02571		PRASCS	0.01427		PRASCS	0.00672		PRASCS	0.00411		PRASCS	0.00208		PRASCS	0.0007
	PRATPP	0.04276		PRATPP	0.04189		PRATPP	0.0414		PRATPP	0.03391		PRATPP	0.01573		PRATPP	0.00942		PRATPP	0.00522		PRATPP	0.00246		PRATPP	0.00151		PRATPP	0.00076		PRATPP	0.00026
	PRFGS	0.10502		PRFGS	0.11437		PRFGS	0.11303		PRFGS	0.0926		PRFGS	0.04295		PRFGS	0.02571		PRFGS	0.01427		PRFGS	0.00672		PRFGS	0.00411		PRFGS	0.00208		PRFGS	0.0007
	PRMICI	0.04276		PRMICI	0.04189		PRMICI	0.0414		PRMICI	0.03391		PRMICI	0.01573		PRMICI	0.00942		PRMICI	0.00522		PRMICI	0.00246		PRMICI	0.00151		PRMICI	0.00076		PRMICI	0.00026
	PRO1z	0		PRO1z	0		PRO1z	0		PRO1z	0		PRO1z	0		PRO1z	0.01528		PRO1z	0.00848		PRO1z	0.00399		PRO1z	0.00244		PRO1z	0.00124		PRO1z	0.00042
	PROt5	0		PROt5	0		PROt5	0		PROt5	0		PROt5	0		PROt5	0		PROt5	0		PROt5	0		PROt5	0		PROt5	0		PROt5	0
	PROTRS	0		PROTRS	0		PROTRS	0		PROTRS	0		PROTRS	0		PROTRS	0		PROTRS	0		PROTRS	0		PROTRS	0		PROTRS	0		PROTRS	0
	PRPPS	0.30127		PRPPS	0.31812		PRPPS	0.3144		PRPPS	0.25756		PRPPS	0.11946		PRPPS	0.07152		PRPPS	0.03968		PRPPS	0.0187		PRPPS	0.01143		PRPPS	0.0058		PRPPS	0.00195
	PSCVT	0.1715		PSCVT	0.16802		PSCVT	0.16605		PSCVT	0.13603		PSCVT	0.06309		PSCVT	0.03778		PSCVT	0.02096		PSCVT	0.00988		PSCVT	0.00604		PSCVT	0.00306		PSCVT	0.00103
	PSDC	0		PSDC	0		PSDC	0		PSDC	0		PSDC	0		PSDC	0		PSDC	0		PSDC	0		PSDC	0		PSDC	0		PSDC	0
	PSERT	0.71534		PSERT	0.72379		PSERT	0.71531		PSERT	0.586		PSERT	0.2718		PSERT	0.16273		PSERT	0.09028		PSERT	0.04254		PSERT	0.02601		PSERT	0.01319		PSERT	0.00444
	PSP_L	0.71534		PSP_L	0.72379		PSP_L	0.71531		PSP_L	0.586		PSP_L	0.2718		PSP_L	0.16273		PSP_L	0.09028		PSP_L	0.04254		PSP_L	0.02601		PSP_L	0.01319		PSP_L	0.00444
	PSRED3	0		PSRED3	0		PSRED3	0		PSRED3	0		PSRED3	0		PSRED3	0		PSRED3	0		PSRED3	0		PSRED3	0		PSRED3	0		PSRED3	0
	PSUDS	0		PSUDS	0		PSUDS	0		PSUDS	0		PSUDS	0		PSUDS	0		PSUDS	0		PSUDS	0		PSUDS	0		PSUDS	0		PSUDS	0
	PSULF_e	0		PSULF_e	0		PSULF_e	0		PSULF_e	0		PSULF_e	0		PSULF_e	0		PSULF_e	0		PSULF_e	0		PSULF_e	0		PSULF_e	0		PSULF_e	0
	PTA2	0		PTA2	0		PTA2	0		PTA2	0		PTA2	0		PTA2	0		PTA2	0		PTA2	0		PTA2	0		PTA2	0		PTA2	0
	PTAr	-18.1563		PTAr	-18.1417		PTAr	-18.14		PTAr	-18.1147		PTAr	-18.0532		PTAr	-18.0318		PTAr	-18.0177		PTAr	-18.0083		PTAr	-18.0051		PTAr	-18.0026		PTAr	-18.0009
	PTHPS	0		PTHPS	0		PTHPS	0		PTHPS	0		PTHPS	0		PTHPS	0		PTHPS	0		PTHPS	0		PTHPS	0		PTHPS	0		PTHPS	0
	PTPAT	0		PTPAT	0		PTPAT	0		PTPAT	0		PTPAT	0		PTPAT	0		PTPAT	0		PTPAT	0		PTPAT	0		PTPAT	0		PTPAT	0
	PYK	0		PYK	0		PYK	0		PYK	0		PYK	0		PYK	0		PYK	0		PYK	0		PYK	0		PYK	0		PYK	0
	PYRt2	0		PYRt2	0		PYRt2	0		PYRt2	0		PYRt2	0		PYRt2	0		PYRt2	0		PYRt2	0		PYRt2	0		PYRt2	0		PYRt2	0
	PYRZAM	0		PYRZAM	0		PYRZAM	0		PYRZAM	0		PYRZAM	0		PYRZAM	0		PYRZAM	0		PYRZAM	0		PYRZAM	0		PYRZAM	0		PYRZAM	0
	QULNS	0		QULNS	0.01148		QULNS	0.01135		QULNS	0.0093		QULNS	0.00431		QULNS	0.00258		QULNS	0.00143		QULNS	0.00068		QULNS	0.00041		QULNS	0.00021		QULNS	7e-05
	RBFK	0		RBFK	0		RBFK	0		RBFK	0		RBFK	0		RBFK	0		RBFK	0		RBFK	0		RBFK	0		RBFK	0		RBFK	0
	RBFSa	0		RBFSa	0		RBFSa	0		RBFSa	0		RBFSa	0		RBFSa	0		RBFSa	0		RBFSa	0		RBFSa	0		RBFSa	0		RBFSa	0
	RBFSb	0		RBFSb	0		RBFSb	0		RBFSb	0		RBFSb	0		RBFSb	0		RBFSb	0		RBFSb	0		RBFSb	0		RBFSb	0		RBFSb	0
	RBK	0		RBK	0		RBK	0		RBK	0		RBK	0		RBK	0		RBK	0		RBK	0		RBK	0		RBK	0		RBK	0
	RBZP	0		RBZP	0		RBZP	0		RBZP	0		RBZP	0		RBZP	0		RBZP	0		RBZP	0		RBZP	0		RBZP	0		RBZP	0
	RNDR1	0.01372		RNDR1	0.01344		RNDR1	0.01328		RNDR1	0.01088		RNDR1	0.00505		RNDR1	0.00302		RNDR1	0.00168		RNDR1	0.00079		RNDR1	0.00048		RNDR1	0.00024		RNDR1	8e-05
	RNDR2	0.01372		RNDR2	0.01344		RNDR2	0.01328		RNDR2	0.01088		RNDR2	0.00505		RNDR2	0.00302		RNDR2	0.00168		RNDR2	0.00079		RNDR2	0.00048		RNDR2	0.00024		RNDR2	8e-05
	RNDR3	0.02744		RNDR3	0.02688		RNDR3	0.02656		RNDR3	0.02176		RNDR3	0.01009		RNDR3	0.00604		RNDR3	0.00335		RNDR3	0.00158		RNDR3	0.00097		RNDR3	0.00049		RNDR3	0.00016
	RNDR4	0		RNDR4	0		RNDR4	0		RNDR4	0		RNDR4	0		RNDR4	0		RNDR4	0		RNDR4	0		RNDR4	0		RNDR4	0		RNDR4	0
	RPE	-0.26583		RPE	-0.27575		RPE	-0.27251		RPE	-0.22325		RPE	-0.10355		RPE	-0.062		RPE	-0.03439		RPE	-0.01621		RPE	-0.00991		RPE	-0.00503		RPE	-0.00169
	RPI	-0.26583		RPI	-0.27575		RPI	-0.27251		RPI	-0.22325		RPI	-0.10355		RPI	-0.062		RPI	-0.03439		RPI	-0.01621		RPI	-0.00991		RPI	-0.00503		RPI	-0.00169
	S7PI	0		S7PI	0		S7PI	0		S7PI	0		S7PI	0		S7PI	0		S7PI	0		S7PI	0		S7PI	0		S7PI	0		S7PI	0
	SACCD2	0		SACCD2	0		SACCD2	0		SACCD2	0		SACCD2	0		SACCD2	0		SACCD2	0		SACCD2	0		SACCD2	0		SACCD2	0		SACCD2	0
	SADT2	0.11069		SADT2	0.10844		SADT2	0.10717		SADT2	0.0878		SADT2	0.04072		SADT2	0.02438		SADT2	0.01353		SADT2	0.00637		SADT2	0.0039		SADT2	0.00198		SADT2	0.00067
	SBDH	0		SBDH	0		SBDH	0		SBDH	0		SBDH	0		SBDH	0		SBDH	0		SBDH	0		SBDH	0		SBDH	0		SBDH	0
	SDPDS	0.16963		SDPDS	0.16619		SDPDS	0.16424		SDPDS	0.13455		SDPDS	0.06241		SDPDS	0.03736		SDPDS	0.02073		SDPDS	0.00977		SDPDS	0.00597		SDPDS	0.00303		SDPDS	0.00102
	SDPTA	-0.16963		SDPTA	-0.16619		SDPTA	-0.16424		SDPTA	-0.13455		SDPTA	-0.06241		SDPTA	-0.03736		SDPTA	-0.02073		SDPTA	-0.00977		SDPTA	-0.00597		SDPTA	-0.00303		SDPTA	-0.00102
	SECYSL	0		SECYSL	0		SECYSL	0		SECYSL	0		SECYSL	0		SECYSL	0		SECYSL	0		SECYSL	0		SECYSL	0		SECYSL	0		SECYSL	0
	SEPPS	0		SEPPS	0		SEPPS	0		SEPPS	0		SEPPS	0		SEPPS	0		SEPPS	0		SEPPS	0		SEPPS	0		SEPPS	0		SEPPS	0
	SERAT	0.04133		SERAT	0.04049		SERAT	0.04002		SERAT	0.03278		SERAT	0.01521		SERAT	0.0091		SERAT	0.00505		SERAT	0.00238		SERAT	0.00146		SERAT	0.00074		SERAT	0.00025
	SERD_L	0		SERD_L	0		SERD_L	0		SERD_L	0		SERD_L	0		SERD_L	0		SERD_L	0		SERD_L	0		SERD_L	0		SERD_L	0		SERD_L	0
	SERTRS	0		SERTRS	0		SERTRS	0		SERTRS	0		SERTRS	0		SERTRS	0		SERTRS	0		SERTRS	0		SERTRS	0		SERTRS	0		SERTRS	0
	SERTRST	0		SERTRST	0		SERTRST	0		SERTRST	0		SERTRST	0		SERTRST	0		SERTRST	0		SERTRST	0		SERTRST	0		SERTRST	0		SERTRST	0
	SHCHCC	0		SHCHCC	0		SHCHCC	0		SHCHCC	0		SHCHCC	0		SHCHCC	0		SHCHCC	0		SHCHCC	0		SHCHCC	0		SHCHCC	0		SHCHCC	0
	SHCHD	0		SHCHD	0		SHCHD	0		SHCHD	0		SHCHD	0		SHCHD	0		SHCHD	0		SHCHD	0		SHCHD	0		SHCHD	0		SHCHD	0
	SHCHF	0		SHCHF	0		SHCHF	0		SHCHF	0		SHCHF	0		SHCHF	0		SHCHF	0		SHCHF	0		SHCHF	0		SHCHF	0		SHCHF	0
	SHK3D	0.1715		SHK3D	0.16802		SHK3D	0.16605		SHK3D	0.13603		SHK3D	0.06309		SHK3D	0.03778		SHK3D	0.02096		SHK3D	0.00988		SHK3D	0.00604		SHK3D	0.00306		SHK3D	0.00103
	SHKK	0.1715		SHKK	0.16802		SHKK	0.16605		SHKK	0.13603		SHKK	0.06309		SHKK	0.03778		SHKK	0.02096		SHKK	0.00988		SHKK	0.00604		SHKK	0.00306		SHKK	0.00103
	SO4t2	0.11069		SO4t2	0.10844		SO4t2	0.10717		SO4t2	0.0878		SO4t2	0.04072		SO4t2	0.02438		SO4t2	0.01353		SO4t2	0.00637		SO4t2	0.0039		SO4t2	0.00198		SO4t2	0.00067
	SOD	0		SOD	0		SOD	0		SOD	0		SOD	0		SOD	0		SOD	0		SOD	0		SOD	0		SOD	0		SOD	0
	SPMS	0		SPMS	0		SPMS	0		SPMS	0		SPMS	0		SPMS	0		SPMS	0		SPMS	0		SPMS	0		SPMS	0		SPMS	0
	SQHOC1	0		SQHOC1	0		SQHOC1	0		SQHOC1	0		SQHOC1	0		SQHOC1	0		SQHOC1	0		SQHOC1	0		SQHOC1	0		SQHOC1	0		SQHOC1	0
	SQHOC2	0		SQHOC2	0		SQHOC2	0		SQHOC2	0		SQHOC2	0		SQHOC2	0		SQHOC2	0		SQHOC2	0		SQHOC2	0		SQHOC2	0		SQHOC2	0
	SUCFUMtdc	0		SUCFUMtdc	0		SUCFUMtdc	0		SUCFUMtdc	0		SUCFUMtdc	0		SUCFUMtdc	0		SUCFUMtdc	0		SUCFUMtdc	0		SUCFUMtdc	0		SUCFUMtdc	0		SUCFUMtdc	0
	SUCOAS	-7.79437		SUCOAS	-7.91726		SUCOAS	-8.03544		SUCOAS	-9.83671		SUCOAS	-14.2138		SUCOAS	-15.7331		SUCOAS	-16.7424		SUCOAS	-17.4074		SUCOAS	-17.6377		SUCOAS	-17.8162		SUCOAS	-17.9381
	SULabc	0		SULabc	0		SULabc	0		SULabc	0		SULabc	0		SULabc	0		SULabc	0		SULabc	0		SULabc	0		SULabc	0		SULabc	0
	SULR	-0.11069		SULR	-0.10844		SULR	-0.10717		SULR	-0.0878		SULR	-0.04072		SULR	-0.02438		SULR	-0.01353		SULR	-0.00637		SULR	-0.0039		SULR	-0.00198		SULR	-0.00067
	TADSK	0		TADSK	0		TADSK	0		TADSK	0		TADSK	0		TADSK	0		TADSK	0		TADSK	0		TADSK	0		TADSK	0		TADSK	0
	TAL	-0.04716		TAL	-0.05386		TAL	-0.05323		TAL	-0.04361		TAL	-0.02023		TAL	-0.01211		TAL	-0.00672		TAL	-0.00317		TAL	-0.00194		TAL	-0.00098		TAL	-0.00033
	TDACPHL	0.01417		TDACPHL	0.01388		TDACPHL	0.01372		TDACPHL	0.01124		TDACPHL	0.00521		TDACPHL	0.00312		TDACPHL	0.00173		TDACPHL	0.00082		TDACPHL	0.0005		TDACPHL	0.00025		TDACPHL	9e-05
	TDMAT6	-0.15222		TDMAT6	-0.14913		TDMAT6	-0.14739		TDMAT6	-0.12074		TDMAT6	-0.056		TDMAT6	-0.03353		TDMAT6	-0.0186		TDMAT6	-0.00877		TDMAT6	0		TDMAT6	0		TDMAT6	0
	TDPDRR	0		TDPDRR	0		TDPDRR	0		TDPDRR	0		TDPDRR	0		TDPDRR	0		TDPDRR	0		TDPDRR	0		TDPDRR	0		TDPDRR	0		TDPDRR	0
	TDPGDH	0		TDPGDH	0		TDPGDH	0		TDPGDH	0		TDPGDH	0		TDPGDH	0		TDPGDH	0		TDPGDH	0		TDPGDH	0		TDPGDH	0		TDPGDH	0
	THDPS	0.16963		THDPS	0.16619		THDPS	0.16424		THDPS	0.13455		THDPS	0.06241		THDPS	0.03736		THDPS	0.02073		THDPS	0.00977		THDPS	0.00597		THDPS	0.00303		THDPS	0.00102
	THPDH	0		THPDH	0		THPDH	0		THPDH	0		THPDH	0		THPDH	0		THPDH	0		THPDH	0		THPDH	0		THPDH	0		THPDH	0
	THRA	0.04563		THRA	0.03322		THRA	0.03283		THRA	0.0269		THRA	0.01248		THRA	0.00747		THRA	0.00414		THRA	0.00195		THRA	0.00119		THRA	0.00061		THRA	0.0002
	THRD_L	0.13293		THRD_L	0.13023		THRD_L	0.1287		THRD_L	0.10544		THRD_L	0.0489		THRD_L	0.02928		THRD_L	0.01624		THRD_L	0.00765		THRD_L	0.00468		THRD_L	0.00237		THRD_L	0.0008
	THRLAD	0		THRLAD	0		THRLAD	0		THRLAD	0		THRLAD	0		THRLAD	0		THRLAD	0		THRLAD	0		THRLAD	0		THRLAD	0		THRLAD	0
	THRPD	0		THRPD	0		THRPD	0		THRPD	0		THRPD	0		THRPD	0		THRPD	0		THRPD	0		THRPD	0		THRPD	0		THRPD	0
	THRS	0.29305		THRS	0.27562		THRS	0.27239		THRS	0.22315		THRS	0.1035		THRS	0.06197		THRS	0.03438		THRS	0.0162		THRS	0.0099		THRS	0.00502		THRS	0.00169
	THRTRS	0		THRTRS	0		THRTRS	0		THRTRS	0		THRTRS	0		THRTRS	0		THRTRS	0		THRTRS	0		THRTRS	0		THRTRS	0		THRTRS	0
	TKT1	-0.04716		TKT1	-0.05386		TKT1	-0.05323		TKT1	-0.04361		TKT1	-0.02023		TKT1	-0.01211		TKT1	-0.00672		TKT1	-0.00317		TKT1	-0.00194		TKT1	-0.00098		TKT1	-0.00033
	TKT2	-0.21866		TKT2	-0.22188		TKT2	-0.21928		TKT2	-0.17964		TKT2	-0.08332		TKT2	-0.04989		TKT2	-0.02767		TKT2	-0.01304		TKT2	-0.00797		TKT2	-0.00404		TKT2	-0.00136
	TMDK1	0		TMDK1	0		TMDK1	0		TMDK1	0		TMDK1	0		TMDK1	0		TMDK1	0		TMDK1	0		TMDK1	0		TMDK1	0		TMDK1	0
	TMDS	0.01372		TMDS	0.01344		TMDS	0.01328		TMDS	0.01088		TMDS	0.00505		TMDS	0.00302		TMDS	0.00168		TMDS	0.00079		TMDS	0.00048		TMDS	0.00024		TMDS	8e-05
	TMPK	0		TMPK	0		TMPK	0		TMPK	0		TMPK	0		TMPK	0		TMPK	0		TMPK	0		TMPK	0		TMPK	0		TMPK	0
	TMPPP	0		TMPPP	0		TMPPP	0		TMPPP	0		TMPPP	0		TMPPP	0		TMPPP	0		TMPPP	0		TMPPP	0		TMPPP	0		TMPPP	0
	TPI	-0.94174		TPI	-0.94943		TPI	-0.9383		TPI	-0.76869		TPI	-0.35653		TPI	-0.21346		TPI	-0.11842		TPI	-0.0558		TPI	-0.03412		TPI	-0.01731		TPI	-0.00582
	TRDR	0.16556		TRDR	0.1622		TRDR	0.1603		TRDR	0.13132		TRDR	0.06091		TRDR	0.03647		TRDR	0.02023		TRDR	0.00953		TRDR	0.00583		TRDR	0.00296		TRDR	0.001
	TRE6PP	0		TRE6PP	0		TRE6PP	0		TRE6PP	0		TRE6PP	0		TRE6PP	0		TRE6PP	0		TRE6PP	0		TRE6PP	0		TRE6PP	0		TRE6PP	0
	TRE6PS	0		TRE6PS	0		TRE6PS	0		TRE6PS	0		TRE6PS	0		TRE6PS	0		TRE6PS	0		TRE6PS	0		TRE6PS	0		TRE6PS	0		TRE6PS	0
	TRPS1	0.02565		TRPS1	0.02513		TRPS1	0.02484		TRPS1	0.02035		TRPS1	0.00944		TRPS1	0.00565		TRPS1	0.00313		TRPS1	0.00148		TRPS1	0.0009		TRPS1	0.00046		TRPS1	0.00015
	TRPTRS	0		TRPTRS	0		TRPTRS	0		TRPTRS	0		TRPTRS	0		TRPTRS	0		TRPTRS	0		TRPTRS	0		TRPTRS	0		TRPTRS	0		TRPTRS	0
	TSULabc	0		TSULabc	0		TSULabc	0		TSULabc	0		TSULabc	0		TSULabc	0		TSULabc	0		TSULabc	0		TSULabc	0		TSULabc	0		TSULabc	0
	TSULST	0		TSULST	0		TSULST	0		TSULST	0		TSULST	0		TSULST	0		TSULST	0		TSULST	0		TSULST	0		TSULST	0		TSULST	0
	TYRTA	-0.06223		TYRTA	-0.06097		TYRTA	-0.06026		TYRTA	-0.04936		TYRTA	-0.0229		TYRTA	-0.01371		TYRTA	-0.0076		TYRTA	-0.00358		TYRTA	-0.00219		TYRTA	-0.00111		TYRTA	-0.00037
	TYRTRS	0		TYRTRS	0		TYRTRS	0		TYRTRS	0		TYRTRS	0		TYRTRS	0		TYRTRS	0		TYRTRS	0		TYRTRS	0		TYRTRS	0		TYRTRS	0
	UAAGDS	0		UAAGDS	0		UAAGDS	0		UAAGDS	0		UAAGDS	0		UAAGDS	0		UAAGDS	0		UAAGDS	0		UAAGDS	0		UAAGDS	0		UAAGDS	0
	UACAT	0		UACAT	0		UACAT	0		UACAT	0		UACAT	0		UACAT	0		UACAT	0		UACAT	0		UACAT	0		UACAT	0		UACAT	0
	UACMAMO	0		UACMAMO	0		UACMAMO	0		UACMAMO	0		UACMAMO	0		UACMAMO	0		UACMAMO	0		UACMAMO	0		UACMAMO	0		UACMAMO	0		UACMAMO	0
	UAG2E	0		UAG2E	0		UAG2E	0		UAG2E	0		UAG2E	0		UAG2E	0		UAG2E	0		UAG2E	0		UAG2E	0		UAG2E	0		UAG2E	0
	UAG2EMA	0		UAG2EMA	0		UAG2EMA	0		UAG2EMA	0		UAG2EMA	0		UAG2EMA	0		UAG2EMA	0		UAG2EMA	0		UAG2EMA	0		UAG2EMA	0		UAG2EMA	0
	UAGCVT	0.01476		UAGCVT	0.01446		UAGCVT	0.01429		UAGCVT	0.01171		UAGCVT	0.00543		UAGCVT	0.00325		UAGCVT	0.0018		UAGCVT	0.00085		UAGCVT	0.00052		UAGCVT	0.00026		UAGCVT	9e-05
	UAGDP	0.03733		UAGDP	0.03657		UAGDP	0.03614		UAGDP	0.02961		UAGDP	0.01373		UAGDP	0.00822		UAGDP	0.00456		UAGDP	0.00215		UAGDP	0.00131		UAGDP	0.00067		UAGDP	0.00022
	UAGPT3	0		UAGPT3	0		UAGPT3	0		UAGPT3	0		UAGPT3	0		UAGPT3	0		UAGPT3	0		UAGPT3	0		UAGPT3	0		UAGPT3	0		UAGPT3	0
	UAMAGS	0		UAMAGS	0		UAMAGS	0		UAMAGS	0		UAMAGS	0		UAMAGS	0		UAMAGS	0		UAMAGS	0		UAMAGS	0		UAMAGS	0		UAMAGS	0
	UAMAS	0		UAMAS	0		UAMAS	0		UAMAS	0		UAMAS	0		UAMAS	0		UAMAS	0		UAMAS	0		UAMAS	0		UAMAS	0		UAMAS	0
	UAPGR	0.01476		UAPGR	0.01446		UAPGR	0.01429		UAPGR	0.01171		UAPGR	0.00543		UAPGR	0.00325		UAPGR	0.0018		UAPGR	0.00085		UAPGR	0.00052		UAPGR	0.00026		UAPGR	9e-05
	UDCPDP	0		UDCPDP	0		UDCPDP	0		UDCPDP	0		UDCPDP	0		UDCPDP	0		UDCPDP	0		UDCPDP	0		UDCPDP	0		UDCPDP	0		UDCPDP	0
	UDPDPS	0		UDPDPS	0		UDPDPS	0		UDPDPS	0		UDPDPS	0		UDPDPS	0		UDPDPS	0		UDPDPS	0		UDPDPS	0		UDPDPS	0		UDPDPS	0
	UDPG4E	0		UDPG4E	0		UDPG4E	0		UDPG4E	0		UDPG4E	0		UDPG4E	0		UDPG4E	0		UDPG4E	0		UDPG4E	0		UDPG4E	0		UDPG4E	0
	UDPGD	0		UDPGD	0		UDPGD	0		UDPGD	0		UDPGD	0		UDPGD	0		UDPGD	0		UDPGD	0		UDPGD	0		UDPGD	0		UDPGD	0
	UGMDDS	0		UGMDDS	0		UGMDDS	0		UGMDDS	0		UGMDDS	0		UGMDDS	0		UGMDDS	0		UGMDDS	0		UGMDDS	0		UGMDDS	0		UGMDDS	0
	UGSAT	0		UGSAT	0		UGSAT	0		UGSAT	0		UGSAT	0		UGSAT	0		UGSAT	0		UGSAT	0		UGSAT	0		UGSAT	0		UGSAT	0
	UHGADA	0		UHGADA	0		UHGADA	0		UHGADA	0		UHGADA	0		UHGADA	0		UHGADA	0		UHGADA	0		UHGADA	0		UHGADA	0		UHGADA	0
	UPP3MT	0		UPP3MT	0		UPP3MT	0		UPP3MT	0		UPP3MT	0		UPP3MT	0		UPP3MT	0		UPP3MT	0		UPP3MT	0		UPP3MT	0		UPP3MT	0
	UPP3S	0		UPP3S	0		UPP3S	0		UPP3S	0		UPP3S	0		UPP3S	0		UPP3S	0		UPP3S	0		UPP3S	0		UPP3S	0		UPP3S	0
	UPPDC1	0		UPPDC1	0		UPPDC1	0		UPPDC1	0		UPPDC1	0		UPPDC1	0		UPPDC1	0		UPPDC1	0		UPPDC1	0		UPPDC1	0		UPPDC1	0
	UPPRT	0		UPPRT	0		UPPRT	0		UPPRT	0		UPPRT	0		UPPRT	0		UPPRT	0		UPPRT	0		UPPRT	0		UPPRT	0		UPPRT	0
	URAt2	0		URAt2	0		URAt2	0		URAt2	0		URAt2	0		URAt2	0		URAt2	0		URAt2	0		URAt2	0		URAt2	0		URAt2	0
	URFGTT	0		URFGTT	0		URFGTT	0		URFGTT	0		URFGTT	0		URFGTT	0		URFGTT	0		URFGTT	0		URFGTT	0		URFGTT	0		URFGTT	0
	URIDK1	0.12784		URIDK1	0.12525		URIDK1	0.12378		URIDK1	0.1014		URIDK1	0.04703		URIDK1	0.02816		URIDK1	0.01562		URIDK1	0.00736		URIDK1	0.0045		URIDK1	0.00228		URIDK1	0.00077
	URIDK2	0		URIDK2	0		URIDK2	0		URIDK2	0		URIDK2	0		URIDK2	0		URIDK2	0		URIDK2	0		URIDK2	0		URIDK2	0		URIDK2	0
	USHD	0		USHD	0		USHD	0		USHD	0		USHD	0		USHD	0		USHD	0		USHD	0		USHD	0		USHD	0		USHD	0
	VALabc	0		VALabc	0		VALabc	0		VALabc	0		VALabc	0		VALabc	0		VALabc	0		VALabc	0		VALabc	0		VALabc	0		VALabc	0
	VALt6	0		VALt6	0		VALt6	0		VALt6	0		VALt6	0		VALt6	0		VALt6	0		VALt6	0		VALt6	0		VALt6	0		VALt6	0
	VALTA	-0.19098		VALTA	-0.1871		VALTA	-0.18491		VALTA	-0.15148		VALTA	-0.07026		VALTA	-0.04207		VALTA	-0.02334		VALTA	-0.011		VALTA	-0.00672		VALTA	-0.00341		VALTA	-0.00115
	VALTRS	0		VALTRS	0		VALTRS	0		VALTRS	0		VALTRS	0		VALTRS	0		VALTRS	0		VALTRS	0		VALTRS	0		VALTRS	0		VALTRS	0
	WO4abc	0		WO4abc	0		WO4abc	0		WO4abc	0		WO4abc	0		WO4abc	0		WO4abc	0		WO4abc	0		WO4abc	0		WO4abc	0		WO4abc	0
	XTPASE	0		XTPASE	0		XTPASE	0		XTPASE	0		XTPASE	0		XTPASE	0		XTPASE	0		XTPASE	0		XTPASE	0		XTPASE	0		XTPASE	0
	YUMPS	0		YUMPS	0		YUMPS	0		YUMPS	0		YUMPS	0		YUMPS	0		YUMPS	0		YUMPS	0		YUMPS	0		YUMPS	0		YUMPS	0
	ZN2abc2	0		ZN2abc2	0		ZN2abc2	0		ZN2abc2	0		ZN2abc2	0		ZN2abc2	0		ZN2abc2	0		ZN2abc2	0		ZN2abc2	0		ZN2abc2	0		ZN2abc2	0
	ZN2t4	0		ZN2t4	0		ZN2t4	0		ZN2t4	0		ZN2t4	0		ZN2t4	0		ZN2t4	0		ZN2t4	0		ZN2t4	0		ZN2t4	0		ZN2t4	0
	_1NADHmfc	0		_1NADHmfc	0		_1NADHmfc	0		_1NADHmfc	0		_1NADHmfc	0		_1NADHmfc	0		_1NADHmfc	0		_1NADHmfc	0		_1NADHmfc	0		_1NADHmfc	0		_1NADHmfc	0
	_2NADHmfc	0		_2NADHmfc	0.6488		_2NADHmfc	1.28239		_2NADHmfc	10.5058		_2NADHmfc	24.3636		_2NADHmfc	29.174		_2NADHmfc	32.3694		_2NADHmfc	34.3214		_2NADHmfc	34.9737		_2NADHmfc	35.4794		_2NADHmfc	35.8248
	_3Cytcmfc	8.09184		_3Cytcmfc	7.55989		_3Cytcmfc	7.04107		_3Cytcmfc	0		_3Cytcmfc	0		_3Cytcmfc	0		_3Cytcmfc	0		_3Cytcmfc	0		_3Cytcmfc	0		_3Cytcmfc	0		_3Cytcmfc	0
	agg_GS13m_2_c_	0.66224		agg_GS13m_2_c_	0		agg_GS13m_2_c_	0		agg_GS13m_2_c_	0		agg_GS13m_2_c_	0		agg_GS13m_2_c_	0		agg_GS13m_2_c_	0		agg_GS13m_2_c_	0		agg_GS13m_2_c_	0		agg_GS13m_2_c_	0		agg_GS13m_2_c_	0
	growthNadh 1	0		growthNadh 1	0.6488		growthNadh 1	0		growthNadh 1	0		growthNadh 1	0		growthNadh 1	0		growthNadh 1	0		growthNadh 1	0		growthNadh 1	0		growthNadh 1	0		growthNadh 1	0
	growthNadh 2	0		growthNadh 2	0		growthNadh 2	0.6412		growthNadh 2	0		growthNadh 2	0		growthNadh 2	0		growthNadh 2	0		growthNadh 2	0		growthNadh 2	0		growthNadh 2	0		growthNadh 2	0
	growthNadh 20	0		growthNadh 20	0		growthNadh 20	0		growthNadh 20	0.52529		growthNadh 20	0		growthNadh 20	0		growthNadh 20	0		growthNadh 20	0		growthNadh 20	0		growthNadh 20	0		growthNadh 20	0
	growthNadh 100	0		growthNadh 100	0		growthNadh 100	0		growthNadh 100	0		growthNadh 100	0.24364		growthNadh 100	0		growthNadh 100	0		growthNadh 100	0		growthNadh 100	0		growthNadh 100	0		growthNadh 100	0
	growthNadh 200	0		growthNadh 200	0		growthNadh 200	0		growthNadh 200	0		growthNadh 200	0		growthNadh 200	0.14587		growthNadh 200	0		growthNadh 200	0		growthNadh 200	0		growthNadh 200	0		growthNadh 200	0
	growthNadh 400	0		growthNadh 400	0		growthNadh 400	0		growthNadh 400	0		growthNadh 400	0		growthNadh 400	0		growthNadh 400	0.08092		growthNadh 400	0		growthNadh 400	0		growthNadh 400	0		growthNadh 400	0
	growthNadh 900	0		growthNadh 900	0		growthNadh 900	0		growthNadh 900	0		growthNadh 900	0		growthNadh 900	0		growthNadh 900	0		growthNadh 900	0.03813		growthNadh 900	0		growthNadh 900	0		growthNadh 900	0
	growthNadh 1500	0		growthNadh 1500	0		growthNadh 1500	0		growthNadh 1500	0		growthNadh 1500	0		growthNadh 1500	0		growthNadh 1500	0		growthNadh 1500	0		growthNadh 1500	0.02332		growthNadh 1500	0		growthNadh 1500	0
	growthNadh 3000	0		growthNadh 3000	0		growthNadh 3000	0		growthNadh 3000	0		growthNadh 3000	0		growthNadh 3000	0		growthNadh 3000	0		growthNadh 3000	0		growthNadh 3000	0		growthNadh 3000	0.01183		growthNadh 3000	0
	growthNadh 9000	0		growthNadh 9000	0		growthNadh 9000	0		growthNadh 9000	0		growthNadh 9000	0		growthNadh 9000	0		growthNadh 9000	0		growthNadh 9000	0		growthNadh 9000	0		growthNadh 9000	0		growthNadh 9000	0.00398
	EX_ac_e_	-18		EX_ac_e_	-18		EX_ac_e_	-18		EX_ac_e_	-18		EX_ac_e_	-18		EX_ac_e_	-18		EX_ac_e_	-18		EX_ac_e_	-18		EX_ac_e_	-18		EX_ac_e_	-18		EX_ac_e_	-18
	EX_antim_e_	0		EX_antim_e_	0		EX_antim_e_	0		EX_antim_e_	0		EX_antim_e_	0		EX_antim_e_	0		EX_antim_e_	0		EX_antim_e_	0		EX_antim_e_	0		EX_antim_e_	0		EX_antim_e_	0
	EX_arsna_e_	0		EX_arsna_e_	0		EX_arsna_e_	0		EX_arsna_e_	0		EX_arsna_e_	0		EX_arsna_e_	0		EX_arsna_e_	0		EX_arsna_e_	0		EX_arsna_e_	0		EX_arsna_e_	0		EX_arsna_e_	0
	EX_arsni2_e_	0		EX_arsni2_e_	0		EX_arsni2_e_	0		EX_arsni2_e_	0		EX_arsni2_e_	0		EX_arsni2_e_	0		EX_arsni2_e_	0		EX_arsni2_e_	0		EX_arsni2_e_	0		EX_arsni2_e_	0		EX_arsni2_e_	0
	EX_ca2_e_	-0.00062		EX_ca2_e_	-0.00061		EX_ca2_e_	-0.0006		EX_ca2_e_	-0.00049		EX_ca2_e_	-0.00023		EX_ca2_e_	-0.00014		EX_ca2_e_	-8e-05		EX_ca2_e_	-4e-05		EX_ca2_e_	-2e-05		EX_ca2_e_	-1e-05		EX_ca2_e_	0
	EX_cd2_e_	0		EX_cd2_e_	0		EX_cd2_e_	0		EX_cd2_e_	0		EX_cd2_e_	0		EX_cd2_e_	0		EX_cd2_e_	0		EX_cd2_e_	0		EX_cd2_e_	0		EX_cd2_e_	0		EX_cd2_e_	0
	EX_cit_e_	0		EX_cit_e_	0		EX_cit_e_	0		EX_cit_e_	0		EX_cit_e_	0		EX_cit_e_	0		EX_cit_e_	0		EX_cit_e_	0		EX_cit_e_	0		EX_cit_e_	0		EX_cit_e_	0
	EX_cl_e_	0		EX_cl_e_	0		EX_cl_e_	0		EX_cl_e_	0		EX_cl_e_	0		EX_cl_e_	0		EX_cl_e_	0		EX_cl_e_	0		EX_cl_e_	0		EX_cl_e_	0		EX_cl_e_	0
	EX_co2_e_	9.915		EX_co2_e_	10.2032		EX_co2_e_	10.5056		EX_co2_e_	15.1141		EX_co2_e_	26.3129		EX_co2_e_	30.2001		EX_co2_e_	32.7824		EX_co2_e_	34.4837		EX_co2_e_	35.0729		EX_co2_e_	35.5298		EX_co2_e_	35.8417
	EX_cobalt2_e_	0		EX_cobalt2_e_	0		EX_cobalt2_e_	0		EX_cobalt2_e_	0		EX_cobalt2_e_	0		EX_cobalt2_e_	0		EX_cobalt2_e_	0		EX_cobalt2_e_	0		EX_cobalt2_e_	0		EX_cobalt2_e_	0		EX_cobalt2_e_	0
	EX_cu2_e_	0		EX_cu2_e_	0		EX_cu2_e_	0		EX_cu2_e_	0		EX_cu2_e_	0		EX_cu2_e_	0		EX_cu2_e_	0		EX_cu2_e_	0		EX_cu2_e_	0		EX_cu2_e_	0		EX_cu2_e_	0
	EX_cys_L_e_	0		EX_cys_L_e_	0		EX_cys_L_e_	0		EX_cys_L_e_	0		EX_cys_L_e_	0		EX_cys_L_e_	0		EX_cys_L_e_	0		EX_cys_L_e_	0		EX_cys_L_e_	0		EX_cys_L_e_	0		EX_cys_L_e_	0
	EX_fe2_e_	16.1837		EX_fe2_e_	16.4174		EX_fe2_e_	16.6469		EX_fe2_e_	21.0116		EX_fe2_e_	48.7273		EX_fe2_e_	58.3479		EX_fe2_e_	64.7388		EX_fe2_e_	68.6428		EX_fe2_e_	69.9474		EX_fe2_e_	70.9589		EX_fe2_e_	71.6496
	EX_fe3_e_	-16.1837		EX_fe3_e_	-16.4174		EX_fe3_e_	-16.6469		EX_fe3_e_	-21.0116		EX_fe3_e_	-48.7273		EX_fe3_e_	-58.3479		EX_fe3_e_	-64.7388		EX_fe3_e_	-68.6428		EX_fe3_e_	-69.9474		EX_fe3_e_	-70.9589		EX_fe3_e_	-71.6496
	EX_for_e_	0		EX_for_e_	0		EX_for_e_	0		EX_for_e_	0		EX_for_e_	0		EX_for_e_	0		EX_for_e_	0		EX_for_e_	0		EX_for_e_	0		EX_for_e_	0		EX_for_e_	0
	EX_fum_e_	0		EX_fum_e_	0		EX_fum_e_	0		EX_fum_e_	0		EX_fum_e_	0		EX_fum_e_	0		EX_fum_e_	0		EX_fum_e_	0		EX_fum_e_	0		EX_fum_e_	0		EX_fum_e_	0
	EX_gln_L_e_	0		EX_gln_L_e_	0		EX_gln_L_e_	0		EX_gln_L_e_	0		EX_gln_L_e_	0		EX_gln_L_e_	0		EX_gln_L_e_	0		EX_gln_L_e_	0		EX_gln_L_e_	0		EX_gln_L_e_	0		EX_gln_L_e_	0
	EX_gly_e_	0		EX_gly_e_	0		EX_gly_e_	0		EX_gly_e_	0		EX_gly_e_	0		EX_gly_e_	0		EX_gly_e_	0		EX_gly_e_	0		EX_gly_e_	0		EX_gly_e_	0		EX_gly_e_	0
	EX_glyclt_e_	0		EX_glyclt_e_	0		EX_glyclt_e_	0		EX_glyclt_e_	0		EX_glyclt_e_	0		EX_glyclt_e_	0		EX_glyclt_e_	0		EX_glyclt_e_	0		EX_glyclt_e_	0		EX_glyclt_e_	0		EX_glyclt_e_	0
	EX_gthrd_e_	0		EX_gthrd_e_	0		EX_gthrd_e_	0		EX_gthrd_e_	0		EX_gthrd_e_	0		EX_gthrd_e_	0		EX_gthrd_e_	0		EX_gthrd_e_	0		EX_gthrd_e_	0		EX_gthrd_e_	0		EX_gthrd_e_	0
	EX_gua_e_	0		EX_gua_e_	0		EX_gua_e_	0		EX_gua_e_	0		EX_gua_e_	0		EX_gua_e_	0		EX_gua_e_	0		EX_gua_e_	0		EX_gua_e_	0		EX_gua_e_	0		EX_gua_e_	0
	EX_h_e_	-9.86675		EX_h_e_	-9.11541		EX_h_e_	-8.36188		EX_h_e_	3.12262		EX_h_e_	31.0297		EX_h_e_	40.7168		EX_h_e_	47.1518		EX_h_e_	50.8805		EX_h_e_	52.0927		EX_h_e_	53.0326		EX_h_e_	53.6744
	EX_h2_e_	0		EX_h2_e_	0		EX_h2_e_	0		EX_h2_e_	0		EX_h2_e_	0		EX_h2_e_	0		EX_h2_e_	0		EX_h2_e_	0		EX_h2_e_	0		EX_h2_e_	0		EX_h2_e_	0
	EX_h2o_e_	27.2711		EX_h2o_e_	26.4006		EX_h2o_e_	25.6691		EX_h2o_e_	14.5213		EX_h2o_e_	-12.5675		EX_h2o_e_	-21.9705		EX_h2o_e_	-28.2169		EX_h2o_e_	-32.3323		EX_h2o_e_	-33.7575		EX_h2o_e_	-34.8625		EX_h2o_e_	-35.6172
	EX_h2s_e_	0		EX_h2s_e_	0		EX_h2s_e_	0		EX_h2s_e_	0		EX_h2s_e_	0		EX_h2s_e_	0		EX_h2s_e_	0		EX_h2s_e_	0		EX_h2s_e_	0		EX_h2s_e_	0		EX_h2s_e_	0
	EX_hxan_e_	0		EX_hxan_e_	0		EX_hxan_e_	0		EX_hxan_e_	0		EX_hxan_e_	0		EX_hxan_e_	0		EX_hxan_e_	0		EX_hxan_e_	0		EX_hxan_e_	0		EX_hxan_e_	0		EX_hxan_e_	0
	EX_ile_L_e_	0		EX_ile_L_e_	0		EX_ile_L_e_	0		EX_ile_L_e_	0		EX_ile_L_e_	0		EX_ile_L_e_	0		EX_ile_L_e_	0		EX_ile_L_e_	0		EX_ile_L_e_	0		EX_ile_L_e_	0		EX_ile_L_e_	0
	EX_k_e_	-0.14699		EX_k_e_	-0.14401		EX_k_e_	-0.14232		EX_k_e_	-0.1166		EX_k_e_	-0.05408		EX_k_e_	-0.03238		EX_k_e_	-0.01796		EX_k_e_	-0.00846		EX_k_e_	-0.00518		EX_k_e_	-0.00263		EX_k_e_	-0.00088
	EX_lac_D_e_	0		EX_lac_D_e_	0		EX_lac_D_e_	0		EX_lac_D_e_	0		EX_lac_D_e_	0		EX_lac_D_e_	0		EX_lac_D_e_	0		EX_lac_D_e_	0		EX_lac_D_e_	0		EX_lac_D_e_	0		EX_lac_D_e_	0
	EX_lac_L_e_	0		EX_lac_L_e_	0		EX_lac_L_e_	0		EX_lac_L_e_	0		EX_lac_L_e_	0		EX_lac_L_e_	0		EX_lac_L_e_	0		EX_lac_L_e_	0		EX_lac_L_e_	0		EX_lac_L_e_	0		EX_lac_L_e_	0
	EX_leu_L_e_	0		EX_leu_L_e_	0		EX_leu_L_e_	0		EX_leu_L_e_	0		EX_leu_L_e_	0		EX_leu_L_e_	0		EX_leu_L_e_	0		EX_leu_L_e_	0		EX_leu_L_e_	0		EX_leu_L_e_	0		EX_leu_L_e_	0
	EX_lys_L_e_	0		EX_lys_L_e_	0		EX_lys_L_e_	0		EX_lys_L_e_	0		EX_lys_L_e_	0		EX_lys_L_e_	0		EX_lys_L_e_	0		EX_lys_L_e_	0		EX_lys_L_e_	0		EX_lys_L_e_	0		EX_lys_L_e_	0
	EX_mal_L_e_	0		EX_mal_L_e_	0		EX_mal_L_e_	0		EX_mal_L_e_	0		EX_mal_L_e_	0		EX_mal_L_e_	0		EX_mal_L_e_	0		EX_mal_L_e_	0		EX_mal_L_e_	0		EX_mal_L_e_	0		EX_mal_L_e_	0
	EX_mg2_e_	-0.02118		EX_mg2_e_	-0.02075		EX_mg2_e_	-0.0205		EX_mg2_e_	-0.0168		EX_mg2_e_	-0.00779		EX_mg2_e_	-0.00466		EX_mg2_e_	-0.00259		EX_mg2_e_	-0.00122		EX_mg2_e_	-0.00075		EX_mg2_e_	-0.00038		EX_mg2_e_	-0.00013
	EX_mn2_e_	0		EX_mn2_e_	0		EX_mn2_e_	0		EX_mn2_e_	0		EX_mn2_e_	0		EX_mn2_e_	0		EX_mn2_e_	0		EX_mn2_e_	0		EX_mn2_e_	0		EX_mn2_e_	0		EX_mn2_e_	0
	EX_mobd_e_	0		EX_mobd_e_	0		EX_mobd_e_	0		EX_mobd_e_	0		EX_mobd_e_	0		EX_mobd_e_	0		EX_mobd_e_	0		EX_mobd_e_	0		EX_mobd_e_	0		EX_mobd_e_	0		EX_mobd_e_	0
	EX_n2_e_	-2.0139		EX_n2_e_	-2.00848		EX_n2_e_	-1.98219		EX_n2_e_	-1.58158		EX_n2_e_	-0.60809		EX_n2_e_	-0.27017		EX_n2_e_	-0.0457		EX_n2_e_	0		EX_n2_e_	0		EX_n2_e_	0		EX_n2_e_	0
	EX_na1_e_	0		EX_na1_e_	0		EX_na1_e_	0		EX_na1_e_	0		EX_na1_e_	0		EX_na1_e_	0		EX_na1_e_	0		EX_na1_e_	0		EX_na1_e_	0		EX_na1_e_	0		EX_na1_e_	0
	EX_nh4_e_	-0.468		EX_nh4_e_	-0.468		EX_nh4_e_	-0.468		EX_nh4_e_	-0.468		EX_nh4_e_	-0.468		EX_nh4_e_	-0.468		EX_nh4_e_	-0.468		EX_nh4_e_	-0.26361		EX_nh4_e_	-0.16117		EX_nh4_e_	-0.08175		EX_nh4_e_	-0.02752
	EX_ni2_e_	0		EX_ni2_e_	0		EX_ni2_e_	0		EX_ni2_e_	0		EX_ni2_e_	0		EX_ni2_e_	0		EX_ni2_e_	0		EX_ni2_e_	0		EX_ni2_e_	0		EX_ni2_e_	0		EX_ni2_e_	0
	EX_no2_e_	0		EX_no2_e_	0		EX_no2_e_	0		EX_no2_e_	0		EX_no2_e_	0		EX_no2_e_	0		EX_no2_e_	0		EX_no2_e_	0		EX_no2_e_	0		EX_no2_e_	0		EX_no2_e_	0
	EX_no3_e_	0		EX_no3_e_	0		EX_no3_e_	0		EX_no3_e_	0		EX_no3_e_	0		EX_no3_e_	0		EX_no3_e_	0		EX_no3_e_	0		EX_no3_e_	0		EX_no3_e_	0		EX_no3_e_	0
	EX_oxa_e_	0		EX_oxa_e_	0		EX_oxa_e_	0		EX_oxa_e_	0		EX_oxa_e_	0		EX_oxa_e_	0		EX_oxa_e_	0		EX_oxa_e_	0		EX_oxa_e_	0		EX_oxa_e_	0		EX_oxa_e_	0
	EX_pi_e_	-1.17737		EX_pi_e_	-1.17645		EX_pi_e_	-1.16266		EX_pi_e_	-0.95249		EX_pi_e_	-0.44178		EX_pi_e_	-0.2645		EX_pi_e_	-0.14674		EX_pi_e_	-0.06915		EX_pi_e_	-0.04228		EX_pi_e_	-0.02144		EX_pi_e_	-0.00722
	EX_pro_L_e_	0		EX_pro_L_e_	0		EX_pro_L_e_	0		EX_pro_L_e_	0		EX_pro_L_e_	0		EX_pro_L_e_	0		EX_pro_L_e_	0		EX_pro_L_e_	0		EX_pro_L_e_	0		EX_pro_L_e_	0		EX_pro_L_e_	0
	EX_pyr_e_	0		EX_pyr_e_	0		EX_pyr_e_	0		EX_pyr_e_	0		EX_pyr_e_	0		EX_pyr_e_	0		EX_pyr_e_	0		EX_pyr_e_	0		EX_pyr_e_	0		EX_pyr_e_	0		EX_pyr_e_	0
	EX_s_e_	0		EX_s_e_	0		EX_s_e_	0		EX_s_e_	0		EX_s_e_	0		EX_s_e_	0		EX_s_e_	0		EX_s_e_	0		EX_s_e_	0		EX_s_e_	0		EX_s_e_	0
	EX_so4_e_	-0.11069		EX_so4_e_	-0.10844		EX_so4_e_	-0.10717		EX_so4_e_	-0.0878		EX_so4_e_	-0.04072		EX_so4_e_	-0.02438		EX_so4_e_	-0.01353		EX_so4_e_	-0.00637		EX_so4_e_	-0.0039		EX_so4_e_	-0.00198		EX_so4_e_	-0.00067
	EX_ss_e_	0		EX_ss_e_	0		EX_ss_e_	0		EX_ss_e_	0		EX_ss_e_	0		EX_ss_e_	0		EX_ss_e_	0		EX_ss_e_	0		EX_ss_e_	0		EX_ss_e_	0		EX_ss_e_	0
	EX_succ_e_	0		EX_succ_e_	0		EX_succ_e_	0		EX_succ_e_	0		EX_succ_e_	0		EX_succ_e_	0		EX_succ_e_	0		EX_succ_e_	0		EX_succ_e_	0		EX_succ_e_	0		EX_succ_e_	0
	EX_tsul_e_	0		EX_tsul_e_	0		EX_tsul_e_	0		EX_tsul_e_	0		EX_tsul_e_	0		EX_tsul_e_	0		EX_tsul_e_	0		EX_tsul_e_	0		EX_tsul_e_	0		EX_tsul_e_	0		EX_tsul_e_	0
	EX_ura_e_	0		EX_ura_e_	0		EX_ura_e_	0		EX_ura_e_	0		EX_ura_e_	0		EX_ura_e_	0		EX_ura_e_	0		EX_ura_e_	0		EX_ura_e_	0		EX_ura_e_	0		EX_ura_e_	0
	EX_val_L_e_	0		EX_val_L_e_	0		EX_val_L_e_	0		EX_val_L_e_	0		EX_val_L_e_	0		EX_val_L_e_	0		EX_val_L_e_	0		EX_val_L_e_	0		EX_val_L_e_	0		EX_val_L_e_	0		EX_val_L_e_	0
	EX_wo4_e_	0		EX_wo4_e_	0		EX_wo4_e_	0		EX_wo4_e_	0		EX_wo4_e_	0		EX_wo4_e_	0		EX_wo4_e_	0		EX_wo4_e_	0		EX_wo4_e_	0		EX_wo4_e_	0		EX_wo4_e_	0
	EX_zn2_e_	0		EX_zn2_e_	0		EX_zn2_e_	0		EX_zn2_e_	0		EX_zn2_e_	0		EX_zn2_e_	0		EX_zn2_e_	0		EX_zn2_e_	0		EX_zn2_e_	0		EX_zn2_e_	0		EX_zn2_e_	0
	EX_h_emm	0		EX_h_emm	0.6488		EX_h_emm	1.28239		EX_h_emm	10.5058		EX_h_emm	24.3636		EX_h_emm	29.174		EX_h_emm	32.3694		EX_h_emm	34.3214		EX_h_emm	34.9737		EX_h_emm	35.4794		EX_h_emm	35.8248
	EX_h_edm_out	8.09184		EX_h_edm_out	8.20869		EX_h_edm_out	8.32346		EX_h_edm_out	10.5058		EX_h_edm_out	24.3636		EX_h_edm_out	29.174		EX_h_edm_out	32.3694		EX_h_edm_out	34.3214		EX_h_edm_out	34.9737		EX_h_edm_out	35.4794		EX_h_edm_out	35.8248

## Sheet: Abbreviation and name
The following abbreviations and corresponding names are retrieved from the additional file 3 in Sun, J. et al. (2009). Genome-scale constraint-based modeling of Geobacter metallireducens. BMC systems biology, 3, 15. doi: 10.1186/1752-0509-3-
List of intracellular reactions
Abbreviation	Name
4HBTE	4-hydroxybenzoyl-CoA thioesterase
A5PISO	arabinose-5-phosphate isomerase
AACPAT	Acetyl-CoA:[acyl-carrier-protein] S-acetyltransferase
AACPS1	acyl-[acyl-carrier-protein] synthetase (n-C14:0)
AACPS2	acyl-[acyl-carrier-protein] synthetase (n-C14:1)
AACPS3	acyl-[acyl-carrier-protein] synthetase (n-C16:0)
AACPS4	acyl-[acyl-carrier-protein] synthetase (n-C16:1)
AACPS5	acyl-[acyl-carrier-protein] synthetase (n-C18:1)
ACBIPGT	Adenosyl cobainamide GTP transferase
ACCOAC	acetyl-CoA carboxylase
ACGK	acetylglutamate kinase
ACGS	N-acetylglutamate synthase
ACHBS	2-aceto-2-hydroxybutanoate synthase
ACKr	acetate kinase
ACLS	acetolactate synthase (Also catalyzes ACHBS)
ACMAT1	Acyl-[acyl-carrier-protein]:malonyl-[acyl-carrier-protein] C-acyltransferase (decarboxylating)
ACNPLYS	N-Acetylneuraminate pyruvate-lyase
ACONT	aconitase
ACOTA	acetylornithine transaminase
ACPS1	acyl-carrier protein synthase
ACt6	acetate transport in/out via proton symport
ADCL	4-aminobenzoate synthase
ADCOBAK	Adenosyl cobinamide kinase
ADCOBAS	adenosylcobinamide-phosphate synthase
ADCOBHEXS	adenosylcobyric acid synthase
ADCPS2	adenosylcobinamide-phosphate synthase
ADCS	4-amino-4-deoxychorismate synthase
ADK1	adenylate kinase
ADK2	adenylate kinase (Inorganic triphosphate)
ADK3	guanylate kinase (aMP:gTP)
ADK4	adentylate kinase (ITP)
ADNK1	adenosine kinase
ADPRDP	ADPribose diphosphatase
ADPT	adenine phosphoribosyltransferase
ADSL1	adenylosuccinate lyase
ADSL2	adenylosuccinate lyase
ADSS	adenylosuccinate synthetase
AGPAT	1-acylglycerol-3-phosphate O-acyltransferase
AGPR	N-acetyl-g-glutamyl-phosphate reductase
AHC	adenosylhomocysteinase
AHCYSNS	adenosylhomocysteine nucleosidase
AHMMPS	4-amino-5-hydroxymethyl-2-methylpyrimidine synthetase
AICART	phosphoribosylaminoimidazolecarboxamide formyltransferase
AIRC	phosphoribosylaminoimidazole carboxylase
AKGD	2-oxoglutarate dehydrogenase
ALAALA	D-alanine-D-alanine ligase (reversible)
ALAD_L	L-alanine dehydrogenase
ALAR	alanine racemase
ALATA_L	L-alanine transaminase
ALATRS	Alanyl-tRNA synthetase
ALDD2x	aldehyde dehydrogenase (acetaldehyde, NAD)
AMAA	N-acetylmuramoyl-L-alanine amidase
AMALT1	Amylomaltase (maltotriose)
AMALT2	Amylomaltase (maltotetraose)
AMALT3	Amylomaltase (maltopentaose)
AMALT4	Amylomaltase (maltohexaose)
AMAOT	adenosylmethionine-8-amino-7-oxononanoate transaminase
AMMQT8_2	S-adenosylmethione:2-demethylmenaquinone methyltransferase
ANPRT	anthranilate phosphoribosyltransferase
ANS1	anthranilate synthase
ANTIMt1	antimonite transporter via uniport
AOXS	8-amino-7-oxononanoate synthase
APAT	apolipoprotein N-acyl transferase
APRAUR	5-amino-6-(5-phosphoribosylamino)uracil reductase
APSPT	adenosine 5'-phosphosulfate reductase;
APYRH	3-Fumarylpyruvate acylhydrolase
ARGDC	arginine decarboxylase
ARGSL	argininosuccinate lyase
ARGSS	argininosuccinate synthase
ARGTRS	Arginyl-tRNA synthetase
ARSNAt1	Arsenate transporter
ARSt1	arsenite transporter via uniport
ASAD	aspartate-semialdehyde dehydrogenase
ASNS1	asparagine synthase (glutamine-hydrolysing)
ASNTRS	Asparaginyl-tRNA synthetase
ASP1DC	aspartate 1-decarboxylase
ASPCT	aspartate carbamoyltransferase
ASPK	aspartate kinase
ASPO1	L-aspartate oxidase
ASPT	L-aspartase
ASPTA1	aspartate transaminase
ASPTRS	Aspartyl-tRNA synthetase
ATO	acetate CoA-transferase
ATPM	ATP maintenance requirment
ATPPRT	ATP phosphoribosyltransferase
ATPS4	ATP synthase (four protons for one ATP)
BACCL	biotin-[acetyl-CoA-carboxylase] ligase
BTMAT1	Butyryl-[acyl-carrier protein]:malonyl-CoA C-acyltransferase
BTS	Biotin synthase
CA2abc	calcium transport via ABC system
CA2abc1	calcium efflux via ABC system
CAT	catalase
CBIAT	Cobinamide adenyltransferase
CBLAT	cob(I)alamin adenosyltransferase
CBMK	carbamate kinase
CBPS	carbamoyl-phosphate synthase (glutamine-hydrolysing)
CBSDC	Carboxynorspermidine decarboxylase
CD2abc1	cadmium transport out via ABC system
CD2abc2	cadmium transport in via ABC system
CD2t4	cadminum transport out via antiport
CDGPT	CDPdiacylglycerol:sn-glycerol-3-phosphate 3-phosphatidyltransferase
CDPDSP	CDPdiacylglycerol-serine O-phosphatidyltransferase
CDPMEK	4-(cytidine 5'-diphospho)-2-C-methyl-D-erythritol kinase
CHCOAL	6-carboxyhexanoate-CoA ligase
CHORM	chorismate mutase
CHORS	chorismate synthase
CITt6	citrate transport in/out via proton symport
CLPNS	cardiolipin synthetase
Clt	chlorideion transport out via diffusion
CO2DAMR	cob(II)yrinic acid a,c-diamide reductase
CO2t	CO2 transport out via diffusion
Coabc	Cobalt transport via ABC system
COBALTt4	cobalt transport out via proton antiporter
COBALTt5	cobalt transport in/out via permease (no H+)
COBPS	cobalamin-5'-phosphate synthase
CODH	carbon-monoxide dehydrogenase
CPC2MT	precorrin-2 C20-methyltransferase
CPC3MT	precorrin-3B C17-methyltransferase
CPC4MT	precorrin-4 C11-methyltransferase
CPC5MT	precorrin-5 C1-methyltransferase
CPC6MT	precorrin-6Y C5,15-methyltransferase (decarboxylating)
CPC6R	precorrin-6A reductase
CPC8MM	precorrin-8X methylmutase
CPPPGOAN	Oxygen Independent coproporphyrinogen-III oxidase
CRET	creatininase
CS	citrate synthase
CSND	Cytosine deaminase
CTPS1	CTP synthase (NH3)
CTPS2	CTP synthase (glutamine)
Cuabc	Copper transport via ABC system
CYCPO	cytochrome-c peroxidase
CYOR1m	cytochrome-c reductase (menaquinol 7: 1 protons)
CYRDAAT	cob(I)yrinic acid a,c-diamide adenosyltransferase
CYRDAS	Cob(II)yrinate a,c-diamide synthase (glutamine-hydrolysing)
CYSabc	L-cysteine transport via ABC system
CYSabc2	L-cysteine export via ABC system
CYSS	cysteine synthase
CYSTL	cystathionine b-lyase
CYSTRS	Cysteinyl-tRNA synthetase
CYTB_B2	menaquinol oxidase (7:1 protons)
CYTBD	cytochrome oxidase bd (ubiquinol-8: 2 protons)
CYTK1	cytidylate kinase (CMP)
CYTK2	cytidylate kinase (dCMP)
D-LACt2	D-lactate transport via proton symport
DADK	deoxyadenylate kinase
DAGK	diacylglycerol kinase
DAHPS	3-deoxy-D-arabino-heptulosonate 7-phosphate synthetase
DAPDC	diaminopimelate decarboxylase
DAPE	diaminopimelate epimerase
DB4PS	3,4-Dihydroxy-2-butanone-4-phosphate synthase
DBTS	dethiobiotin synthase
DCMPDA2ir	dCMP deaminase
DCMPDA3ir	dCMP deaminase (CMP)
DDMAT5	Dodecanoyl-[acyl-carrier protein]: malonyl-CoA C-acyltransferase
DEMAT4	Decanoyl-[acyl-carrier protein]:malonyl-CoA C-acyltransferase
DGK1	deoxyguanylate kinase (dGMP:ATP)
DGTPH	dGTPase
DHAD1	dihydroxy-acid dehydratase (2,3-dihydroxy-3-methylbutanoate)
DHAD2	Dihydroxy-acid dehydratase (2,3-dihydroxy-3-methylpentanoate)
DHDPRy	dihydrodipicolinate reductase (NADPH)
DHDPS	dihydrodipicolinate synthase
DHFOR2	dihydrofolate reductase
DHFOR3	dihydrofolate reductase
DHFR	dihydrofolate reductase
DHFS	dihydrofolate synthase
DHORD4	dihydroorotate dehydrogenase
DHORTS	dihydroorotase
DHPPDA2	diaminohydroxyphosphoribosylaminopyrimidine deaminase
DHPS1	dihydropteroate synthase
DHPS3	dihydropteroate synthase
DHQD1	3-dehydroquinate dehydratase
DHQS	3-dehydroquinate synthase
DMATT	dimethylallyltranstransferase
DMOCT	3-deoxy-manno-octulosonate cytidylyltransferase
DMPPS	1-hydroxy-2-methyl-2-(E)-butenyl 4-diphosphate reductase (dmpp)
DMUQ8M	3-demethylubiquinone-8 3-O-methyltransferase (ubiquinone 8)
DOLPMT	Dolichyl-phosphate D-mannosyltransferase
DPCOAK	dephospho-CoA kinase
DPR	2-dehydropantoate 2-reductase
DTMPK	dTMP kinase
DUTPDP	dUTP diphosphatase
DXPRI	1-deoxy-D-xylulose-5-phosphate reductoisomerase
DXPS	1-deoxy-D-xylulose 5-phosphate synthase
EDTXS2	Endotoxin Synthesis (myristoyl transferase)
EDTXS4	Endotoxin Synthesis (myristoyl transferase)
ENO	enolase
EPPP	exopolyphosphatase
FACOAL140	fatty-acid--CoA ligase (tetradecanoate)
FACOAL140(ISO)	fatty-acid--CoA ligase (Iso-C14:0)
FACOAL150(anteiso)	fatty-acid--CoA ligase (anteiso-C15:0)
FACOAL150(ISO)	fatty-acid--CoA ligase (Iso-C15:0)
FACOAL160(ISO)	fatty-acid--CoA ligase (Iso-C16:0)
FACOAL160i	fatty-acid--CoA ligase (hexadecanoate)
FACOAL161(ISO)	fatty-acid--CoA ligase (Iso-C16:1)
FACOAL161i	fatty-acid--CoA ligase (hexadecenoate)
FACOAL170(anteiso)	fatty-acid--CoA ligase (anteiso-C17:0)
FACOAL170(ISO)	fatty-acid--CoA ligase (Iso-C17:0)
FACOAL171(anteiso)	fatty-acid--CoA ligase (anteiso-C17:1)
FACOAL171(ISO)	fatty-acid--CoA ligase (Iso-C17:1)
FACOAL180i	fatty-acid--CoA ligase (octadecanoate)
FACOAL181i	fatty-acid--CoA ligase (octadecenoate)
FBA	fructose-bisphosphate aldolase
FBP	fructose-bisphosphatase
FCLT	Heme B synthesis reaction
FDH5	Formate Dehydrogenase (menaquinone-7: 2 protons)
FE2abc	iron (II) transport via ABC system
FERCYT	Fe (III) Reductase: G sulfurreducens
FMETTRS	Methionyl-tRNA formyltransferase
FMNAT	FMN adenylyltransferase
FNOR	ferredoxin-NADP reductase
FORt2	formate transport in via proton symport
FRD5	succinate dehydrogenase (menaquinone 7)
FRTT	farnesyltranstransferase
FTHFCL	5-formyltetrahydrofolate cyclo-ligase
FUM	fumarase
G1Dx	glucose 1-dehydrogenase (NAD)
G1Dy	glucose 1-dehydrogenase (NADP)
G1PACT	glucosamine-1-phosphate N-acetyltransferase
G1PTMT	glucose-1-phosphate thymidylyltransferase
G1SAT	glutamate-1-semialdehyde aminotransferase
G3PD1	glycerol-3-phosphate dehydrogenase (NAD)
G3PD2	glycerol-3-phosphate dehydrogenase (NADP)
G3PD4	glycerol-3-phosphate dehydrogenase (menaquinone 7)
G5SADs	L-glutamate 5-semialdehyde dehydratase (spontaneous)
G5SD	glutamate-5-semialdehyde dehydrogenase
GALT	galactose-1-phosphate uridylyltransferase
GALU	UTP-glucose-1-phosphate uridylyltransferase
GAPD	glyceraldehyde-3-phosphate dehydrogenase (NAD)
GAPDy1	glyceraldehyde-3-phosphate dehydrogenase (NADP)
GARFT	phosphoribosylglycinamide formyltransferase
GCCa	part of glycine-cleavage complex
GCCb	part of glycine cleavage complex
GCCc	part of glycine-cleavage complex
GDMANE	GDP-4-dehydro-6-deoxy-D-mannose epimerase
GDPMD	GDPmannose 4,6-dehydratase
GF6PTA	glutamine-fructose-6-phosphate transaminase
GGTT	geranylgeranyltranstransferase
GHMT	glycine hydroxymethyltransferase
GK1	guanylate kinase (GMP:ATP)
GLCP	glycogen phosphorylase
GLCS1	glycogen synthase (ADPGlc)
GLGC	glucose-1-phosphate adenylyltransferase
GLNabc	L-glutamine transport via ABC system
GLNS	glutamine synthetase
GLNSP3i	glutamine synthetase (uaagmda)
GLNTRS	Glutaminyl-tRNA synthetase
GLU5K	glutamate 5-kinase
GLUADT	glutaminyl-tRNA synthase (glutamine-hydrolysing)
GLUDx	glutamate dehydrogenase (NAD)
GLUDy	glutamate dehydrogenase (NADP)
GLUN	glutaminase
GLUPRT	glutamine phosphoribosyldiphosphate amidotransferase
GLUR	glutamate racemase
GLUSx	glutamate synthase (NADH2)
GLUSz	glutamate synthase (Ferredoxin)
GLUTRR	glutamyl-tRNA reductase
GLUTRS	Glutamyl-tRNA synthetase
GLYCLTt2r	glycolate transport via proton symport, reversible
GLYCTO10	glycolate oxidase
GLYCTO2	Glycolate oxidase
GLYCTO3	Glycolate oxidase
GLYCTO4	Glycolate oxidase
GLYD	glycerate dehydrogenase
GLYK	glycerol kinase
GLYTRS	Glycyl-tRNA synthetase
GMHEPAT	D-glycero-D-manno-hepose 1-phosphate adenyltransferase
GMHEPK	D-glycero-D-manno-heptose 7-phosphate kinase
GMPS	GMP synthase
GMPS2	GMP synthase (glutamine-hydrolysing)
GOFUCR	GDP-4-oxo-L-fucose reductase
GRTT	geranyltranstransferase
GSADH	L-glutamate 5-semialdehyde dehydrogenase
GSHPO	glutathione peroxidase
GTHRDabc	Glutathione export via ABC system
GTPCII	GTP cyclohydrolase II
GTPDPK	GTP diphosphokinase
GUAPRTr	guanine phosphoribosyltransferase
GUAt2	guanine transport in via proton symport
H2Ot5	H2O transport via diffusion
H2td	hydrogen transport
HBUHL1	(3R)-3-Hydroxybutanoyl-[acyl-carrier-protein] hydro-lyase
HBUR1	(3R)-3-Hydroxybutanoyl-[acyl-carrier protein]:NADP+ oxidoreductase
HBZOPT	4-hydroxybenzoate octaprenyltransferase
HCITS	homocitrate synthase
HCO3E	carbonate dehydratase (HCO3 equilibration reaction)
HDACPHL	Oleoyl-[acyl-carrier-protein] hydrolase
HDDHL5	(3R)-3-Hydroxybutanoyl-[acyl-carrier-protein] hydro-lyase
HDDR5	3R)-3-Hydroxydodecanoyl-[acyl-carrier-protein]:NADP+ oxidoreductase
HDEHL4	(3R)-3-Hydroxybutanoyl-[acyl-carrier-protein] hydro-lyase
HDER4	(3R)-3-Hydroxydecanoyl-[acyl-carrier-protein]:NADP+ oxidoreductase
HDH [deleted 01/16/2007 12:02:30 PM]	hydrogen dehydrogenase
HDH4	hydrogen dehydrogenase menquinone (2 H+)
HDMAT7	Hexadecanoyl-[acyl-carrier protein]:malonyl-CoA C-acyltransferase
HEMAT2	Hexanoyl-[acyl-carrier protein]:malonyl-CoA C-acyltransferase
HEMEOS	Heme O synthase
HEPTT	trans-heptaprenyltranstransferase
HEX1	hexokinase (D-glucose:ATP)
HEXTT	trans-hexaprenyltranstransferase
HGCOAD	2-hydroxyglutaryl-CoA dehydratase
HGR	mercury(II) reductase
HHDHL7	(3R)-3-Hydroxypalmitoyl-[acyl-carrier-protein] hydro-lyase
HHDR7	(3R)-3-Hydroxypalmitoyl-[acyl-carrier-protein]:NADP+ oxidoreductase
HHYHL2	(3R)-3-Hydroxybutanoyl-[acyl-carrier-protein] hydro-lyase
HHYR2	(3R)-3-Hydroxyhexanoyl-[acyl-carrier-protein]:NADP+ oxidoreductase
HIBD [deleted 03/21/2007 01:06:12 PM]	3-hydroxyisobutyrate dehydrogenase
HISTD	histidinol dehydrogenase
HISTP	histidinol-phosphatase
HISTRS	Histidyl-tRNA synthetase
HMBS	hydroxymethylbilane synthase
HMPK1	hydroxymethylpyrimidine kinase (ATP)
HMPK2	hydroxymethylpyrimidine kinase (CTP)
HMPK3	hydroxymethylpyrimidine kinase (UTP)
HMPK4	hydroxymethylpyrimidine kinase (GTP)
HOCHL3	((3R)-3-Hydroxybutanoyl-[acyl-carrier-protein] hydro-lyase
HOCR3	(3R)-3-Hydroxyoctanoyl-[acyl-carrier-protein]:NADP+ oxidoreductase
HODHL8	(3R)-3-Hydroxyoctadecanoyl-[acyl-carrier-protein] hydro-lyase
HODR8	(3R)-3-Hydroxyoctadecanoyl-[acyl-carrier-protein]:NADP+ oxidoreductase
HP5CD	3-hydroxy-1-pyrroline-5-carboxylate dehydrogenase
HPOD	1-pyrroline-5-carboxylate dehydrogenase
HPPK	2-amino-4-hydroxy-6-hydroxymethyldihydropteridine diphosphokinase
HSAT	Acetyl-CoA:L-homoserine O-acetyltransferase
HSDy	homoserine dehydrogenase (NADPH)
HSK	homoserine kinase
HSTPT	histidinol-phosphate transaminase
HTDHL6	(3R)-3-Hydroxypalmitoyl-[acyl-carrier-protein] hydro-lyase
HTDR6	3R)-3-Hydroxytetradecanoyl-[acyl-carrier-protein]:NADP+ oxidoreductase
HXANt2	hypoxanthine transport in via proton symport
HXPRT	hypoxanthine phosphoribosyltransferase (Hypoxanthine)
ICDHy	isocitrate dehydrogenase (NADP)
ICHORSi	Isochorismate Synthase
ICHORT	isochorismatase
IG3PS	Imidazole-glycerol-3-phosphate synthase
IGPDH	imidazoleglycerol-phosphate dehydratase
IGPS	indole-3-glycerol-phosphate synthase
ILEabc	L-isoleucine transport via ABC system
ILEt6	L-isoeucine transport in/out via proton symport
ILETA	isoleucine transaminase
ILETRS	Isoleucyl-tRNA synthetase
IMPC	IMP cyclohydrolase
IMPD	IMP dehydrogenase
IOR	indolepyruvate ferredoxin oxidoreductase
IOR2	indolepyruvate ferredoxin oxidoreductase (phenylpyvurate)
IOR3	indolepyruvate ferredoxin oxidoreductase (hydroxyphenylpyvurate)
IPDPS	1-hydroxy-2-methyl-2-(E)-butenyl 4-diphosphate reductase (ipdp)
IPMD	3-isopropylmalate dehydrogenase
IPPMIa	3-isopropylmalate dehydratase
IPPMIb	2-isopropylmalate hydratase
IPPS	2-isopropylmalate synthase
IQNLOR	isoquinoline 1-oxidoreductase
ITPASE	dITP pyrophosphatase
KARA1	ketol-acid reductoisomerase (2,3-dihydroxy-3-methylbutanoate)
KARA2	ketol-acid reductoisomerase (2-Acetolactate)
KAS1	b-ketoacyl synthetase (Iso-C14:0)
KAS17	b-ketoacyl synthetase (n-C18:1)
KAS3	b-ketoacyl synthetase (Iso-C15:0)
KAS4	b-ketoacyl synthetase (Anteiso-C15:0)
KAS7	b-ketoacyl synthetase (n-C16:1)
KAS9	b-ketoacyl synthetase (Iso-C17:1)
KDOPP	3-deoxy-manno-octulosonate-8-phosphatase
KDOPS	2-dehydro-3-deoxy-phosphooctonate aldolase
Kt6	potassium transport in/out via proton symport
Ktabc	H+/K+-exchanging ATPase
L-LACt2	L-lactate reversible transport via proton symport
LEUabc	L-leucine transport via ABC system
LEUt6	L-leucine transport in/out via proton symport
LEUTA	leucine transaminase
LEUTRS	Leucyl-tRNA synthetase
LPADSS	Lipid A disaccaride synthase
LYSt3	L-lysine transport out via proton antiport
LYSTRS	Lysyl-tRNA synthetase
MACPMT	Malonyl-CoA:[acyl-carrier-protein] S-malonyltransferase
MAN1PT1	mannose-1-phosphate guanylyltransferase
MAN1PT2	mannose-1-phosphate guanylyltransferase (GDP)
MAN6PI	mannose-6-phosphate isomerase
MCMAT2	Butyryl-[acyl-carrier protein]:malonyl-[acyl-carrier-protein]C-acyltransferase (decarboxylating)
MCMAT3	Hexanoyl-[acyl-carrier protein]:malonyl-[acyl-carrier-protein] C-acyltransferase
MCMAT4	Octanoyl-[acyl-carrier protein]:malonyl-[acyl-carrier-protein] C-acyltransferase (decarboxylating)
MCMAT5	Decanoyl-[acyl-carrier protein]:malonyl-[acyl-carrier-protein] C-acyltransferase
MCMAT6	Dodecanoyl-[acyl-carrier-protein]:malonyl-[acyl-carrier-protein] C-acyltransferase
MCMAT7	Tetradecanoyl-[acyl-carrier-protein]:malonyl-[acyl-carrier-protein] C-acyltransferase
MCMAT8	Hexadecanoyl-[acyl-carrier-protein]:malonyl-[acyl-carrier-protein] C-acyltransferase
MCSNAH1r	5-Methylcytosine aminohydrolase
MDH	malate dehydrogenase
ME1x	malic enzyme (NAD)
ME2	malic enzyme (NADP)
MECDPDH	2C-methyl-D-erythritol 2,4 cyclodiphosphate dehydratase
MECDPS	2-C-methyl-D-erythritol 2,4-cyclodiphosphate synthase
MEPCT	2-C-methyl-D-erythritol 4-phosphate cytidylyltransferase
METACH	O-Acetyl-L-homoserine acetate-lyase (adding methanethiol)
METAT	methionine adenosyltransferase
METS	methionine synthase
METSR-S1	L-methionine-S-oxide reductase (trdrd)
METSR-S2	L-methionine S-oxide reductase (H2O2)
METTRS	Methionyl-tRNA synthetase
MGt5	magnesium transport in/out via permease (no H+)
MI1PP	myo-inositol 1-phosphatase
MICITH	2-methylisocitrate hydratase
MMCD	methylmalonyl-CoA decarboxylase
MME	methylmalonyl-CoA epimerase
MMM	methylmalonyl-CoA mutase
MNabc	manganese transport via ABC system
MOAT	3-deoxy-D-manno-octulosonic acid transferase
MOAT2	3-deoxy-D-manno-octulosonic acid transferase
MOBDabc	molybdate transport via ABC system
MOHMT	3-methyl-2-oxobutanoate hydroxymethyltransferase
MTAN	methylthioadenosine nucleosidase
MTAP	5'-methylthioadenosine phosphorylase
MTHFC	methenyltetrahydrofolate cyclohydrolase
MTHFD	methylenetetrahydrofolate dehydrogenase (NADP)
MTHFR	5,10-methylenetetrahydrofolate reductase (FADH2)
MTHFR1	5,10-methylenetetrahydrofolate reductase (NADP)
N2t	nitrogen transport diffusion
NACCYT	N-acylneuraminate cytidylyltransferase (acetyl)
NADH10	NADH dehydrogenase (menaquinone-8 & 0 protons)
NADH12	NADH dehydrogenase (ubiquinone-8 )
NADH5	NADH dehydrogenase (Menaquinone 7 & 2 protons)
NADH9	NADH dehydrogenase (demethylmenaquinone-8 & 0 protons)
NADK	NAD kinase
NADPH5	NADPH dehydrogenase (Menaquinone 7 & 2 protons)
NADS1	NAD synthase (nh4)
NAMNPP	nicotinic acid mononucleotide pyrophosphorylase
NAt7	sodium transport in/out via proton antiport (one H+)
NDPK1	nucleoside-diphosphate kinase (ATP:GDP)
NDPK2	nucleoside-diphosphate kinase (ATP:UDP)
NDPK3	nucleoside-diphosphate kinase (ATP:CDP)
NDPK4	nucleoside-diphosphate kinase (ATP:dTDP)
NDPK5	nucleoside-diphosphate kinase (ATP:dGDP)
NDPK6	nucleoside-diphosphate kinase (ATP:dUDP)
NDPK7	nucleoside-diphosphate kinase (ATP:dCDP)
NDPK8	nucleoside-diphosphate kinase (ATP:dADP)
NH4t3	ammonium transport out via K+ antiport
NIabc	nickel transport via ABC system
NIT2	nitrogenase
NIt5	nickel transport in/out via permease (no H+)
NNAM	nicotinamidase
NNAT	nicotinate-nucleotide adenylyltransferase
NNDMBRT	nicotinate-nucleotide-dimethylbenzimidazole phosphoribosyltransferase
NNDMBRT2	nicotinate-nucleotide-dimethylbenzimidazole phosphoribosyltransferase
NNDPR	nicotinate-nucleotide diphosphorylase (carboxylating)
NO3abc	nitrate transport via ABC system
NPPDO	2-nitropropane dioxygenase
NTPP1	Nucleoside triphosphate pyrophosphorylase (dgtp)
NTPP2	Nucleoside triphosphate pyrophosphorylase (gtp)
NTPP3	dCTP diphosphatase
NTPP4	Nucleoside triphosphate pyrophosphorylase (ctp)
NTPP5	Nucleoside triphosphate pyrophosphorylase (datp)
NTPP6	Nucleoside triphosphate pyrophosphorylase (atp)
NTPP7	Nucleoside triphosphate pyrophosphorylase (dttp)
NTPP8	Nucleoside triphosphate pyrophosphorylase (utp)
NTRIRfc	nitrite reductase
NTRIRmq	Nitrite Reductase
NTRLASE	nitrilase
NTRLASE2	nitrilase
NTRLASE3	nitrilase
OBTFL	2-Oxobutanoate formate lyase
OCBT	ornithine carbamoyltransferase
OCDMAT8	Octadecanoyl-[acyl-carrier protein]:malonyl-CoA C-acyltransferase
OCMAT3	Octanoyl-[acyl-carrier protein]:malonyl-CoA C-acyltransferase
OCTT	trans-octaprenyltranstransferase
ODACPHL	Oleoyl-[acyl-carrier-protein] hydrolase
OIVD1	2-oxoisovalerate dehydrogenase (acylating; 4-methyl-2-oxopentaoate)
OIVD2	2-oxoisovalerate dehydrogenase (acylating; 3-methyl-2-oxobutanoate)
OIVD3	2-oxoisovalerate dehydrogenase (acylating; 3-methyl-2-oxopentanoate)
OMCDC	2-Oxo-4-methyl-3-carboxypentanoate decarboxylation
OMPDC	orotidine-5'-phosphate decarboxylase
OOR	2-oxoglutarate synthase
OPHBDC	3-octaprenyl-4-hydroxybenzoate carboxy-lyase
OPHHX	2-Octaprenylphenol hydroxylase
ORNTAC	ornithine transacetylase
ORPT	orotate phosphoribosyltransferase
OXFOt4	Oxalate:Formate antiporter
P5CD	1-pyrroline-5-carboxylate dehydrogenase
P5CRy	pyrroline-5-carboxylate reductase
PACCOAL	phenylacetate-CoA ligase
PANTS	pantothenate synthase
PAPPT3	phospho-N-acetylmuramoyl-pentapeptide-transferase (meso-2,6-diaminopimelate)
PAPSR	phosphoadenylyl-sulfate reductase (thioredoxin)
PBUTT	phosphate butyryltransferase
PC	pyruvate carboxylase
PDH	pyruvate dehydrogenase
PDX5PS	Pyridoxine 5'-phosphate synthase
PFK	phosphofructokinase
PFL	Formate C-acetyltransferase
PGAMT	phosphoglucosamine mutase
PGCD	phosphoglycerate dehydrogenase
PGI	glucose-6-phosphate isomerase
PGK	phosphoglycerate kinase
PGLUSYN	Poly glutamate synthesis Reaction
PGLYCP	phosphoglycolate phosphatase
PGM	phosphoglycerate mutase
PGMT	phosphoglucomutase
PGPPH	Phosphatidylglycerophosphate phosphohydrolase
PHCYT	phosphatidate cytidylyltransferase
PHETA1	phenylalanine transaminase
PHETRS	Phenylalanyl-tRNA synthetase
PIabc	phosphate transport via ABC system
PIt6	phosphate transport in/out via proton symporter
PIt7	phosphate transport in/out via three Na+ symporter
PMANM	phosphomannomutase
PMPK	phosphomethylpyrimidine kinase
PNTEH	Hydrolase Class ( RXN R02973)
PNTK	pantothenate kinase
POR	pyruvate synthase
PPA	inorganic diphosphatase
PPA_1	inorganic diphosphatase (one proton translocation)
PPACH	phosphonoacetate hydrolase
PPAK	Propionate kinase
PPBNGS	porphobilinogen synthase
PPCDC	phosphopantothenoylcysteine decarboxylase
PPCK	phosphoenolpyruvate carboxykinase
PPCKG	phosphoenolpyruvate carboxykinase (GTP)
PPDK	pyruvate phosphate dikinase
PPIK	polyphosphate kinase
PPNCL	phosphopantothenate-cysteine ligase
PPND	prephenate dehydrogenase
PPNDH	prephenate dehydratase
PPPGO	protoporphyrinogen oxidase
PPS	phosphoenolpyruvate synthase
PPTT	trans-pentaprenyltranstransferase
PRAGS	phosphoribosylglycinamide synthetase
PRAI	phosphoribosylanthranilate isomerase
PRAIS	phosphoribosylaminoimidazole synthetase
PRAMPC	phosphoribosyl-AMP cyclohydrolase
PRASCS	phosphoribosylaminoimidazolesuccinocarboxamide synthase
PRATPP	phosphoribosyl-ATP pyrophosphatase
PRFGS	phosphoribosylformylglycinamidine synthase
PRMICI	1-(5-phosphoribosyl)-5-[(5-phosphoribosylamino)methylideneamino)imidazole-4-carboxamide isomerase
PRO1z	proline oxidase
PROt5	L-proline:Na+ symporter
PROTRS	Prolyl-tRNA synthetase
PRPPS	phosphoribosylpyrophosphate synthetase
PSCVT	3-phosphoshikimate 1-carboxyvinyltransferase
PSDC	phosphatidylserine decarboxylase
PSERT	phosphoserine transaminase
PSP_L	phosphoserine phosphatase (L-serine)
PSRED3	Polysulfide reductase (2 proton)
PSUDS	pseudouridylate synthase
PSULF	Poly sulfide formation (first step)
PTA2	Phosphate acetyltransferase
PTAr	phosphotransacetylase
PTHPS	6-pyruvoyltetrahydropterin synthase
PTPAT	pantetheine-phosphate adenylyltransferase
PYK	pyruvate kinase
PYRt2	pyruvate reversible transport via proton symport
PYRZAM	Pyrazinamidase
QULNS	quinolinate synthase
RBFK	riboflavin kinase
RBFSa	riboflavin synthase
RBFSb	riboflavin synthase
RBK	ribokinase
RBZP	alpha-ribazole-5-phosphatase
RNDR1	ribonucleoside-diphosphate reductase (ADP)
RNDR2	ribonucleoside-diphosphate reductase (GDP)
RNDR3	ribonucleoside-diphosphate reductase (CDP)
RNDR4	ribonucleoside-diphosphate reductase (UDP)
RPE	ribulose 5-phosphate 3-epimerase
RPI	ribose-5-phosphate isomerase
S7PI	sedoheptulose 7-phosphate isomerase
SACCD2	saccharopine dehydrogenase (NAD, L-lysine forming)
SADT2	sulfate adenylyltransferase
SBDH	L-sorbosone dehydrogenase
SDPDS	succinyl-diaminopimelate desuccinylase
SDPTA	succinyldiaminopimelate transaminase
SECYSL	selenocysteine lyase
SEPPS	selenide, water dikinase
SERAT	serine O-acetyltransferase
SERD_L	L-serine deaminase
SERTRS	Seryl-tRNA synthetase
SERTRST	L-seryl-tRNA selenium transferase
SHCHCC	sirohydrochlorin cobaltochelatase
SHCHD	sirohydrochlorin dehydrogenase
SHCHF	sirohydrochlorin ferrochetalase
SHK3D	shikimate dehydrogenase
SHKK	shikimate kinase
SO4t2	sulfate transport in via proton symport
SOD	superoxide dismutase
SPMS	spermidine synthase
SQHOC1	squalene hopene cyclase
SQHOC2	squalene hopene cyclase
SUCFUMtdc	dicarboyxlic acid transporter (succinate:fumarate)
SUCOAS	succinyl-CoA synthetase (ADP-forming)
SULabc	sulfate transport via ABC system
SULR	sulfite reductase (NADPH2)
TADSK	ATP:2,3,2',3'-tetrakis(3-hydroxytetradecanoyl)-D-glucosaminyl-beta- $D-1,6-glucosaminyl-beta-phosphate 4-O'-phosphotransferase
TAL	transaldolase
TDACPHL	Oleoyl-[acyl-carrier-protein] hydrolase
TDMAT6	Tetradecanoyl-[acyl-carrier protein]:malonyl-CoA C-acyltransferase
TDPDRR	dTDP-4-dehydrorhamnose reductase
TDPGDH	dTDPglucose 4,6-dehydratase
THDPS	tetrahydropicolinate succinylase
THPDH	NAD-dependent threonine 4-phosphate dehydrogenase
THRA	threonine aldolase
THRD_L	L-threonine deaminase
THRLAD	L-allo-threonine aldolase
THRPD	threonine-phosphate decarboxylase
THRS	threonine synthase
THRTRS	Threonyl-tRNA synthetase
TKT1	transketolase
TKT2	transketolase
TMDK1	thymidine kinase (ATP:thymidine)
TMDS	thymidylate synthase
TMPK	thiamine-phosphate kinase
TMPPP	thiamine-phosphate diphosphorylase
TPI	triose-phosphate isomerase
TRDR	thioredoxin reductase (NADPH)
TRE6PP	trehalose-phosphatase
TRE6PS	alpha,alpha-trehalose-phosphate synthase (UDP-forming)
TRPS1	tryptophan synthase (indoleglycerol phosphate)
TRPTRS	Tryptophanyl-tRNA synthetase
TSULabc	thiosulfate transport via ABC system
TSULST	thiosulfate sulfurtransferase
TYRTA	tyrosine transaminase
TYRTRS	Tyrosyl-tRNA synthetase
UAAGDS	UDP-N-acetylmuramoyl-L-alanyl-D-glutamyl-meso-2,6-diaminopimelate synthetase
UACAT	acyl-[acyl-carrier-protein]-UDP-N-acetylglucosamine O-acyltransferase
UACMAMO	UDP-N-acetyl-D-mannosamine oxidoreductase
UAG2E	UDP-N-acetylglucosamine 2-epimerase
UAG2EMA	UDP-N-acetyl-D-glucosamine 2-epimerase (Hydrolysis)
UAGCVT	UDP-N-acetylglucosamine 1-carboxyvinyltransferase
UAGDP	UDP-N-acetylglucosamine diphosphorylase
UAGPT3	UDP-N-acetylglucosamine-N-acetylmuramyl-(pentapeptide)pyrophosphoryl-undecaprenol N-acetylglucosamine transferase
UAMAGS	UDP-N-acetylmuramoyl-L-alanyl-D-glutamate synthetase
UAMAS	UDP-N-acetylmuramoyl-L-alanine synthetase
UAPGR	UDP-N-acetylenolpyruvoylglucosamine reductase
UDCPDP	undecaprenyl-diphosphatase
UDPDPS	undecaprenyl-diphosphate synthase
UDPG4E	UDPglucose 4-epimerase
UDPGD	UDPglucose 6-dehydrogenase
UGMDDS	UDP-N-acetylmuramoyl-L-alanyl-D-glutamyl-meso-2,6-diaminopimeloyl-D-alanyl-D-alanine synthetase
UGSAT	UDP-2,3-bis(3-hydroxytetradecanoyl)glucosamine acyl transferase
UHGADA	UDP-3-0-acyl N-acetylglucosamine deacetylase
UPP3MT	uroporphyrinogen methyltransferase
UPP3S	uroporphyrinogen-III synthase
UPPDC1	uroporphyrinogen decarboxylase (uroporphyrinogen III)
UPPRT	uracil phosphoribosyltransferase
URAt2	uracil transport in via proton symport
URFGTT	UDP-L-rhamnose:flavonol-3-O-D-glucoside L-rhamnosyltransferase
URIDK1	uridylate kinase (UMP)
URIDK2	uridylate kinase (dUMP)
USHD	UDP-sugar hydrolase
VALabc	L-valine transport via ABC system
VALt6	L-valine transport in/out via proton symport
VALTA	valine transaminase
VALTRS	Valyl-tRNA synthetase
WO4abc	tungstate transporter
XTPASE	XTP pyrophosphatase
YUMPS	yUMP synthetase
ZN2abc2	zinc transport in via ABC system
ZN2t4	zinc transport out via antiport
List of Exchange Reactions
The reaction agg_GS13m_2 represents the biomass reaction
This sheet gives information on all the reactions that allow the
exchange of the metabolites with the environment
Abbreviation	Reaction Name
EX_ac(e)	Acetate exchange
EX_antim(e)	Antimonite exchange
EX_arsna(e)	Arsenate exchange
EX_arsni2(e)	arsenite exchange
EX_ca2(e)	Calcium exchange
EX_cd2(e)	Cadmium exchange
EX_cit(e)	Citrate exchange
EX_cl(e)	Chloride exchange
EX_co2(e)	CO2 exchange
EX_cobalt2(e)	Co2+ exchange
EX_cu2(e)	Cu2+ exchange
EX_cys-L(e)	L-Cysteine exchange
EX_fe2(e)	Fe2+ exchange
EX_fe3(e)	Fe3+ exchange
EX_for(e)	Formate exchange
EX_fum(e)	Fumarate exchange
EX_gln-L(e)	L-Glutamine exchange
EX_gly(e)	Glycine exchange
EX_glyclt(e)	Glycolate exchange
EX_gthrd(e)	Reduced glutathione exchange
EX_gua(e)	Guanine exchange
EX_h(e)	H+ exchange
EX_h2(e)	H2 exchange
EX_h2o(e)	H2O exchange
EX_h2s(e)	Hydrogen sulfide exchange
EX_hxan(e)	Hypoxanthine exchange
EX_ile-L(e)	L-Isoleucine exchange
EX_k(e)	K+ exchange
EX_lac-D(e)	D-lactate exchange
EX_lac-L(e)	L-Lactate exchange
EX_leu-L(e)	L-Leucine exchange
EX_lys-L(e)	L-Lysine exchange
EX_mal-L(e)	L-Malate exchange
EX_mg2(e)	Mg exchange
EX_mn2(e)	Mn2+ exchange
EX_mobd(e)	Molybdate exchange
EX_n2(e)	N2 exchange
EX_na1(e)	Sodium exchange
EX_nh4(e)	Ammonium exchange
EX_ni2(e)	Ni2+ exchange
EX_no2(e)	Nitrite exchange
EX_no3(e)	Nitrate exchange
EX_oxa(e)	Oxalate exchange
EX_pi(e)	Phosphate exchange
EX_pro-L(e)	L-Proline exchange
EX_pyr(e)	Pyruvate exchange
EX_s(e)	Sulfur exchange
EX_so4(e)	Sulfate exchange
EX_ss(e)	Disulfide exchange
EX_succ(e)	Succinate exchange
EX_tsul(e)	Thiosulfate exchange
EX_ura(e)	Uracil exchange
EX_val-L(e)	L-Valine exchange
EX_wo4(e)	tungstate exchange
EX_zn2(e)	Zinc exchange
agg_GS13m_2	Biomass composition model for GS based on Final Data
List of Metabolites
Abbreviation	Name
10fthf	10-Formyltetrahydrofolate
12dag3p	1,2-Diacyl-sn-glycerol 3-phosphate
12dgr	1,2-Diacylglycerol
13dpg	3-Phospho-D-glyceroyl phosphate
1ag3p	1-Acyl-sn-glycerol 3-phosphate
1ap2ol	1-Aminopropan-2-ol
1ap2olp	D-1-Aminopropan-2-ol O-phosphate
1p3h5c	L-1-Pyrroline-3-hydroxy-5-carboxylate
1pyr5c	1-Pyrroline-5-carboxylate
22hop	22-Hopanol
23ddhb	2,3-Dihydro-2,3-dihydroxybenzoate
23dhdp	2,3-Dihydrodipicolinate
23dhmb	(R)-2,3-Dihydroxy-3-methylbutanoate
23dhmp	(R)-2,3-Dihydroxy-3-methylpentanoate
25aics	(S)-2-[5-Amino-1-(5-phospho-D-ribosyl)imidazole-4-carboxamido]succinate
25dhpp	2,5-Diamino-6-hydroxy-4-(5'-phosphoribosylamino)-pyrimidine
26dap-LL	LL-2,6-Diaminoheptanedioate
26dap-M	meso-2,6-Diaminoheptanedioate
2ahbut	(S)-2-Aceto-2-hydroxybutanoate
2ahhmd	2-Amino-4-hydroxy-6-hydroxymethyl-7,8-dihydropteridine diphosphate
2ahhmp	2-Amino-4-hydroxy-6-hydroxymethyl-7,8-dihydropteridine
2beACP	But-2-enoyl-[acyl-carrier protein]
2cddin	2-Carboxy-2,3-dihydro-5,6-dihydroxyindole
2cpr5p	1-(2-Carboxyphenylamino)-1-deoxy-D-ribulose 5-phosphate
2dda7p	2-Dehydro-3-deoxy-D-arabino-heptonate 7-phosphate
2dhp	2-Dehydropantoate
2dmmq8	2-Demethylmenaquinone 8
2dmmql8	2-Demethylmenaquinol 8
2ippm	2-Isopropylmaleate
2mahmp	2-Methyl-4-amino-5-hydroxymethylpyrimidine diphosphate
2mbcoa	2-Methylbutanoyl-CoA
2mcacn	cis-2-Methylaconitate
2me4p	2-C-methyl-D-erythritol 4-phosphate
2mecdp	2-C-methyl-D-erythritol 2,4-cyclodiphosphate
2mop	2-Methyl-3-oxopropanoate
2obut	2-Oxobutanoate
2ohph	2-Octaprenyl-6-hydroxyphenol
2ombz	2-Octaprenyl-6-methoxy-1,4-benzoquinone
2ommb	2-Octaprenyl-3-methyl-6-methoxy-1,4-benzoquinone
2oph	2-Octaprenylphenol
2p4c2me	2-phospho-4-(cytidine 5'-diphospho)-2-C-methyl-D-erythritol
2pg	D-Glycerate 2-phosphate
2pglyc	2-Phosphoglycolate
2tddACP	trans-Dodec-2-enoyl-[acyl-carrier protein]
2tdeACP	trans-Dec-2-enoyl-[acyl-carrier protein]
2theACP	trans-Hex-2-enoyl-[acp]
2toceACP	trans-Oct-2-enoyl-[acp]
34hpp	3-(4-Hydroxyphenyl)pyruvate
3c2hmp	3-Carboxy-2-hydroxy-4-methylpentanoate
3c3hmp	3-Carboxy-3-hydroxy-4-methylpentanoate
3dhq	3-Dehydroquinate
3dhsk	3-Dehydroshikimate
3fpyr	3-Fumarylpyruvate
3hbACP	(3R)-3-Hydroxybutanoyl-[acyl-carrier protein]
3hddACP	(R)-3-Hydroxydodecanoyl-[acyl-carrier protein]
3hdeACP	(3R)-3-Hydroxydecanoyl-[acyl-carrier protein]
3hhACP	(R)-3-Hydroxyhexanoyl-[acp]
3hmp	3-Hydroxy-2-methylpropanoate
3hocACP	(R)-3-Hydroxyoctanoyl-[acyl-carrier protein]
3htdACP	(3R)-3-Hydroxytetradecanoyl-[acyl-carrier protein]
3ig3p	C'-(3-Indolyl)-glycerol 3-phosphate
3mob	3-Methyl-2-oxobutanoate
3mop	(S)-3-Methyl-2-oxopentanoate
3ophb	3-Octaprenyl-4-hydroxybenzoate
3pg	3-Phospho-D-glycerate
3php	3-Phosphohydroxypyruvate
3psme	5-O-(1-Carboxyvinyl)-3-phosphoshikimate
4abz	4-Aminobenzoate
4adcho	4-amino-4-deoxychorismate
4ahmmp	4-Amino-5-hydroxymethyl-2-methylpyrimidine
4ampm	4-Amino-2-methyl-5-phosphomethylpyrimidine
4c2me	4-(cytidine 5'-diphospho)-2-C-methyl-D-erythritol
4hbz	4-Hydroxybenzoate
4hglu	4-Hydroxy-L-glutamate
4hphaccoa	4-Hydroxyphenylacetyl-CoA
4mop	4-Methyl-2-oxopentanoate
4mpetz	4-Methyl-5-(2-phosphoethyl)-thiazole
4pasp	4-Phospho-L-aspartate
4ppan	D-4'-Phosphopantothenate
4ppcys	N-((R)-4-Phosphopantothenoyl)-L-cysteine
4r5au	4-(1-D-Ribitylamino)-5-aminouracil
56dhin	5,6-Dihydroxyindole
5aizc	5-amino-1-(5-phospho-D-ribosyl)imidazole-4-carboxylate
5aop	5-Amino-4-oxopentanoate
5aprbu	5-Amino-6-(5'-phosphoribitylamino)uracil
5apru	5-Amino-6-(5'-phosphoribosylamino)uracil
5fothf	5-Formyltetrahydrofolate
5mcsn	5-Methylcytosine
5mdr1p	5-Methylthio-5-deoxy-D-ribose 1-phosphate
5mta	5-Methylthioadenosine
5mthf	5-Methyltetrahydrofolate
5mtr	5-Methylthio-D-ribose
5prdmbz	N1-(5-Phospho-alpha-D-ribosyl)-5,6-dimethylbenzimidazole
6pthp	6-Pyruvoyl-5,6,7,8-tetrahydropterin
8aonn	8-Amino-7-oxononanoate
ACP	acyl carrier protein
H2Se	Selenide
Lhpro	L-Hydroxyproline
Lsacchrp	L-Saccharopine
ac	Acetate
acACP	Acetyl-ACP
acald	Acetaldehyde
acamoxm	N-Acetyl-L-2-amino-6-oxopimelate
accoa	Acetyl-CoA
acetone	Acetone
acg5p	N-Acetyl-L-glutamyl 5-phosphate
acg5sa	N-Acetyl-L-glutamate 5-semialdehyde
acgam1p	N-Acetyl-D-glucosamine 1-phosphate
acglu	N-Acetyl-L-glutamate
achms	O-Acetyl-L-homoserine
acmam	N-Acetyl-D-muramoate
acmama	N-Acetyl-D-muramoyl-L-alanine
acmana	N-Acetyl-D-mannosamine
acnam	N-Acetylneuraminate
acoa	Acyl-CoA
acorn	N2-Acetyl-L-ornithine
actACP	Acetoacetyl-ACP
actp	Acetyl phosphate
adcoba	Adenosyl cobinamide
adcobhex	adenosyl-cobyric acid
adn	Adenosine
adp	ADP
adpglc	ADPglucose
adphep-D,D	ADP-D-glycero-D-manno-heptose
agm	Agmatine
ahcys	S-Adenosyl-L-homocysteine
ahdt	2-Amino-4-hydroxy-6-(erythro-1,2,3-trihydroxypropyl)dihydropteridine triphosphate
aicar	5-Amino-1-(5-Phospho-D-ribosyl)imidazole-4-carboxamide
air	5-amino-1-(5-phospho-D-ribosyl)imidazole
akg	2-Oxoglutarate
ala-B	beta-Alanine
ala-D	D-Alanine
ala-L	L-Alanine
alaala	D-Alanyl-D-alanine
alac-S	(S)-2-Acetolactate
alatrna	L-Alanyl-tRNA(Ala)
alpro	S-Aminomethyldihydrolipoylprotein
amet	S-Adenosyl-L-methionine
ametam	S-Adenosylmethioninamine
amob	S-Adenosyl-4-methylthio-2-oxobutanoate
amp	AMP
anth	Anthranilate
apoACP	apoprotein [acyl carrier protein]
aps	Adenosine 5'-phosphosulfate
ara5p	D-Arabinose 5-phosphate
arg-L	L-Arginine
argsuc	N(omega)-(L-Arginino)succinate
argtrna	L-Arginyl-tRNA(Arg)
arsna	Arsenate
arsni2	arsenite
asn-L	L-Asparagine
asp-L	L-Aspartate
aspsa	L-Aspartate 4-semialdehyde
asptrna	L-Aspartyl-tRNA(Asp)
atp	ATP
btamp	Biotinyl-5'-AMP
btcoa	Butanoyl-CoA
btn	Biotin
butACP	Butyryl-[acyl-carrier protein]
butpi	Butanoyl phosphate
ca2	Calcium
cbasp	N-Carbamoyl-L-aspartate
cbl1	Cob(I)alamin
cbm	Carbamate
cbp	Carbamoyl phosphate
cd2	Cadmium
cdlp	Cardiolipin
cdp	CDP
cdpdag	CDPdiacylglycerol
chor	Chorismate
cit	Citrate
citr-L	L-Citrulline
ckdo	CMP-3-deoxy-D-manno-octulosonate
cl	Chloride
cmp	CMP
cmpacna	CMP-N-acetylneuraminate
co	Carbon monoxide
co2	CO2
coa	Coenzyme A
cobalt2	Co2+
cobamcoa	Cobamide coenzyme
copre2	cobalt-precorrin 2
copre3	cobalt-precorrin 3
cpppg3	Coproporphyrinogen III
crtn	Creatinine
csn	Cytosine
ctp	CTP
cu2	Cu2+
cyan	cyanide
cys-L	L-Cysteine
cysam	Cysteamine
cysth-L	L-Cystathionine
cystrna	L-Cysteinyl-tRNA(Cys)
dad-5	5'-Deoxyadenosine
dadp	dADP
damp	dAMP
dann	7,8-Diaminononanoate
datp	dATP
dcamp	N6-(1,2-Dicarboxyethyl)-AMP
dcdp	dCDP
dcmp	dCMP
dctp	dCTP
ddcaACP	Dodecanoyl-ACP (n-C12:0ACP)
decACP	Decanoyl-[acyl-carrier protein]
decdp	all-trans-Decaprenyl diphosphate
dgdp	dGDP
dgmp	dGMP
dgsn	Deoxyguanosine
dgtp	dGTP
dhap	Dihydroxyacetone phosphate
dhf	7,8-Dihydrofolate
dhlpro	Dihydrolipolprotein
dhor-S	(S)-Dihydroorotate
dhpt	Dihydropteroate
dmbzid	5,6-Dimethylbenzimidazole
dmlz	6,7-Dimethyl-8-(1-D-ribityl)lumazine
dmpp	Dimethylallyl diphosphate
dnad	Deamino-NAD+
dolmanp	Dolichyl phosphate D-mannose
dolp	Dolichol phosphate
dpcoa	Dephospho-CoA
dplpt	Diploptene
dtbt	Dethiobiotin
dtdp	dTDP
dtdp6dm	dTDP-6-deoxy-L-mannose
dtdpddg	dTDP-4-dehydro-6-deoxy-D-glucose
dtdpddm	dTDP-4-dehydro-6-deoxy-L-mannose
dtdpglc	dTDPglucose
dtmp	dTMP
dtt_ox	Oxidized dithiothreitol
dtt_rd	Reduced dithiothreitol
dttp	dTTP
dxyl5p	1-deoxy-D-xylulose 5-phosphate
e4p	D-Erythrose 4-phosphate
eig3p	D-erythro-1-(Imidazol-4-yl)glycerol 3-phosphate
f6p	D-Fructose 6-phosphate
fa1	Fatty acid (Iso-C14:0)
fa10	Fatty acid (Anteiso-C17:1)
fa10coa	Anteiso-C17:1 CoA
fa11	Fatty acid (Iso-C17:0)
fa11coa	Iso-C17:0 CoA
fa12	Fatty acid (Anteiso-C17:0)
fa12coa	Anteiso-C17:0 CoA
fa1coa	Iso-C14:0 CoA
fa3	Fatty acid (Iso-C15:0)
fa3coa	Iso-C15:0 CoA
fa4	Fatty acid (Anteiso-C15:0)
fa4coa	Anteiso-C15:0 CoA
fa5	Fatty acid (Iso-C16:1)
fa5coa	Iso-C16:1 CoA
fa6	Fatty acid (iso-C16:0)
fa6coa	Iso-C16:0 CoA
fa9	Fatty acid (Iso-C17:1)
fa9coa	Iso-C17:1 CoA
fad	FAD
fdp	D-Fructose 1,6-bisphosphate
fe2	Fe2+
fe3	Fe3+
fgam	N2-Formyl-N1-(5-phospho-D-ribosyl)glycinamide
ficytcc	Ferricytochrome c
fmettrna	N-Formylmethionyl-tRNA
fmn	flavin mononucleotide
focytcc	Ferrocytochrome c
fol	Folate
for	Formate
fpram	2-(Formamido)-N1-(5-phospho-D-ribosyl)acetamidine
fprica	5-Formamido-1-(5-phospho-D-ribosyl)imidazole-4-carboxamide
frdp	Farnesyl diphosphate
fum	Fumarate
g15lac	D-Glucono-1,5-lactone
g1p	D-Glucose 1-phosphate
g3p	Glyceraldehyde 3-phosphate
g6p	D-Glucose 6-phosphate
gal1p	alpha-D-Galactose 1-phosphate
gam1p	D-Glucosamine 1-phosphate
gam6p	D-Glucosamine 6-phosphate
gar	N1-(5-Phospho-D-ribosyl)glycinamide
gcald	Glycolaldehyde
gdp	GDP
gdpddm	GDP-4-dehydro-6-deoxy-D-mannose
gdpfuc	GDP-L-fucose
gdpman	GDP-D-mannose
gdpofuc	GDP-4-oxo-L-fucose
gdptp	Guanosine 3'-diphosphate 5'-triphosphate
ggdp	Geranylgeranyl diphosphate
glc-D	D-Glucose
gln-L	L-Glutamine
glntrna	L-Glutaminyl-tRNA(Gln)
glu-D	D-Glutamate
glu-L	L-Glutamate
glu1sa	L-Glutamate 1-semialdehyde
glu5p	L-Glutamate 5-phosphate
glu5sa	L-Glutamate 5-semialdehyde
glutrna	L-Glutamyl-tRNA(Glu)
glx	Glyoxylate
gly	Glycine
glyc	Glycerol
glyc-R	(R)-Glycerate
glyc3p	sn-Glycerol 3-phosphate
glyclt	Glycolate
glycogen	glycogen
glytrna	Glycyl-tRNA(Gly)
gmh17bp	D-Glycero-D-manno-heptose 1,7-bisphosphate
gmh1p	D-Glycero-D-manno-heptose 1-phosphate
gmh7p	D-Glycero-D-manno-heptose 7-phosphate
gmp	GMP
grdp	Geranyl diphosphate
gthox	Oxidized glutathione
gthrd	Reduced glutathione
gtp	GTP
gua	Guanine
h	H+
h2	H2
h2mb4p	1-hydroxy-2-methyl-2-(E)-butenyl 4-diphosphate
h2o	H2O
h2o2	Hydrogen peroxide
h2s	Hydrogen sulfide
hcit	Homocitrate
hco3	Bicarbonate
hcys-L	L-Homocysteine
hdca	hexadecanoate (n-C16:0)
hdcea	hexadecenoate (n-C16:1)
hdeACP	Hexadecenoyl-ACP (n-C16:1ACP)
hepdp	all-trans-Heptaprenyl diphosphate
hexACP	Hexanoyl-[acyl-carrier protein]
hexdp	all-trans-Hexaprenyl diphosphate
hg0	Mercury (uncharged)
hg2	Mercury (charged +2)
his-L	L-Histidine
hisp	L-Histidinol phosphate
hmbil	Hydroxymethylbilane
hom-L	L-Homoserine
hpyr	Hydroxypyruvate
hxan	Hypoxanthine
iasp	Iminoaspartate
ibcoa	Isobutyryl-CoA
ichor	Isochorismate
icit	Isocitrate
idp	IDP
ile-L	L-Isoleucine
iletrna	L-Isoleucyl-tRNA(Ile)
imacp	3-(Imidazol-4-yl)-2-oxopropyl phosphate
imp	IMP
ind3ac	Indole-3-acetate
ind3acnl	3-Indoleacetonitrile
indpyr	Indolepyruvate
inost	myo-Inositol
ipdp	Isopentenyl diphosphate
iqnl	Isoquinoline
iqnln	Isoquinolin-1(2H)-one
itp	ITP
ivcoa	Isovaleryl-CoA
k	K+
kdo	3-Deoxy-D-manno-2-octulosonate
kdo2lipid4	KDO(2)-lipid IV(A)
kdo2lipid4L	KDO(2)-lipid IV(A) with laurate
kdo8p	3-Deoxy-D-manno-octulosonate 8-phosphate
lac-D	D-Lactate
lac-L	L-Lactate
leu-L	L-Leucine
leutrna	L-Leucyl-tRNA(Leu)
lipid4	2,3,2'3'-Tetrakis(3-hydroxytetradecanoyl)-D-glucosaminyl-1,6-beta-D-glucosamine 1,4'-bisphosphate
lipidX	2,3-Bis(3-hydroxytetradecanoyl)-beta-D-glucosaminyl 1-phosphate
lys-L	L-Lysine
lystrna	L-Lysine-tRNA (Lys)
mal-L	L-Malate
malACP	Malonyl-[acyl-carrier protein]
male	Maleate
malm	Maleamate
malt	Maltose
malthp	Maltoheptaose
malthx	Maltohexaose
maltpt	Maltopentaose
malttr	Maltotriose
maltttr	Maltotetraose
man1p	D-Mannose 1-phosphate
man6p	D-Mannose 6-phosphate
met-L	L-Methionine
methf	5,10-Methenyltetrahydrofolate
metox	L-Methionine S-oxide
mettrna	L-Methionyl-tRNA (Met)
mg2	Mg
mi1p-D	1D-myo-Inositol 1-phosphate
micit	Methylisocitrate
mlthf	5,10-Methylenetetrahydrofolate
mn2	Mn2+
mobd	Molybdate
mql7	Menaquinol 7
mql8	Menaquinol 8
mqn7	Menaquinone 7
mqn8	Menaquinone 8
myrsACP	Myristoyl-ACP (n-C14:0ACP)
n2	N2
n2ppn	2-Nitropropane
na1	Sodium
nac	Nicotinate
nad	Nicotinamide adenine dinucleotide
nadh	Nicotinamide adenine dinucleotide - reduced
nadp	Nicotinamide adenine dinucleotide phosphate
nadph	Nicotinamide adenine dinucleotide phosphate - reduced
ncam	Nicotinamide
nh4	Ammonium
ni2	Ni2+
nicrnt	Nicotinate D-ribonucleotide
nondp	all-trans-Nonaprenyl diphosphate
o2	O2
o2-	Superoxide
oaa	Oxaloacetate
ocdACP	Octadecanoyl-ACP (n-C18:0ACP)
ocdca	octadecanoate (n-C18:0)
ocdcea	octadecenoate (n-C18:1)
octACP	Octanoyl-[acyl-carrier protein]
octdp	all-trans-Octaprenyl diphosphate
octeACP	Octadecenoyl-ACP (n-C18:1ACP)
orn-L	L-Ornithine
oxa	Oxalate
palmACP	Palmitoyl-ACP (n-C16:0ACP)
pan4p	Pantetheine 4'-phosphate
pant-R	(R)-Pantoate
pap	Adenosine 3',5'-bisphosphate
paps	3'-Phosphoadenylyl sulfate
pdx5p	Pyridoxine 5'-phosphate
pendp	all-trans-Pentaprenyl diphosphate
pep	Phosphoenolpyruvate
pgly	Phosphatidylglycerol
pglyp	Phosphatidylglycerophosphate
phaccoa	Phenylacetyl-CoA
phe-L	L-Phenylalanine
pheac	Phenylacetate
pheme	Protoheme
phom	O-Phospho-L-homoserine
phpyr	Phenylpyruvate
phthr	O-Phospho-4-hydroxy-L-threonine
pi	Phosphate
pime	Pimelate
pmcoa	Pimeloyl-CoA
pmtcoa	Palmitoyl-CoA (n-C16:0CoA)
pnto-R	(R)-Pantothenate
polypi	Polyphosphate
ppa	Propionate
ppac	Phosphonoacetate
ppap	Propanoyl phosphate
ppbng	Porphobilinogen
ppcoa	Propanoyl-CoA
pphn	Prephenate
ppi	Diphosphate
ppp9	Protoporphyrin
pppg9	Protoporphyrinogen IX
pram	5-Phospho-beta-D-ribosylamine
pran	N-(5-Phospho-D-ribosyl)anthranilate
prbamp	1-(5-Phosphoribosyl)-AMP
prbatp	1-(5-Phosphoribosyl)-ATP
prfp	1-(5-Phosphoribosyl)-5-[(5-phosphoribosylamino)methylideneamino]imidazole-4-carboxamide
prlp	5-[(5-phospho-1-deoxyribulos-1-ylamino)methylideneamino]-1-(5-phosphoribosyl)imidazole-4-carboxamide
pro-L	L-Proline
protrna	L-Prolyl-tRNA(Pro)
prpp	5-Phospho-alpha-D-ribose 1-diphosphate
ps	Phosphatidylserine
psd5p	Pseudouridine 5'-phosphate
pser-L	O-Phospho-L-serine
psetha	Phosphatidylethanolamine
ptrc	Putrescine
ptth	Pantetheine
pyr	Pyruvate
quln	Quinolinate
r5p	alpha-D-Ribose 5-phosphate
rdmbzi	N1-(alpha-D-ribosyl)-5,6-dimethylbenzimidazole
rhcys	S-Ribosyl-L-homocysteine
rib-D	D-Ribose
ribflv	Riboflavin
ru5p-D	D-Ribulose 5-phosphate
s	Sulfur
s7p	Sedoheptulose 7-phosphate
sbt6p	D-Sorbitol 6-phosphate
scys-L	L-Selenocysteine
selcystrna	L-Selenocysteinyl-tRNA(Ser)
selnp	Selenophosphate
ser-L	L-Serine
shcl	dihydrosirohydrochlorin
sheme	Siroheme
skm	Shikimate
skm5p	Shikimate 5-phosphate
sl26da	N-Succinyl-LL-2,6-diaminoheptanedioate
sl2a6o	N-Succinyl-2-L-amino-6-oxoheptanedioate
so3	Sulfite
so4	Sulfate
spmd	Spermidine
sql	Squalene
srb1p	Sorbose 1-phosphate
srch	sirohydrochlorin
ss	Disulfide
strcoa	Stearyl-CoA (n-C18:0CoA)
succ	Succinate
succoa	Succinyl-CoA
tdcoa	Tetradecanoyl-CoA (n-C14:0CoA)
tdeACP	Tetradecenoyl-ACP (n-C14:1ACP)
thdp	2,3,4,5-Tetrahydrodipicolinate
thf	5,6,7,8-Tetrahydrofolate
thmmp	Thiamin monophosphate
thmpp	Thiamine diphosphate
thr-L	L-Threonine
thr-LA	L-Allo-threonine
thym	Thymine
thymd	Thymidine
trdox	Oxidized thioredoxin
trdrd	Reduced thioredoxin
tre	Trehalose
tre6p	alpha,alpha'-Trehalose 6-phosphate
trnaala	tRNA(Ala)
trnaarg	tRNA(Arg)
trnaasn	tRNA(Asn)
trnaasp	tRNA(Asp)
trnacys	tRNA(Cys)
trnagln	tRNA(Gln)
trnaglu	tRNA (Glu)
trnagly	tRNA(Gly)
trnahis	tRNA(His)
trnaile	tRNA(Ile)
trnaleu	tRNA(Leu)
trnalys	tRNA(Lys)
trnamet	tRNA(Met)
trnaphe	tRNA(Phe)
trnapro	tRNA(Pro)
trnaser	tRNA(Ser)
trnathr	tRNA(Thr)
trnatrp	tRNA(Trp)
trnatyr	tRNA(Tyr)
trnaval	tRNA(Val)
trp-L	L-Tryptophan
ttdca	tetradecanoate (C14:0)
ttdcea	tetradecenoate (n-C14:1)
tyr-L	L-Tyrosine
tyrtrna	L-Tyrosyl-tRNA(Tyr)
uaagmda	Undecaprenyl-diphospho-N-acetylmuramoyl-(N-acetylglucosamine)-L-alanyl-D-glutamyl-meso-2,6-diaminopimeloyl-D-alanyl-D-alanine
uaagtmda	Undecaprenyl-diphospho-N-acetylmuramoyl-(N-acetylglucosamine)-L-alanyl-D-glutaminyl-meso-2,6-diaminopimeloyl-D-alanyl-D-alanine
uacmamu	UDP-N-acetyl-D-mannosaminouronate
uagmda	Undecaprenyl-diphospho-N-acetylmuramoyl-L-alanyl-D-glutamyl-meso-2,6-diaminopimeloyl-D-alanyl-D-alanine
ubq8	Ubiquinone-8
ubq8h2	Ubiquinol-8
udcpdp	Undecaprenyl diphosphate
udcpp	Undecaprenyl phosphate
udpglcur	UDP-D-glucuronate
uppg3	Uroporphyrinogen III
val-L	L-Valine
valtrna	L-Valyl-tRNA(Val)
xmp	Xanthosine 5'-phosphate
xtp	XTP
xu5p-D	D-Xylulose 5-phosphate
zn2	Zinc
antim	Antimonite
fdox	ferredoxin (oxidized) 2[4Fe-4S]
fdred	ferredoxin (reduced) 2[4Fe-4S]
fdxo-4:2	ferrodoxin (oxidized form 4:2)
fdxr-4:2	ferrodoxin (reduced form 4:2)
unknown1	Unknown Product
2hglucoa	2-Hydroxyglutaryl-CoA
gcoa	Glutaconyl-1-CoA
2omhmb	2-Octaprenyl-3-methyl-5-hydroxy-6-methoxy-1,4-benzoquinone
2tocdACP	trans-Octadec-2-enoyl-[acyl-carrier-protein]
3c4mop	3-Carboxy-4-methyl-2-oxopentanoate
3hocdacp	(3R)-3-Hydroxyoctadecanoyl-[acyl-carrier protein]
3hpaACP	(3R)-3-Hydroxypalmitoyl-[acyl-carrier protein]
3oxddACP	3-Oxododecanoyl-[acyl-carrier protein]
3oxdeACP	3-Oxodecanoyl-[acyl-carrier protein]
3oxhACP	3-Oxohexanoyl-[acyl-carrier protein]
3oxhdACP	3-Oxohexadecanoyl-[acp]
3oxocACP	3-Oxooctanoyl-[acyl-carrier protein]
3oxocdacp	3-Oxooctadecanoyl-[acp]
3oxtdACP	3-Oxotetradecanoyl-[acyl-carrier protein]
4hbcoa	4-Hydroxybenzoyl-CoA
acser	O-Acetyl-L-serine
acybut	gamma-Amino-gamma-cyanobutanoate
adcobap	Adenosyl cobinamide phosphate
adcobdam	Adenosyl cobyrinate diamide
ade	Adenine
adgcoba	Adenosine-GDP-cobinamide
adprib	ADPribose
amopbut-L	2-Amino-3-oxo-4-phosphonooxybutyrate
aprop	alpha-Aminopropiononitrile
asntrna	L-Asparaginyl-tRNA(Asn)
cbi	Cobinamide
co1dam	Cob(I)yrinate a,c diamide
co2dam	Cob(II)yrinate a,c diamide
cobrnt	Cobyrinate
codhpre6	Cobalt-dihydro-precorrin 6
copre4	cobalt-precorrin 4
copre5	cobalt-precorrin 5
copre6	Cobalt-precorrin 6
copre8	Cobalt-precorrin 8
creat	Creatine
db4p	3,4-dihydroxy-2-butanone 4-phosphate
dimp	dIMP
ditp	dITP
dudp	dUDP
dump	dUMP
dutp	dUTP
fadh2	FADH2
hdcoa	Hexadecenoyl-CoA (n-C16:1CoA)
hemeO	Heme O
histd	L-Histidinol
histrna	L-Histidyl-tRNA(His)
indaccoa	S-2-(indol-3-yl)acetyl-CoA
kdo2lipid4p	KDO(2)-lipid IV(A) with palmitoleoyl
kdolipid4	KDO-lipid IV(A)
lipa	KDO(2)-lipid (A)
lipa_cold	cold adapted KDO(2)-lipid (A)
lipidA	2,3-Bis(3-hydroxytetradecanoyl)-D-glucosaminyl-1,6-beta-D-2,3-bis(3-hydroxytetradecanoyl)-beta-D-glucosaminyl 1-phosphate
lipidAds	Lipid A Disaccharide
lpro	Lipoylprotein
malcoa	Malonyl-CoA
mmcoa-R	(R)-Methylmalonyl-CoA
mmcoa-S	(S)-Methylmalonyl-CoA
no2	Nitrite
no3	Nitrate
odecoa	Octadecenoyl-CoA (n-C18:1CoA)
orot	Orotate
orot5p	Orotidine 5'-phosphate
phetrna	L-Phenylalanyl-tRNA(Phe)
polglu	Poly-gamma-D-glutamate
pppi	Inorganic triphosphate
sepi	Selenophosphate
sertrna	L-Seryl-tRNA(Ser)
tcynt	Thiocyanate
thrp	L-Threonine O-3-phosphate
thrtrna	L-Threonyl-tRNA(Thr)
trptrna	L-Tryptophanyl-tRNA(Trp)
tsul	Thiosulfate
u23ga	UDP-2,3-bis(3-hydroxytetradecanoyl)glucosamine
u3aga	UDP-3-O-(3-hydroxytetradecanoyl)-N-acetylglucosamine
u3hga	UDP-3-O-(3-hydroxytetradecanoyl)-D-glucosamine
uaccg	UDP-N-acetyl-3-O-(1-carboxyvinyl)-D-glucosamine
uacgam	UDP-N-acetyl-D-glucosamine
uacmam	UDP-N-acetyl-D-mannosamine
uama	UDP-N-acetylmuramoyl-L-alanine
uamag	UDP-N-acetylmuramoyl-L-alanyl-D-glutamate
uamr	UDP-N-acetylmuramate
udp	UDP
udpg	UDPglucose
udpgal	UDPgalactose
ugmd	UDP-N-acetylmuramoyl-L-alanyl-D-gamma-glutamyl-meso-2,6-diaminopimelate
ugmda	UDP-N-acetylmuramoyl-L-alanyl-D-glutamyl-meso-2,6-diaminopimeloyl-D-alanyl-D-alanine
ump	UMP
ura	Uracil
utp	UTP
wo4	tungstate
