# Supplementary material for: Model-driven elucidation of the inherent capacity of Geobacter sulfurreducens for electricity generation
Source: J Biol Eng. 2013 May 29;7:14. doi: 10.1186/1754-1611-7-14 (PMC3673867; doi:10.1186/1754-1611-7-14)
Supplement: Additional file 3 — SBML file of the G sulfurreducens network model. [file 1754-1611-7-14-S3.xml]

<?xml version="1.0" encoding="UTF-8"?>
<sbml xmlns="http://www.sbml.org/sbml/level2/version4" xmlns:math="http://www.w3.org/1998/Math/MathML" xmlns:html="http://www.w3.org/1999/xhtml" level="2" version="4">
  <model id="BioOpt_Converted" name="No Name Converted from BPT by Netsplitter.">
    <notes>
      <body xmlns="http://www.w3.org/1999/xhtml">
        <pre>
Metabolic subnetwork extracted by NetSplitter on Tue 9 Oct 2012 08:09:58.
Stoichiometry file processed is: C:\Users\Longfei\Documents\experimental\experiemnt files\Sun and Mahadevan 2009\Bpt\9.10.2012\Sun and Mahadevan 2009 19 (MET and remove those four NADH futile constrainsts).bpt
</pre>
      </body>
    </notes>
    <listOfUnitDefinitions>
      <unitDefinition id="mol_per_KgDWT_h">
        <listOfUnits>
          <unit kind="mole"/>
          <unit kind="gram" exponent="-1" scale="3"/>
          <unit kind="second" exponent="-1" multiplier="0.00027778"/>
        </listOfUnits>
      </unitDefinition>
    </listOfUnitDefinitions>
    <listOfCompartments>
      <compartment id="Cytosol" outside="Extracellular" />
      <compartment id="Extracellular" />
    </listOfCompartments>
    <listOfSpecies>
      <species id="DUMMY" name="Dummy" compartment="Cytosol" charge="0"/>
      <species id="_10fthf" name="10-Formyltetrahydrofolate" compartment="Cytosol" charge="0"/>
      <species id="_12dag3p" name="1,2-Diacyl-sn-glycerol 3-phosphate" compartment="Cytosol" charge="0"/>
      <species id="_12dgr" name="1,2-Diacylglycerol" compartment="Cytosol" charge="0"/>
      <species id="_13dpg" name="3-Phospho-D-glyceroyl phosphate" compartment="Cytosol" charge="0"/>
      <species id="_1ag3p" name="1-Acyl-sn-glycerol 3-phosphate" compartment="Cytosol" charge="0"/>
      <species id="_1ap2ol" name="1-Aminopropan-2-ol" compartment="Cytosol" charge="0"/>
      <species id="_1ap2olp" name="D-1-Aminopropan-2-ol O-phosphate" compartment="Cytosol" charge="0"/>
      <species id="_1p3h5c" name="L-1-Pyrroline-3-hydroxy-5-carboxylate" compartment="Cytosol" charge="0"/>
      <species id="_1pyr5c" name="1-Pyrroline-5-carboxylate" compartment="Cytosol" charge="0"/>
      <species id="_22hop" name="22-Hopanol" compartment="Cytosol" charge="0"/>
      <species id="_23ddhb" name="2,3-Dihydro-2,3-dihydroxybenzoate" compartment="Cytosol" charge="0"/>
      <species id="_23dhdp" name="2,3-Dihydrodipicolinate" compartment="Cytosol" charge="0"/>
      <species id="_23dhmb" name="(R)-2,3-Dihydroxy-3-methylbutanoate" compartment="Cytosol" charge="0"/>
      <species id="_23dhmp" name="(R)-2,3-Dihydroxy-3-methylpentanoate" compartment="Cytosol" charge="0"/>
      <species id="_25aics" name="(S)-2-[5-Amino-1-(5-phospho-D-ribosyl)imidazole-4-carboxamido]succinate" compartment="Cytosol" charge="0"/>
      <species id="_25dhpp" name="2,5-Diamino-6-hydroxy-4-(5&apos;-phosphoribosylamino)-pyrimidine" compartment="Cytosol" charge="0"/>
      <species id="_26dap_LL" name="LL-2,6-Diaminoheptanedioate" compartment="Cytosol" charge="0"/>
      <species id="_26dap_M" name="meso-2,6-Diaminoheptanedioate" compartment="Cytosol" charge="0"/>
      <species id="_2ahbut" name="(S)-2-Aceto-2-hydroxybutanoate" compartment="Cytosol" charge="0"/>
      <species id="_2ahhmd" name="2-Amino-4-hydroxy-6-hydroxymethyl-7,8-dihydropteridine diphosphate" compartment="Cytosol" charge="0"/>
      <species id="_2ahhmp" name="2-Amino-4-hydroxy-6-hydroxymethyl-7,8-dihydropteridine" compartment="Cytosol" charge="0"/>
      <species id="_2beACP" name="But-2-enoyl-[acyl-carrier protein]" compartment="Cytosol" charge="0"/>
      <species id="_2cddin" name="2-Carboxy-2,3-dihydro-5,6-dihydroxyindole" compartment="Cytosol" charge="0"/>
      <species id="_2cpr5p" name="1-(2-Carboxyphenylamino)-1-deoxy-D-ribulose 5-phosphate" compartment="Cytosol" charge="0"/>
      <species id="_2dda7p" name="2-Dehydro-3-deoxy-D-arabino-heptonate 7-phosphate" compartment="Cytosol" charge="0"/>
      <species id="_2dhp" name="2-Dehydropantoate" compartment="Cytosol" charge="0"/>
      <species id="_2dmmq8" name="2-Demethylmenaquinone 8" compartment="Cytosol" charge="0"/>
      <species id="_2dmmql8" name="2-Demethylmenaquinol 8" compartment="Cytosol" charge="0"/>
      <species id="_2ippm" name="2-Isopropylmaleate" compartment="Cytosol" charge="0"/>
      <species id="_2mahmp" name="2-Methyl-4-amino-5-hydroxymethylpyrimidine diphosphate" compartment="Cytosol" charge="0"/>
      <species id="_2mbcoa" name="2-Methylbutanoyl-CoA" compartment="Cytosol" charge="0"/>
      <species id="_2mcacn" name="cis-2-Methylaconitate" compartment="Cytosol" charge="0"/>
      <species id="_2me4p" name="2-C-methyl-D-erythritol 4-phosphate" compartment="Cytosol" charge="0"/>
      <species id="_2mecdp" name="2-C-methyl-D-erythritol 2,4-cyclodiphosphate" compartment="Cytosol" charge="0"/>
      <species id="_2mop" name="2-Methyl-3-oxopropanoate" compartment="Cytosol" charge="0"/>
      <species id="_2obut" name="2-Oxobutanoate" compartment="Cytosol" charge="0"/>
      <species id="_2ohph" name="2-Octaprenyl-6-hydroxyphenol" compartment="Cytosol" charge="0"/>
      <species id="_2ombz" name="2-Octaprenyl-6-methoxy-1,4-benzoquinone" compartment="Cytosol" charge="0"/>
      <species id="_2ommb" name="2-Octaprenyl-3-methyl-6-methoxy-1,4-benzoquinone" compartment="Cytosol" charge="0"/>
      <species id="_2oph" name="2-Octaprenylphenol" compartment="Cytosol" charge="0"/>
      <species id="_2p4c2me" name="2-phospho-4-(cytidine 5&apos;-diphospho)-2-C-methyl-D-erythritol" compartment="Cytosol" charge="0"/>
      <species id="_2pg" name="D-Glycerate 2-phosphate" compartment="Cytosol" charge="0"/>
      <species id="_2pglyc" name="2-Phosphoglycolate" compartment="Cytosol" charge="0"/>
      <species id="_2tddACP" name="trans-Dodec-2-enoyl-[acyl-carrier protein]" compartment="Cytosol" charge="0"/>
      <species id="_2tdeACP" name="trans-Dec-2-enoyl-[acyl-carrier protein]" compartment="Cytosol" charge="0"/>
      <species id="_2theACP" name="trans-Hex-2-enoyl-[acp]" compartment="Cytosol" charge="0"/>
      <species id="_2toceACP" name="trans-Oct-2-enoyl-[acp]" compartment="Cytosol" charge="0"/>
      <species id="_34hpp" name="3-(4-Hydroxyphenyl)pyruvate" compartment="Cytosol" charge="0"/>
      <species id="_3c2hmp" name="3-Carboxy-2-hydroxy-4-methylpentanoate" compartment="Cytosol" charge="0"/>
      <species id="_3c3hmp" name="3-Carboxy-3-hydroxy-4-methylpentanoate" compartment="Cytosol" charge="0"/>
      <species id="_3dhq" name="3-Dehydroquinate" compartment="Cytosol" charge="0"/>
      <species id="_3dhsk" name="3-Dehydroshikimate" compartment="Cytosol" charge="0"/>
      <species id="_3fpyr" name="3-Fumarylpyruvate" compartment="Cytosol" charge="0"/>
      <species id="_3hbACP" name="(3R)-3-Hydroxybutanoyl-[acyl-carrier protein]" compartment="Cytosol" charge="0"/>
      <species id="_3hddACP" name="(R)-3-Hydroxydodecanoyl-[acyl-carrier protein]" compartment="Cytosol" charge="0"/>
      <species id="_3hdeACP" name="(3R)-3-Hydroxydecanoyl-[acyl-carrier protein]" compartment="Cytosol" charge="0"/>
      <species id="_3hhACP" name="(R)-3-Hydroxyhexanoyl-[acp]" compartment="Cytosol" charge="0"/>
      <species id="_3hmp" name="3-Hydroxy-2-methylpropanoate" compartment="Cytosol" charge="0"/>
      <species id="_3hocACP" name="(R)-3-Hydroxyoctanoyl-[acyl-carrier protein]" compartment="Cytosol" charge="0"/>
      <species id="_3htdACP" name="(3R)-3-Hydroxytetradecanoyl-[acyl-carrier protein]" compartment="Cytosol" charge="0"/>
      <species id="_3ig3p" name="C&apos;-(3-Indolyl)-glycerol 3-phosphate" compartment="Cytosol" charge="0"/>
      <species id="_3mob" name="3-Methyl-2-oxobutanoate" compartment="Cytosol" charge="0"/>
      <species id="_3mop" name="(S)-3-Methyl-2-oxopentanoate" compartment="Cytosol" charge="0"/>
      <species id="_3ophb" name="3-Octaprenyl-4-hydroxybenzoate" compartment="Cytosol" charge="0"/>
      <species id="_3pg" name="3-Phospho-D-glycerate" compartment="Cytosol" charge="0"/>
      <species id="_3php" name="3-Phosphohydroxypyruvate" compartment="Cytosol" charge="0"/>
      <species id="_3psme" name="5-O-(1-Carboxyvinyl)-3-phosphoshikimate" compartment="Cytosol" charge="0"/>
      <species id="_4abz" name="4-Aminobenzoate" compartment="Cytosol" charge="0"/>
      <species id="_4adcho" name="4-amino-4-deoxychorismate" compartment="Cytosol" charge="0"/>
      <species id="_4ahmmp" name="4-Amino-5-hydroxymethyl-2-methylpyrimidine" compartment="Cytosol" charge="0"/>
      <species id="_4ampm" name="4-Amino-2-methyl-5-phosphomethylpyrimidine" compartment="Cytosol" charge="0"/>
      <species id="_4c2me" name="4-(cytidine 5&apos;-diphospho)-2-C-methyl-D-erythritol" compartment="Cytosol" charge="0"/>
      <species id="_4hbz" name="4-Hydroxybenzoate" compartment="Cytosol" charge="0"/>
      <species id="_4hglu" name="4-Hydroxy-L-glutamate" compartment="Cytosol" charge="0"/>
      <species id="_4hphaccoa" name="4-Hydroxyphenylacetyl-CoA" compartment="Cytosol" charge="0"/>
      <species id="_4mop" name="4-Methyl-2-oxopentanoate" compartment="Cytosol" charge="0"/>
      <species id="_4mpetz" name="4-Methyl-5-(2-phosphoethyl)-thiazole" compartment="Cytosol" charge="0"/>
      <species id="_4pasp" name="4-Phospho-L-aspartate" compartment="Cytosol" charge="0"/>
      <species id="_4ppan" name="D-4&apos;-Phosphopantothenate" compartment="Cytosol" charge="0"/>
      <species id="_4ppcys" name="N-((R)-4-Phosphopantothenoyl)-L-cysteine" compartment="Cytosol" charge="0"/>
      <species id="_4r5au" name="4-(1-D-Ribitylamino)-5-aminouracil" compartment="Cytosol" charge="0"/>
      <species id="_56dhin" name="5,6-Dihydroxyindole" compartment="Cytosol" charge="0"/>
      <species id="_5aizc" name="5-amino-1-(5-phospho-D-ribosyl)imidazole-4-carboxylate" compartment="Cytosol" charge="0"/>
      <species id="_5aop" name="5-Amino-4-oxopentanoate" compartment="Cytosol" charge="0"/>
      <species id="_5aprbu" name="5-Amino-6-(5&apos;-phosphoribitylamino)uracil" compartment="Cytosol" charge="0"/>
      <species id="_5apru" name="5-Amino-6-(5&apos;-phosphoribosylamino)uracil" compartment="Cytosol" charge="0"/>
      <species id="_5fothf" name="5-Formyltetrahydrofolate" compartment="Cytosol" charge="0"/>
      <species id="_5mcsn" name="5-Methylcytosine" compartment="Cytosol" charge="0"/>
      <species id="_5mdr1p" name="5-Methylthio-5-deoxy-D-ribose 1-phosphate" compartment="Cytosol" charge="0"/>
      <species id="_5mta" name="5-Methylthioadenosine" compartment="Cytosol" charge="0"/>
      <species id="_5mthf" name="5-Methyltetrahydrofolate" compartment="Cytosol" charge="0"/>
      <species id="_5mtr" name="5-Methylthio-D-ribose" compartment="Cytosol" charge="0"/>
      <species id="_5prdmbz" name="N1-(5-Phospho-alpha-D-ribosyl)-5,6-dimethylbenzimidazole" compartment="Cytosol" charge="0"/>
      <species id="_6pthp" name="6-Pyruvoyl-5,6,7,8-tetrahydropterin" compartment="Cytosol" charge="0"/>
      <species id="_8aonn" name="8-Amino-7-oxononanoate" compartment="Cytosol" charge="0"/>
      <species id="ACP" name="acyl carrier protein" compartment="Cytosol" charge="0"/>
      <species id="H2Se" name="Selenide" compartment="Cytosol" charge="0"/>
      <species id="Lhpro" name="L-Hydroxyproline" compartment="Cytosol" charge="0"/>
      <species id="Lsacchrp" name="L-Saccharopine" compartment="Cytosol" charge="0"/>
      <species id="ac" name="Acetate" compartment="Cytosol" charge="0"/>
      <species id="acACP" name="Acetyl-ACP" compartment="Cytosol" charge="0"/>
      <species id="acald" name="Acetaldehyde" compartment="Cytosol" charge="0"/>
      <species id="acamoxm" name="N-Acetyl-L-2-amino-6-oxopimelate" compartment="Cytosol" charge="0"/>
      <species id="accoa" name="Acetyl-CoA" compartment="Cytosol" charge="0"/>
      <species id="acetone" name="Acetone" compartment="Cytosol" charge="0"/>
      <species id="acg5p" name="N-Acetyl-L-glutamyl 5-phosphate" compartment="Cytosol" charge="0"/>
      <species id="acg5sa" name="N-Acetyl-L-glutamate 5-semialdehyde" compartment="Cytosol" charge="0"/>
      <species id="acgam1p" name="N-Acetyl-D-glucosamine 1-phosphate" compartment="Cytosol" charge="0"/>
      <species id="acglu" name="N-Acetyl-L-glutamate" compartment="Cytosol" charge="0"/>
      <species id="achms" name="O-Acetyl-L-homoserine" compartment="Cytosol" charge="0"/>
      <species id="acmam" name="N-Acetyl-D-muramoate" compartment="Cytosol" charge="0"/>
      <species id="acmama" name="N-Acetyl-D-muramoyl-L-alanine" compartment="Cytosol" charge="0"/>
      <species id="acmana" name="N-Acetyl-D-mannosamine" compartment="Cytosol" charge="0"/>
      <species id="acnam" name="N-Acetylneuraminate" compartment="Cytosol" charge="0"/>
      <species id="acoa" name="Acyl-CoA" compartment="Cytosol" charge="0"/>
      <species id="acorn" name="N2-Acetyl-L-ornithine" compartment="Cytosol" charge="0"/>
      <species id="actACP" name="Acetoacetyl-ACP" compartment="Cytosol" charge="0"/>
      <species id="actp" name="Acetyl phosphate" compartment="Cytosol" charge="0"/>
      <species id="adcoba" name="Adenosyl cobinamide" compartment="Cytosol" charge="0"/>
      <species id="adcobhex" name="adenosyl-cobyric acid" compartment="Cytosol" charge="0"/>
      <species id="adn" name="Adenosine" compartment="Cytosol" charge="0"/>
      <species id="adp" name="ADP" compartment="Cytosol" charge="0"/>
      <species id="adpglc" name="ADPglucose" compartment="Cytosol" charge="0"/>
      <species id="adphep_D_D" name="ADP-D-glycero-D-manno-heptose" compartment="Cytosol" charge="0"/>
      <species id="agm" name="Agmatine" compartment="Cytosol" charge="0"/>
      <species id="ahcys" name="S-Adenosyl-L-homocysteine" compartment="Cytosol" charge="0"/>
      <species id="ahdt" name="2-Amino-4-hydroxy-6-(erythro-1,2,3-trihydroxypropyl)dihydropteridine triphosphate" compartment="Cytosol" charge="0"/>
      <species id="aicar" name="5-Amino-1-(5-Phospho-D-ribosyl)imidazole-4-carboxamide" compartment="Cytosol" charge="0"/>
      <species id="air" name="5-amino-1-(5-phospho-D-ribosyl)imidazole" compartment="Cytosol" charge="0"/>
      <species id="akg" name="2-Oxoglutarate" compartment="Cytosol" charge="0"/>
      <species id="ala_B" name="beta-Alanine" compartment="Cytosol" charge="0"/>
      <species id="ala_D" name="D-Alanine" compartment="Cytosol" charge="0"/>
      <species id="ala_L" name="L-Alanine" compartment="Cytosol" charge="0"/>
      <species id="alaala" name="D-Alanyl-D-alanine" compartment="Cytosol" charge="0"/>
      <species id="alac_S" name="(S)-2-Acetolactate" compartment="Cytosol" charge="0"/>
      <species id="alatrna" name="L-Alanyl-tRNA(Ala)" compartment="Cytosol" charge="0"/>
      <species id="alpro" name="S-Aminomethyldihydrolipoylprotein" compartment="Cytosol" charge="0"/>
      <species id="amet" name="S-Adenosyl-L-methionine" compartment="Cytosol" charge="0"/>
      <species id="ametam" name="S-Adenosylmethioninamine" compartment="Cytosol" charge="0"/>
      <species id="amob" name="S-Adenosyl-4-methylthio-2-oxobutanoate" compartment="Cytosol" charge="0"/>
      <species id="amp" name="AMP" compartment="Cytosol" charge="0"/>
      <species id="anth" name="Anthranilate" compartment="Cytosol" charge="0"/>
      <species id="apoACP" name="apoprotein [acyl carrier protein]" compartment="Cytosol" charge="0"/>
      <species id="aps" name="Adenosine 5&apos;-phosphosulfate" compartment="Cytosol" charge="0"/>
      <species id="ara5p" name="D-Arabinose 5-phosphate" compartment="Cytosol" charge="0"/>
      <species id="arg_L" name="L-Arginine" compartment="Cytosol" charge="0"/>
      <species id="argsuc" name="N(omega)-(L-Arginino)succinate" compartment="Cytosol" charge="0"/>
      <species id="argtrna" name="L-Arginyl-tRNA(Arg)" compartment="Cytosol" charge="0"/>
      <species id="arsna" name="Arsenate" compartment="Cytosol" charge="0"/>
      <species id="arsni2" name="arsenite" compartment="Cytosol" charge="0"/>
      <species id="asn_L" name="L-Asparagine" compartment="Cytosol" charge="0"/>
      <species id="asp_L" name="L-Aspartate" compartment="Cytosol" charge="0"/>
      <species id="aspsa" name="L-Aspartate 4-semialdehyde" compartment="Cytosol" charge="0"/>
      <species id="asptrna" name="L-Aspartyl-tRNA(Asp)" compartment="Cytosol" charge="0"/>
      <species id="atp" name="ATP" compartment="Cytosol" charge="0"/>
      <species id="btamp" name="Biotinyl-5&apos;-AMP" compartment="Cytosol" charge="0"/>
      <species id="btcoa" name="Butanoyl-CoA" compartment="Cytosol" charge="0"/>
      <species id="btn" name="Biotin" compartment="Cytosol" charge="0"/>
      <species id="butACP" name="Butyryl-[acyl-carrier protein]" compartment="Cytosol" charge="0"/>
      <species id="butpi" name="Butanoyl phosphate" compartment="Cytosol" charge="0"/>
      <species id="ca2" name="Calcium" compartment="Cytosol" charge="0"/>
      <species id="cbasp" name="N-Carbamoyl-L-aspartate" compartment="Cytosol" charge="0"/>
      <species id="cbl1" name="Cob(I)alamin" compartment="Cytosol" charge="0"/>
      <species id="cbm" name="Carbamate" compartment="Cytosol" charge="0"/>
      <species id="cbp" name="Carbamoyl phosphate" compartment="Cytosol" charge="0"/>
      <species id="cd2" name="Cadmium" compartment="Cytosol" charge="0"/>
      <species id="cdlp" name="Cardiolipin" compartment="Cytosol" charge="0"/>
      <species id="cdp" name="CDP" compartment="Cytosol" charge="0"/>
      <species id="cdpdag" name="CDPdiacylglycerol" compartment="Cytosol" charge="0"/>
      <species id="chor" name="Chorismate" compartment="Cytosol" charge="0"/>
      <species id="cit" name="Citrate" compartment="Cytosol" charge="0"/>
      <species id="citr_L" name="L-Citrulline" compartment="Cytosol" charge="0"/>
      <species id="ckdo" name="CMP-3-deoxy-D-manno-octulosonate" compartment="Cytosol" charge="0"/>
      <species id="cl" name="Chloride" compartment="Cytosol" charge="0"/>
      <species id="cmp" name="CMP" compartment="Cytosol" charge="0"/>
      <species id="cmpacna" name="CMP-N-acetylneuraminate" compartment="Cytosol" charge="0"/>
      <species id="co" name="Carbon monoxide" compartment="Cytosol" charge="0"/>
      <species id="co2" name="CO2" compartment="Cytosol" charge="0"/>
      <species id="coa" name="Coenzyme A" compartment="Cytosol" charge="0"/>
      <species id="cobalt2" name="Co2+" compartment="Cytosol" charge="0"/>
      <species id="cobamcoa" name="Cobamide coenzyme" compartment="Cytosol" charge="0"/>
      <species id="copre2" name="cobalt-precorrin 2" compartment="Cytosol" charge="0"/>
      <species id="copre3" name="cobalt-precorrin 3" compartment="Cytosol" charge="0"/>
      <species id="cpppg3" name="Coproporphyrinogen III" compartment="Cytosol" charge="0"/>
      <species id="crtn" name="Creatinine" compartment="Cytosol" charge="0"/>
      <species id="csn" name="Cytosine" compartment="Cytosol" charge="0"/>
      <species id="ctp" name="CTP" compartment="Cytosol" charge="0"/>
      <species id="cu2" name="Cu2+" compartment="Cytosol" charge="0"/>
      <species id="cyan" name="cyanide" compartment="Cytosol" charge="0"/>
      <species id="cys_L" name="L-Cysteine" compartment="Cytosol" charge="0"/>
      <species id="cysam" name="Cysteamine" compartment="Cytosol" charge="0"/>
      <species id="cysth_L" name="L-Cystathionine" compartment="Cytosol" charge="0"/>
      <species id="cystrna" name="L-Cysteinyl-tRNA(Cys)" compartment="Cytosol" charge="0"/>
      <species id="dad_5" name="5&apos;-Deoxyadenosine" compartment="Cytosol" charge="0"/>
      <species id="dadp" name="dADP" compartment="Cytosol" charge="0"/>
      <species id="damp" name="dAMP" compartment="Cytosol" charge="0"/>
      <species id="dann" name="7,8-Diaminononanoate" compartment="Cytosol" charge="0"/>
      <species id="datp" name="dATP" compartment="Cytosol" charge="0"/>
      <species id="dcamp" name="N6-(1,2-Dicarboxyethyl)-AMP" compartment="Cytosol" charge="0"/>
      <species id="dcdp" name="dCDP" compartment="Cytosol" charge="0"/>
      <species id="dcmp" name="dCMP" compartment="Cytosol" charge="0"/>
      <species id="dctp" name="dCTP" compartment="Cytosol" charge="0"/>
      <species id="ddcaACP" name="Dodecanoyl-ACP (n-C12to0ACP)" compartment="Cytosol" charge="0"/>
      <species id="decACP" name="Decanoyl-[acyl-carrier protein]" compartment="Cytosol" charge="0"/>
      <species id="decdp" name="all-trans-Decaprenyl diphosphate" compartment="Cytosol" charge="0"/>
      <species id="dgdp" name="dGDP" compartment="Cytosol" charge="0"/>
      <species id="dgmp" name="dGMP" compartment="Cytosol" charge="0"/>
      <species id="dgsn" name="Deoxyguanosine" compartment="Cytosol" charge="0"/>
      <species id="dgtp" name="dGTP" compartment="Cytosol" charge="0"/>
      <species id="dhap" name="Dihydroxyacetone phosphate" compartment="Cytosol" charge="0"/>
      <species id="dhf" name="7,8-Dihydrofolate" compartment="Cytosol" charge="0"/>
      <species id="dhlpro" name="Dihydrolipolprotein" compartment="Cytosol" charge="0"/>
      <species id="dhor_S" name="(S)-Dihydroorotate" compartment="Cytosol" charge="0"/>
      <species id="dhpt" name="Dihydropteroate" compartment="Cytosol" charge="0"/>
      <species id="dmbzid" name="5,6-Dimethylbenzimidazole" compartment="Cytosol" charge="0"/>
      <species id="dmlz" name="6,7-Dimethyl-8-(1-D-ribityl)lumazine" compartment="Cytosol" charge="0"/>
      <species id="dmpp" name="Dimethylallyl diphosphate" compartment="Cytosol" charge="0"/>
      <species id="dnad" name="Deamino-NAD+" compartment="Cytosol" charge="0"/>
      <species id="dolmanp" name="Dolichyl phosphate D-mannose" compartment="Cytosol" charge="0"/>
      <species id="dolp" name="Dolichol phosphate" compartment="Cytosol" charge="0"/>
      <species id="dpcoa" name="Dephospho-CoA" compartment="Cytosol" charge="0"/>
      <species id="dplpt" name="Diploptene" compartment="Cytosol" charge="0"/>
      <species id="dtbt" name="Dethiobiotin" compartment="Cytosol" charge="0"/>
      <species id="dtdp" name="dTDP" compartment="Cytosol" charge="0"/>
      <species id="dtdp6dm" name="dTDP-6-deoxy-L-mannose" compartment="Cytosol" charge="0"/>
      <species id="dtdpddg" name="dTDP-4-dehydro-6-deoxy-D-glucose" compartment="Cytosol" charge="0"/>
      <species id="dtdpddm" name="dTDP-4-dehydro-6-deoxy-L-mannose" compartment="Cytosol" charge="0"/>
      <species id="dtdpglc" name="dTDPglucose" compartment="Cytosol" charge="0"/>
      <species id="dtmp" name="dTMP" compartment="Cytosol" charge="0"/>
      <species id="dtt_ox" name="Oxidized dithiothreitol" compartment="Cytosol" charge="0"/>
      <species id="dtt_rd" name="Reduced dithiothreitol" compartment="Cytosol" charge="0"/>
      <species id="dttp" name="dTTP" compartment="Cytosol" charge="0"/>
      <species id="dxyl5p" name="1-deoxy-D-xylulose 5-phosphate" compartment="Cytosol" charge="0"/>
      <species id="e4p" name="D-Erythrose 4-phosphate" compartment="Cytosol" charge="0"/>
      <species id="eig3p" name="D-erythro-1-(Imidazol-4-yl)glycerol 3-phosphate" compartment="Cytosol" charge="0"/>
      <species id="f6p" name="D-Fructose 6-phosphate" compartment="Cytosol" charge="0"/>
      <species id="fa1" name="Fatty acid (Iso-C14to0)" compartment="Cytosol" charge="0"/>
      <species id="fa10" name="Fatty acid (Anteiso-C17to1)" compartment="Cytosol" charge="0"/>
      <species id="fa10coa" name="Anteiso-C17to1 CoA" compartment="Cytosol" charge="0"/>
      <species id="fa11" name="Fatty acid (Iso-C17to0)" compartment="Cytosol" charge="0"/>
      <species id="fa11coa" name="Iso-C17to0 CoA" compartment="Cytosol" charge="0"/>
      <species id="fa12" name="Fatty acid (Anteiso-C17to0)" compartment="Cytosol" charge="0"/>
      <species id="fa12coa" name="Anteiso-C17to0 CoA" compartment="Cytosol" charge="0"/>
      <species id="fa1coa" name="Iso-C14to0 CoA" compartment="Cytosol" charge="0"/>
      <species id="fa3" name="Fatty acid (Iso-C15to0)" compartment="Cytosol" charge="0"/>
      <species id="fa3coa" name="Iso-C15to0 CoA" compartment="Cytosol" charge="0"/>
      <species id="fa4" name="Fatty acid (Anteiso-C15to0)" compartment="Cytosol" charge="0"/>
      <species id="fa4coa" name="Anteiso-C15to0 CoA" compartment="Cytosol" charge="0"/>
      <species id="fa5" name="Fatty acid (Iso-C16to1)" compartment="Cytosol" charge="0"/>
      <species id="fa5coa" name="Iso-C16to1 CoA" compartment="Cytosol" charge="0"/>
      <species id="fa6" name="Fatty acid  (iso-C16to0)" compartment="Cytosol" charge="0"/>
      <species id="fa6coa" name="Iso-C16to0 CoA" compartment="Cytosol" charge="0"/>
      <species id="fa9" name="Fatty acid (Iso-C17to1)" compartment="Cytosol" charge="0"/>
      <species id="fa9coa" name="Iso-C17to1 CoA" compartment="Cytosol" charge="0"/>
      <species id="fad" name="FAD" compartment="Cytosol" charge="0"/>
      <species id="fdp" name="D-Fructose 1,6-bisphosphate" compartment="Cytosol" charge="0"/>
      <species id="fe2" name="Fe2+" compartment="Cytosol" charge="0"/>
      <species id="fe3" name="Fe3+" compartment="Cytosol" charge="0"/>
      <species id="fgam" name="N2-Formyl-N1-(5-phospho-D-ribosyl)glycinamide" compartment="Cytosol" charge="0"/>
      <species id="ficytcc" name="Ferricytochrome c" compartment="Cytosol" charge="0"/>
      <species id="fmettrna" name="N-Formylmethionyl-tRNA" compartment="Cytosol" charge="0"/>
      <species id="fmn" name="flavin mononucleotide" compartment="Cytosol" charge="0"/>
      <species id="focytcc" name="Ferrocytochrome c" compartment="Cytosol" charge="0"/>
      <species id="fol" name="Folate" compartment="Cytosol" charge="0"/>
      <species id="for" name="Formate" compartment="Cytosol" charge="0"/>
      <species id="fpram" name="2-(Formamido)-N1-(5-phospho-D-ribosyl)acetamidine" compartment="Cytosol" charge="0"/>
      <species id="fprica" name="5-Formamido-1-(5-phospho-D-ribosyl)imidazole-4-carboxamide" compartment="Cytosol" charge="0"/>
      <species id="frdp" name="Farnesyl diphosphate" compartment="Cytosol" charge="0"/>
      <species id="fum" name="Fumarate" compartment="Cytosol" charge="0"/>
      <species id="g15lac" name="D-Glucono-1,5-lactone" compartment="Cytosol" charge="0"/>
      <species id="g1p" name="D-Glucose 1-phosphate" compartment="Cytosol" charge="0"/>
      <species id="g3p" name="Glyceraldehyde 3-phosphate" compartment="Cytosol" charge="0"/>
      <species id="g6p" name="D-Glucose 6-phosphate" compartment="Cytosol" charge="0"/>
      <species id="gal1p" name="alpha-D-Galactose 1-phosphate" compartment="Cytosol" charge="0"/>
      <species id="gam1p" name="D-Glucosamine 1-phosphate" compartment="Cytosol" charge="0"/>
      <species id="gam6p" name="D-Glucosamine 6-phosphate" compartment="Cytosol" charge="0"/>
      <species id="gar" name="N1-(5-Phospho-D-ribosyl)glycinamide" compartment="Cytosol" charge="0"/>
      <species id="gcald" name="Glycolaldehyde" compartment="Cytosol" charge="0"/>
      <species id="gdp" name="GDP" compartment="Cytosol" charge="0"/>
      <species id="gdpddm" name="GDP-4-dehydro-6-deoxy-D-mannose" compartment="Cytosol" charge="0"/>
      <species id="gdpfuc" name="GDP-L-fucose" compartment="Cytosol" charge="0"/>
      <species id="gdpman" name="GDP-D-mannose" compartment="Cytosol" charge="0"/>
      <species id="gdpofuc" name="GDP-4-oxo-L-fucose" compartment="Cytosol" charge="0"/>
      <species id="gdptp" name="Guanosine 3&apos;-diphosphate 5&apos;-triphosphate" compartment="Cytosol" charge="0"/>
      <species id="ggdp" name="Geranylgeranyl diphosphate" compartment="Cytosol" charge="0"/>
      <species id="glc_D" name="D-Glucose" compartment="Cytosol" charge="0"/>
      <species id="gln_L" name="L-Glutamine" compartment="Cytosol" charge="0"/>
      <species id="glntrna" name="L-Glutaminyl-tRNA(Gln)" compartment="Cytosol" charge="0"/>
      <species id="glu_D" name="D-Glutamate" compartment="Cytosol" charge="0"/>
      <species id="glu_L" name="L-Glutamate" compartment="Cytosol" charge="0"/>
      <species id="glu1sa" name="L-Glutamate 1-semialdehyde" compartment="Cytosol" charge="0"/>
      <species id="glu5p" name="L-Glutamate 5-phosphate" compartment="Cytosol" charge="0"/>
      <species id="glu5sa" name="L-Glutamate 5-semialdehyde" compartment="Cytosol" charge="0"/>
      <species id="glutrna" name="L-Glutamyl-tRNA(Glu)" compartment="Cytosol" charge="0"/>
      <species id="glx" name="Glyoxylate" compartment="Cytosol" charge="0"/>
      <species id="gly" name="Glycine" compartment="Cytosol" charge="0"/>
      <species id="glyc" name="Glycerol" compartment="Cytosol" charge="0"/>
      <species id="glyc_R" name="(R)-Glycerate" compartment="Cytosol" charge="0"/>
      <species id="glyc3p" name="sn-Glycerol 3-phosphate" compartment="Cytosol" charge="0"/>
      <species id="glyclt" name="Glycolate" compartment="Cytosol" charge="0"/>
      <species id="glycogen" name="glycogen" compartment="Cytosol" charge="0"/>
      <species id="glytrna" name="Glycyl-tRNA(Gly)" compartment="Cytosol" charge="0"/>
      <species id="gmh17bp" name="D-Glycero-D-manno-heptose 1,7-bisphosphate" compartment="Cytosol" charge="0"/>
      <species id="gmh1p" name="D-Glycero-D-manno-heptose 1-phosphate" compartment="Cytosol" charge="0"/>
      <species id="gmh7p" name="D-Glycero-D-manno-heptose 7-phosphate" compartment="Cytosol" charge="0"/>
      <species id="gmp" name="GMP" compartment="Cytosol" charge="0"/>
      <species id="grdp" name="Geranyl diphosphate" compartment="Cytosol" charge="0"/>
      <species id="gthox" name="Oxidized glutathione" compartment="Cytosol" charge="0"/>
      <species id="gthrd" name="Reduced glutathione" compartment="Cytosol" charge="0"/>
      <species id="gtp" name="GTP" compartment="Cytosol" charge="0"/>
      <species id="gua" name="Guanine" compartment="Cytosol" charge="0"/>
      <species id="h" name="H+" compartment="Cytosol" charge="0"/>
      <species id="h2" name="H2" compartment="Cytosol" charge="0"/>
      <species id="h2mb4p" name="1-hydroxy-2-methyl-2-(E)-butenyl 4-diphosphate" compartment="Cytosol" charge="0"/>
      <species id="h2o" name="H2O" compartment="Cytosol" charge="0"/>
      <species id="h2o2" name="Hydrogen peroxide" compartment="Cytosol" charge="0"/>
      <species id="h2s" name="Hydrogen sulfide" compartment="Cytosol" charge="0"/>
      <species id="hcit" name="Homocitrate" compartment="Cytosol" charge="0"/>
      <species id="hco3" name="Bicarbonate" compartment="Cytosol" charge="0"/>
      <species id="hcys_L" name="L-Homocysteine" compartment="Cytosol" charge="0"/>
      <species id="hdca" name="hexadecanoate (n-C16to0)" compartment="Cytosol" charge="0"/>
      <species id="hdcea" name="hexadecenoate (n-C16to1)" compartment="Cytosol" charge="0"/>
      <species id="hdeACP" name="Hexadecenoyl-ACP (n-C16to1ACP)" compartment="Cytosol" charge="0"/>
      <species id="hepdp" name="all-trans-Heptaprenyl diphosphate" compartment="Cytosol" charge="0"/>
      <species id="hexACP" name="Hexanoyl-[acyl-carrier protein]" compartment="Cytosol" charge="0"/>
      <species id="hexdp" name="all-trans-Hexaprenyl diphosphate" compartment="Cytosol" charge="0"/>
      <species id="hg0" name="Mercury (uncharged)" compartment="Cytosol" charge="0"/>
      <species id="hg2" name="Mercury (charged +2)" compartment="Cytosol" charge="0"/>
      <species id="his_L" name="L-Histidine" compartment="Cytosol" charge="0"/>
      <species id="hisp" name="L-Histidinol phosphate" compartment="Cytosol" charge="0"/>
      <species id="hmbil" name="Hydroxymethylbilane" compartment="Cytosol" charge="0"/>
      <species id="hom_L" name="L-Homoserine" compartment="Cytosol" charge="0"/>
      <species id="hpyr" name="Hydroxypyruvate" compartment="Cytosol" charge="0"/>
      <species id="hxan" name="Hypoxanthine" compartment="Cytosol" charge="0"/>
      <species id="iasp" name="Iminoaspartate" compartment="Cytosol" charge="0"/>
      <species id="ibcoa" name="Isobutyryl-CoA" compartment="Cytosol" charge="0"/>
      <species id="ichor" name="Isochorismate" compartment="Cytosol" charge="0"/>
      <species id="icit" name="Isocitrate" compartment="Cytosol" charge="0"/>
      <species id="idp" name="IDP" compartment="Cytosol" charge="0"/>
      <species id="ile_L" name="L-Isoleucine" compartment="Cytosol" charge="0"/>
      <species id="iletrna" name="L-Isoleucyl-tRNA(Ile)" compartment="Cytosol" charge="0"/>
      <species id="imacp" name="3-(Imidazol-4-yl)-2-oxopropyl phosphate" compartment="Cytosol" charge="0"/>
      <species id="imp" name="IMP" compartment="Cytosol" charge="0"/>
      <species id="ind3ac" name="Indole-3-acetate" compartment="Cytosol" charge="0"/>
      <species id="ind3acnl" name="3-Indoleacetonitrile" compartment="Cytosol" charge="0"/>
      <species id="indpyr" name="Indolepyruvate" compartment="Cytosol" charge="0"/>
      <species id="inost" name="myo-Inositol" compartment="Cytosol" charge="0"/>
      <species id="ipdp" name="Isopentenyl diphosphate" compartment="Cytosol" charge="0"/>
      <species id="iqnl" name="Isoquinoline" compartment="Cytosol" charge="0"/>
      <species id="iqnln" name="Isoquinolin-1(2H)-one" compartment="Cytosol" charge="0"/>
      <species id="itp" name="ITP" compartment="Cytosol" charge="0"/>
      <species id="ivcoa" name="Isovaleryl-CoA" compartment="Cytosol" charge="0"/>
      <species id="k" name="K+" compartment="Cytosol" charge="0"/>
      <species id="kdo" name="3-Deoxy-D-manno-2-octulosonate" compartment="Cytosol" charge="0"/>
      <species id="kdo2lipid4" name="KDO(2)-lipid IV(A)" compartment="Cytosol" charge="0"/>
      <species id="kdo2lipid4L" name="KDO(2)-lipid IV(A) with laurate" compartment="Cytosol" charge="0"/>
      <species id="kdo8p" name="3-Deoxy-D-manno-octulosonate 8-phosphate" compartment="Cytosol" charge="0"/>
      <species id="lac_D" name="D-Lactate" compartment="Cytosol" charge="0"/>
      <species id="lac_L" name="L-Lactate" compartment="Cytosol" charge="0"/>
      <species id="leu_L" name="L-Leucine" compartment="Cytosol" charge="0"/>
      <species id="leutrna" name="L-Leucyl-tRNA(Leu)" compartment="Cytosol" charge="0"/>
      <species id="lipid4" name="2,3,2&apos;3&apos;-Tetrakis(3-hydroxytetradecanoyl)-D-glucosaminyl-1,6-beta-D-glucosamine 1,4&apos;-bisphosphate" compartment="Cytosol" charge="0"/>
      <species id="lipidX" name="2,3-Bis(3-hydroxytetradecanoyl)-beta-D-glucosaminyl 1-phosphate" compartment="Cytosol" charge="0"/>
      <species id="lys_L" name="L-Lysine" compartment="Cytosol" charge="0"/>
      <species id="lystrna" name="L-Lysine-tRNA (Lys)" compartment="Cytosol" charge="0"/>
      <species id="mal_L" name="L-Malate" compartment="Cytosol" charge="0"/>
      <species id="malACP" name="Malonyl-[acyl-carrier protein]" compartment="Cytosol" charge="0"/>
      <species id="male" name="Maleate" compartment="Cytosol" charge="0"/>
      <species id="malm" name="Maleamate" compartment="Cytosol" charge="0"/>
      <species id="malt" name="Maltose" compartment="Cytosol" charge="0"/>
      <species id="malthp" name="Maltoheptaose" compartment="Cytosol" charge="0"/>
      <species id="malthx" name="Maltohexaose" compartment="Cytosol" charge="0"/>
      <species id="maltpt" name="Maltopentaose" compartment="Cytosol" charge="0"/>
      <species id="malttr" name="Maltotriose" compartment="Cytosol" charge="0"/>
      <species id="maltttr" name="Maltotetraose" compartment="Cytosol" charge="0"/>
      <species id="man1p" name="D-Mannose 1-phosphate" compartment="Cytosol" charge="0"/>
      <species id="man6p" name="D-Mannose 6-phosphate" compartment="Cytosol" charge="0"/>
      <species id="met_L" name="L-Methionine" compartment="Cytosol" charge="0"/>
      <species id="methf" name="5,10-Methenyltetrahydrofolate" compartment="Cytosol" charge="0"/>
      <species id="metox" name="L-Methionine S-oxide" compartment="Cytosol" charge="0"/>
      <species id="mettrna" name="L-Methionyl-tRNA (Met)" compartment="Cytosol" charge="0"/>
      <species id="mg2" name="Mg" compartment="Cytosol" charge="0"/>
      <species id="mi1p_D" name="1D-myo-Inositol 1-phosphate" compartment="Cytosol" charge="0"/>
      <species id="micit" name="Methylisocitrate" compartment="Cytosol" charge="0"/>
      <species id="mlthf" name="5,10-Methylenetetrahydrofolate" compartment="Cytosol" charge="0"/>
      <species id="mn2" name="Mn2+" compartment="Cytosol" charge="0"/>
      <species id="mobd" name="Molybdate" compartment="Cytosol" charge="0"/>
      <species id="mql7" name="Menaquinol 7" compartment="Cytosol" charge="0"/>
      <species id="mql8" name="Menaquinol 8" compartment="Cytosol" charge="0"/>
      <species id="mqn7" name="Menaquinone 7" compartment="Cytosol" charge="0"/>
      <species id="mqn8" name="Menaquinone 8" compartment="Cytosol" charge="0"/>
      <species id="myrsACP" name="Myristoyl-ACP (n-C14to0ACP)" compartment="Cytosol" charge="0"/>
      <species id="n2" name="N2" compartment="Cytosol" charge="0"/>
      <species id="n2ppn" name="2-Nitropropane" compartment="Cytosol" charge="0"/>
      <species id="na1" name="Sodium" compartment="Cytosol" charge="0"/>
      <species id="nac" name="Nicotinate" compartment="Cytosol" charge="0"/>
      <species id="nad" name="Nicotinamide adenine dinucleotide" compartment="Cytosol" charge="0"/>
      <species id="nadh" name="Nicotinamide adenine dinucleotide - reduced" compartment="Cytosol" charge="0"/>
      <species id="nadp" name="Nicotinamide adenine dinucleotide phosphate" compartment="Cytosol" charge="0"/>
      <species id="nadph" name="Nicotinamide adenine dinucleotide phosphate - reduced" compartment="Cytosol" charge="0"/>
      <species id="ncam" name="Nicotinamide" compartment="Cytosol" charge="0"/>
      <species id="nh4" name="Ammonium" compartment="Cytosol" charge="0"/>
      <species id="ni2" name="Ni2+" compartment="Cytosol" charge="0"/>
      <species id="nicrnt" name="Nicotinate D-ribonucleotide" compartment="Cytosol" charge="0"/>
      <species id="nondp" name="all-trans-Nonaprenyl diphosphate" compartment="Cytosol" charge="0"/>
      <species id="o2" name="O2" compartment="Cytosol" charge="0"/>
      <species id="o2_" name="Superoxide" compartment="Cytosol" charge="0"/>
      <species id="oaa" name="Oxaloacetate" compartment="Cytosol" charge="0"/>
      <species id="ocdACP" name="Octadecanoyl-ACP (n-C18to0ACP)" compartment="Cytosol" charge="0"/>
      <species id="ocdca" name="octadecanoate (n-C18to0)" compartment="Cytosol" charge="0"/>
      <species id="ocdcea" name="octadecenoate (n-C18to1)" compartment="Cytosol" charge="0"/>
      <species id="octACP" name="Octanoyl-[acyl-carrier protein]" compartment="Cytosol" charge="0"/>
      <species id="octdp" name="all-trans-Octaprenyl diphosphate" compartment="Cytosol" charge="0"/>
      <species id="octeACP" name="Octadecenoyl-ACP (n-C18to1ACP)" compartment="Cytosol" charge="0"/>
      <species id="orn_L" name="L-Ornithine" compartment="Cytosol" charge="0"/>
      <species id="oxa" name="Oxalate" compartment="Cytosol" charge="0"/>
      <species id="palmACP" name="Palmitoyl-ACP (n-C16to0ACP)" compartment="Cytosol" charge="0"/>
      <species id="pan4p" name="Pantetheine 4&apos;-phosphate" compartment="Cytosol" charge="0"/>
      <species id="pant_R" name="(R)-Pantoate" compartment="Cytosol" charge="0"/>
      <species id="pap" name="Adenosine 3&apos;,5&apos;-bisphosphate" compartment="Cytosol" charge="0"/>
      <species id="paps" name="3&apos;-Phosphoadenylyl sulfate" compartment="Cytosol" charge="0"/>
      <species id="pdx5p" name="Pyridoxine 5&apos;-phosphate" compartment="Cytosol" charge="0"/>
      <species id="pendp" name="all-trans-Pentaprenyl diphosphate" compartment="Cytosol" charge="0"/>
      <species id="pep" name="Phosphoenolpyruvate" compartment="Cytosol" charge="0"/>
      <species id="pgly" name="Phosphatidylglycerol" compartment="Cytosol" charge="0"/>
      <species id="pglyp" name="Phosphatidylglycerophosphate" compartment="Cytosol" charge="0"/>
      <species id="phaccoa" name="Phenylacetyl-CoA" compartment="Cytosol" charge="0"/>
      <species id="phe_L" name="L-Phenylalanine" compartment="Cytosol" charge="0"/>
      <species id="pheac" name="Phenylacetate" compartment="Cytosol" charge="0"/>
      <species id="pheme" name="Protoheme" compartment="Cytosol" charge="0"/>
      <species id="phom" name="O-Phospho-L-homoserine" compartment="Cytosol" charge="0"/>
      <species id="phpyr" name="Phenylpyruvate" compartment="Cytosol" charge="0"/>
      <species id="phthr" name="O-Phospho-4-hydroxy-L-threonine" compartment="Cytosol" charge="0"/>
      <species id="pi" name="Phosphate" compartment="Cytosol" charge="0"/>
      <species id="pime" name="Pimelate" compartment="Cytosol" charge="0"/>
      <species id="pmcoa" name="Pimeloyl-CoA" compartment="Cytosol" charge="0"/>
      <species id="pmtcoa" name="Palmitoyl-CoA (n-C16to0CoA)" compartment="Cytosol" charge="0"/>
      <species id="pnto_R" name="(R)-Pantothenate" compartment="Cytosol" charge="0"/>
      <species id="polypi" name="Polyphosphate" compartment="Cytosol" charge="0"/>
      <species id="ppa" name="Propionate" compartment="Cytosol" charge="0"/>
      <species id="ppac" name="Phosphonoacetate" compartment="Cytosol" charge="0"/>
      <species id="ppap" name="Propanoyl phosphate" compartment="Cytosol" charge="0"/>
      <species id="ppbng" name="Porphobilinogen" compartment="Cytosol" charge="0"/>
      <species id="ppcoa" name="Propanoyl-CoA" compartment="Cytosol" charge="0"/>
      <species id="pphn" name="Prephenate" compartment="Cytosol" charge="0"/>
      <species id="ppi" name="Diphosphate" compartment="Cytosol" charge="0"/>
      <species id="ppp9" name="Protoporphyrin" compartment="Cytosol" charge="0"/>
      <species id="pppg9" name="Protoporphyrinogen IX" compartment="Cytosol" charge="0"/>
      <species id="pram" name="5-Phospho-beta-D-ribosylamine" compartment="Cytosol" charge="0"/>
      <species id="pran" name="N-(5-Phospho-D-ribosyl)anthranilate" compartment="Cytosol" charge="0"/>
      <species id="prbamp" name="1-(5-Phosphoribosyl)-AMP" compartment="Cytosol" charge="0"/>
      <species id="prbatp" name="1-(5-Phosphoribosyl)-ATP" compartment="Cytosol" charge="0"/>
      <species id="prfp" name="1-(5-Phosphoribosyl)-5-[(5-phosphoribosylamino)methylideneamino]imidazole-4-carboxamide" compartment="Cytosol" charge="0"/>
      <species id="prlp" name="5-[(5-phospho-1-deoxyribulos-1-ylamino)methylideneamino]-1-(5-phosphoribosyl)imidazole-4-carboxamide" compartment="Cytosol" charge="0"/>
      <species id="pro_L" name="L-Proline" compartment="Cytosol" charge="0"/>
      <species id="protrna" name="L-Prolyl-tRNA(Pro)" compartment="Cytosol" charge="0"/>
      <species id="prpp" name="5-Phospho-alpha-D-ribose 1-diphosphate" compartment="Cytosol" charge="0"/>
      <species id="ps" name="Phosphatidylserine" compartment="Cytosol" charge="0"/>
      <species id="psd5p" name="Pseudouridine 5&apos;-phosphate" compartment="Cytosol" charge="0"/>
      <species id="pser_L" name="O-Phospho-L-serine" compartment="Cytosol" charge="0"/>
      <species id="psetha" name="Phosphatidylethanolamine" compartment="Cytosol" charge="0"/>
      <species id="ptrc" name="Putrescine" compartment="Cytosol" charge="0"/>
      <species id="ptth" name="Pantetheine" compartment="Cytosol" charge="0"/>
      <species id="pyr" name="Pyruvate" compartment="Cytosol" charge="0"/>
      <species id="quln" name="Quinolinate" compartment="Cytosol" charge="0"/>
      <species id="r5p" name="alpha-D-Ribose 5-phosphate" compartment="Cytosol" charge="0"/>
      <species id="rdmbzi" name="N1-(alpha-D-ribosyl)-5,6-dimethylbenzimidazole" compartment="Cytosol" charge="0"/>
      <species id="rhcys" name="S-Ribosyl-L-homocysteine" compartment="Cytosol" charge="0"/>
      <species id="rib_D" name="D-Ribose" compartment="Cytosol" charge="0"/>
      <species id="ribflv" name="Riboflavin" compartment="Cytosol" charge="0"/>
      <species id="ru5p_D" name="D-Ribulose 5-phosphate" compartment="Cytosol" charge="0"/>
      <species id="s" name="Sulfur" compartment="Cytosol" charge="0"/>
      <species id="s7p" name="Sedoheptulose 7-phosphate" compartment="Cytosol" charge="0"/>
      <species id="sbt6p" name="D-Sorbitol 6-phosphate" compartment="Cytosol" charge="0"/>
      <species id="scys_L" name="L-Selenocysteine" compartment="Cytosol" charge="0"/>
      <species id="selcystrna" name="L-Selenocysteinyl-tRNA(Ser)" compartment="Cytosol" charge="0"/>
      <species id="selnp" name="Selenophosphate" compartment="Cytosol" charge="0"/>
      <species id="ser_L" name="L-Serine" compartment="Cytosol" charge="0"/>
      <species id="shcl" name="dihydrosirohydrochlorin" compartment="Cytosol" charge="0"/>
      <species id="sheme" name="Siroheme" compartment="Cytosol" charge="0"/>
      <species id="skm" name="Shikimate" compartment="Cytosol" charge="0"/>
      <species id="skm5p" name="Shikimate 5-phosphate" compartment="Cytosol" charge="0"/>
      <species id="sl26da" name="N-Succinyl-LL-2,6-diaminoheptanedioate" compartment="Cytosol" charge="0"/>
      <species id="sl2a6o" name="N-Succinyl-2-L-amino-6-oxoheptanedioate" compartment="Cytosol" charge="0"/>
      <species id="so3" name="Sulfite" compartment="Cytosol" charge="0"/>
      <species id="so4" name="Sulfate" compartment="Cytosol" charge="0"/>
      <species id="spmd" name="Spermidine" compartment="Cytosol" charge="0"/>
      <species id="sql" name="Squalene" compartment="Cytosol" charge="0"/>
      <species id="srb1p" name="Sorbose 1-phosphate" compartment="Cytosol" charge="0"/>
      <species id="srch" name="sirohydrochlorin" compartment="Cytosol" charge="0"/>
      <species id="ss" name="Disulfide" compartment="Cytosol" charge="0"/>
      <species id="strcoa" name="Stearyl-CoA (n-C18to0CoA)" compartment="Cytosol" charge="0"/>
      <species id="succ" name="Succinate" compartment="Cytosol" charge="0"/>
      <species id="succoa" name="Succinyl-CoA" compartment="Cytosol" charge="0"/>
      <species id="tdcoa" name="Tetradecanoyl-CoA (n-C14to0CoA)" compartment="Cytosol" charge="0"/>
      <species id="tdeACP" name="Tetradecenoyl-ACP (n-C14to1ACP)" compartment="Cytosol" charge="0"/>
      <species id="thdp" name="2,3,4,5-Tetrahydrodipicolinate" compartment="Cytosol" charge="0"/>
      <species id="thf" name="5,6,7,8-Tetrahydrofolate" compartment="Cytosol" charge="0"/>
      <species id="thmmp" name="Thiamin monophosphate" compartment="Cytosol" charge="0"/>
      <species id="thmpp" name="Thiamine diphosphate" compartment="Cytosol" charge="0"/>
      <species id="thr_L" name="L-Threonine" compartment="Cytosol" charge="0"/>
      <species id="thr_LA" name="L-Allo-threonine" compartment="Cytosol" charge="0"/>
      <species id="thym" name="Thymine" compartment="Cytosol" charge="0"/>
      <species id="thymd" name="Thymidine" compartment="Cytosol" charge="0"/>
      <species id="trdox" name="Oxidized thioredoxin" compartment="Cytosol" charge="0"/>
      <species id="trdrd" name="Reduced thioredoxin" compartment="Cytosol" charge="0"/>
      <species id="tre" name="Trehalose" compartment="Cytosol" charge="0"/>
      <species id="tre6p" name="alpha,alpha&apos;-Trehalose 6-phosphate" compartment="Cytosol" charge="0"/>
      <species id="trnaala" name="tRNA(Ala)" compartment="Cytosol" charge="0"/>
      <species id="trnaarg" name="tRNA(Arg)" compartment="Cytosol" charge="0"/>
      <species id="trnaasn" name="tRNA(Asn)" compartment="Cytosol" charge="0"/>
      <species id="trnaasp" name="tRNA(Asp)" compartment="Cytosol" charge="0"/>
      <species id="trnacys" name="tRNA(Cys)" compartment="Cytosol" charge="0"/>
      <species id="trnagln" name="tRNA(Gln)" compartment="Cytosol" charge="0"/>
      <species id="trnaglu" name="tRNA (Glu)" compartment="Cytosol" charge="0"/>
      <species id="trnagly" name="tRNA(Gly)" compartment="Cytosol" charge="0"/>
      <species id="trnahis" name="tRNA(His)" compartment="Cytosol" charge="0"/>
      <species id="trnaile" name="tRNA(Ile)" compartment="Cytosol" charge="0"/>
      <species id="trnaleu" name="tRNA(Leu)" compartment="Cytosol" charge="0"/>
      <species id="trnalys" name="tRNA(Lys)" compartment="Cytosol" charge="0"/>
      <species id="trnamet" name="tRNA(Met)" compartment="Cytosol" charge="0"/>
      <species id="trnaphe" name="tRNA(Phe)" compartment="Cytosol" charge="0"/>
      <species id="trnapro" name="tRNA(Pro)" compartment="Cytosol" charge="0"/>
      <species id="trnaser" name="tRNA(Ser)" compartment="Cytosol" charge="0"/>
      <species id="trnathr" name="tRNA(Thr)" compartment="Cytosol" charge="0"/>
      <species id="trnatrp" name="tRNA(Trp)" compartment="Cytosol" charge="0"/>
      <species id="trnatyr" name="tRNA(Tyr)" compartment="Cytosol" charge="0"/>
      <species id="trnaval" name="tRNA(Val)" compartment="Cytosol" charge="0"/>
      <species id="trp_L" name="L-Tryptophan" compartment="Cytosol" charge="0"/>
      <species id="ttdca" name="tetradecanoate (C14to0)" compartment="Cytosol" charge="0"/>
      <species id="ttdcea" name="tetradecenoate (n-C14to1)" compartment="Cytosol" charge="0"/>
      <species id="tyr_L" name="L-Tyrosine" compartment="Cytosol" charge="0"/>
      <species id="tyrtrna" name="L-Tyrosyl-tRNA(Tyr)" compartment="Cytosol" charge="0"/>
      <species id="uaagmda" name="Undecaprenyl-diphospho-N-acetylmuramoyl-(N-acetylglucosamine)-L-alanyl-D-glutamyl-meso-2,6-diaminopimeloyl-D-alanyl-D-alanine" compartment="Cytosol" charge="0"/>
      <species id="uaagtmda" name="Undecaprenyl-diphospho-N-acetylmuramoyl-(N-acetylglucosamine)-L-alanyl-D-glutaminyl-meso-2,6-diaminopimeloyl-D-alanyl-D-alanine" compartment="Cytosol" charge="0"/>
      <species id="uacmamu" name="UDP-N-acetyl-D-mannosaminouronate" compartment="Cytosol" charge="0"/>
      <species id="uagmda" name="Undecaprenyl-diphospho-N-acetylmuramoyl-L-alanyl-D-glutamyl-meso-2,6-diaminopimeloyl-D-alanyl-D-alanine" compartment="Cytosol" charge="0"/>
      <species id="ubq8" name="Ubiquinone-8" compartment="Cytosol" charge="0"/>
      <species id="ubq8h2" name="Ubiquinol-8" compartment="Cytosol" charge="0"/>
      <species id="udcpdp" name="Undecaprenyl diphosphate" compartment="Cytosol" charge="0"/>
      <species id="udcpp" name="Undecaprenyl phosphate" compartment="Cytosol" charge="0"/>
      <species id="udpglcur" name="UDP-D-glucuronate" compartment="Cytosol" charge="0"/>
      <species id="uppg3" name="Uroporphyrinogen III" compartment="Cytosol" charge="0"/>
      <species id="val_L" name="L-Valine" compartment="Cytosol" charge="0"/>
      <species id="valtrna" name="L-Valyl-tRNA(Val)" compartment="Cytosol" charge="0"/>
      <species id="xmp" name="Xanthosine 5&apos;-phosphate" compartment="Cytosol" charge="0"/>
      <species id="xtp" name="XTP" compartment="Cytosol" charge="0"/>
      <species id="xu5p_D" name="D-Xylulose 5-phosphate" compartment="Cytosol" charge="0"/>
      <species id="zn2" name="Zinc" compartment="Cytosol" charge="0"/>
      <species id="antim" name="Antimonite" compartment="Cytosol" charge="0"/>
      <species id="fdox" name="ferredoxin (oxidized) 2[4Fe-4S]" compartment="Cytosol" charge="0"/>
      <species id="fdred" name="ferredoxin (reduced) 2[4Fe-4S]" compartment="Cytosol" charge="0"/>
      <species id="fdxo_4_2" name="ferrodoxin (oxidized form 4to2)" compartment="Cytosol" charge="0"/>
      <species id="fdxr_4_2" name="ferrodoxin (reduced form 4to2)" compartment="Cytosol" charge="0"/>
      <species id="unknown1" name="Unknown Product" compartment="Cytosol" charge="0"/>
      <species id="_2hglucoa" name="2-Hydroxyglutaryl-CoA" compartment="Cytosol" charge="0"/>
      <species id="gcoa" name="Glutaconyl-1-CoA" compartment="Cytosol" charge="0"/>
      <species id="_2omhmb" name="2-Octaprenyl-3-methyl-5-hydroxy-6-methoxy-1,4-benzoquinone" compartment="Cytosol" charge="0"/>
      <species id="_2tocdACP" name="trans-Octadec-2-enoyl-[acyl-carrier-protein]" compartment="Cytosol" charge="0"/>
      <species id="_3c4mop" name="3-Carboxy-4-methyl-2-oxopentanoate" compartment="Cytosol" charge="0"/>
      <species id="_3hocdacp" name="(3R)-3-Hydroxyoctadecanoyl-[acyl-carrier protein]" compartment="Cytosol" charge="0"/>
      <species id="_3hpaACP" name="(3R)-3-Hydroxypalmitoyl-[acyl-carrier protein]" compartment="Cytosol" charge="0"/>
      <species id="_3oxddACP" name="3-Oxododecanoyl-[acyl-carrier protein]" compartment="Cytosol" charge="0"/>
      <species id="_3oxdeACP" name="3-Oxodecanoyl-[acyl-carrier protein]" compartment="Cytosol" charge="0"/>
      <species id="_3oxhACP" name="3-Oxohexanoyl-[acyl-carrier protein]" compartment="Cytosol" charge="0"/>
      <species id="_3oxhdACP" name="3-Oxohexadecanoyl-[acp]" compartment="Cytosol" charge="0"/>
      <species id="_3oxocACP" name="3-Oxooctanoyl-[acyl-carrier protein]" compartment="Cytosol" charge="0"/>
      <species id="_3oxocdacp" name="3-Oxooctadecanoyl-[acp]" compartment="Cytosol" charge="0"/>
      <species id="_3oxtdACP" name="3-Oxotetradecanoyl-[acyl-carrier protein]" compartment="Cytosol" charge="0"/>
      <species id="_4hbcoa" name="4-Hydroxybenzoyl-CoA" compartment="Cytosol" charge="0"/>
      <species id="acser" name="O-Acetyl-L-serine" compartment="Cytosol" charge="0"/>
      <species id="acybut" name="gamma-Amino-gamma-cyanobutanoate" compartment="Cytosol" charge="0"/>
      <species id="adcobap" name="Adenosyl cobinamide phosphate" compartment="Cytosol" charge="0"/>
      <species id="adcobdam" name="Adenosyl cobyrinate diamide" compartment="Cytosol" charge="0"/>
      <species id="ade" name="Adenine" compartment="Cytosol" charge="0"/>
      <species id="adgcoba" name="Adenosine-GDP-cobinamide" compartment="Cytosol" charge="0"/>
      <species id="adprib" name="ADPribose" compartment="Cytosol" charge="0"/>
      <species id="amopbut_L" name="2-Amino-3-oxo-4-phosphonooxybutyrate" compartment="Cytosol" charge="0"/>
      <species id="aprop" name="alpha-Aminopropiononitrile" compartment="Cytosol" charge="0"/>
      <species id="asntrna" name="L-Asparaginyl-tRNA(Asn)" compartment="Cytosol" charge="0"/>
      <species id="cbi" name="Cobinamide" compartment="Cytosol" charge="0"/>
      <species id="co1dam" name="Cob(I)yrinate a,c diamide" compartment="Cytosol" charge="0"/>
      <species id="co2dam" name="Cob(II)yrinate a,c diamide" compartment="Cytosol" charge="0"/>
      <species id="cobrnt" name="Cobyrinate" compartment="Cytosol" charge="0"/>
      <species id="codhpre6" name="Cobalt-dihydro-precorrin 6" compartment="Cytosol" charge="0"/>
      <species id="copre4" name="cobalt-precorrin 4" compartment="Cytosol" charge="0"/>
      <species id="copre5" name="cobalt-precorrin 5" compartment="Cytosol" charge="0"/>
      <species id="copre6" name="Cobalt-precorrin 6" compartment="Cytosol" charge="0"/>
      <species id="copre8" name="Cobalt-precorrin 8" compartment="Cytosol" charge="0"/>
      <species id="creat" name="Creatine" compartment="Cytosol" charge="0"/>
      <species id="db4p" name="3,4-dihydroxy-2-butanone 4-phosphate" compartment="Cytosol" charge="0"/>
      <species id="dimp" name="dIMP" compartment="Cytosol" charge="0"/>
      <species id="ditp" name="dITP" compartment="Cytosol" charge="0"/>
      <species id="dudp" name="dUDP" compartment="Cytosol" charge="0"/>
      <species id="dump" name="dUMP" compartment="Cytosol" charge="0"/>
      <species id="dutp" name="dUTP" compartment="Cytosol" charge="0"/>
      <species id="fadh2" name="FADH2" compartment="Cytosol" charge="0"/>
      <species id="hdcoa" name="Hexadecenoyl-CoA (n-C16to1CoA)" compartment="Cytosol" charge="0"/>
      <species id="hemeO" name="Heme O" compartment="Cytosol" charge="0"/>
      <species id="histd" name="L-Histidinol" compartment="Cytosol" charge="0"/>
      <species id="histrna" name="L-Histidyl-tRNA(His)" compartment="Cytosol" charge="0"/>
      <species id="indaccoa" name="S-2-(indol-3-yl)acetyl-CoA" compartment="Cytosol" charge="0"/>
      <species id="kdo2lipid4p" name="KDO(2)-lipid IV(A) with palmitoleoyl" compartment="Cytosol" charge="0"/>
      <species id="kdolipid4" name="KDO-lipid IV(A)" compartment="Cytosol" charge="0"/>
      <species id="lipa" name="KDO(2)-lipid (A)" compartment="Cytosol" charge="0"/>
      <species id="lipa_cold" name="cold adapted KDO(2)-lipid (A)" compartment="Cytosol" charge="0"/>
      <species id="lipidA" name="2,3-Bis(3-hydroxytetradecanoyl)-D-glucosaminyl-1,6-beta-D-2,3-bis(3-hydroxytetradecanoyl)-beta-D-glucosaminyl 1-phosphate" compartment="Cytosol" charge="0"/>
      <species id="lipidAds" name="Lipid A Disaccharide" compartment="Cytosol" charge="0"/>
      <species id="lpro" name="Lipoylprotein" compartment="Cytosol" charge="0"/>
      <species id="malcoa" name="Malonyl-CoA" compartment="Cytosol" charge="0"/>
      <species id="mmcoa_R" name="(R)-Methylmalonyl-CoA" compartment="Cytosol" charge="0"/>
      <species id="mmcoa_S" name="(S)-Methylmalonyl-CoA" compartment="Cytosol" charge="0"/>
      <species id="no2" name="Nitrite" compartment="Cytosol" charge="0"/>
      <species id="no3" name="Nitrate" compartment="Cytosol" charge="0"/>
      <species id="odecoa" name="Octadecenoyl-CoA (n-C18to1CoA)" compartment="Cytosol" charge="0"/>
      <species id="orot" name="Orotate" compartment="Cytosol" charge="0"/>
      <species id="orot5p" name="Orotidine 5&apos;-phosphate" compartment="Cytosol" charge="0"/>
      <species id="phetrna" name="L-Phenylalanyl-tRNA(Phe)" compartment="Cytosol" charge="0"/>
      <species id="polglu" name="Poly-gamma-D-glutamate" compartment="Cytosol" charge="0"/>
      <species id="pppi" name="Inorganic triphosphate" compartment="Cytosol" charge="0"/>
      <species id="sepi" name="Selenophosphate" compartment="Cytosol" charge="0"/>
      <species id="sertrna" name="L-Seryl-tRNA(Ser)" compartment="Cytosol" charge="0"/>
      <species id="tcynt" name="Thiocyanate" compartment="Cytosol" charge="0"/>
      <species id="thrp" name="L-Threonine O-3-phosphate" compartment="Cytosol" charge="0"/>
      <species id="thrtrna" name="L-Threonyl-tRNA(Thr)" compartment="Cytosol" charge="0"/>
      <species id="trptrna" name="L-Tryptophanyl-tRNA(Trp)" compartment="Cytosol" charge="0"/>
      <species id="tsul" name="Thiosulfate" compartment="Cytosol" charge="0"/>
      <species id="u23ga" name="UDP-2,3-bis(3-hydroxytetradecanoyl)glucosamine" compartment="Cytosol" charge="0"/>
      <species id="u3aga" name="UDP-3-O-(3-hydroxytetradecanoyl)-N-acetylglucosamine" compartment="Cytosol" charge="0"/>
      <species id="u3hga" name="UDP-3-O-(3-hydroxytetradecanoyl)-D-glucosamine" compartment="Cytosol" charge="0"/>
      <species id="uaccg" name="UDP-N-acetyl-3-O-(1-carboxyvinyl)-D-glucosamine" compartment="Cytosol" charge="0"/>
      <species id="uacgam" name="UDP-N-acetyl-D-glucosamine" compartment="Cytosol" charge="0"/>
      <species id="uacmam" name="UDP-N-acetyl-D-mannosamine" compartment="Cytosol" charge="0"/>
      <species id="uama" name="UDP-N-acetylmuramoyl-L-alanine" compartment="Cytosol" charge="0"/>
      <species id="uamag" name="UDP-N-acetylmuramoyl-L-alanyl-D-glutamate" compartment="Cytosol" charge="0"/>
      <species id="uamr" name="UDP-N-acetylmuramate" compartment="Cytosol" charge="0"/>
      <species id="udp" name="UDP" compartment="Cytosol" charge="0"/>
      <species id="udpg" name="UDPglucose" compartment="Cytosol" charge="0"/>
      <species id="udpgal" name="UDPgalactose" compartment="Cytosol" charge="0"/>
      <species id="ugmd" name="UDP-N-acetylmuramoyl-L-alanyl-D-gamma-glutamyl-meso-2,6-diaminopimelate" compartment="Cytosol" charge="0"/>
      <species id="ugmda" name="UDP-N-acetylmuramoyl-L-alanyl-D-glutamyl-meso-2,6-diaminopimeloyl-D-alanyl-D-alanine" compartment="Cytosol" charge="0"/>
      <species id="ump" name="UMP" compartment="Cytosol" charge="0"/>
      <species id="ura" name="Uracil" compartment="Cytosol" charge="0"/>
      <species id="utp" name="UTP" compartment="Cytosol" charge="0"/>
      <species id="wo4" name="tungstate" compartment="Cytosol" charge="0"/>
      <species id="mmalsa_R" name="e" compartment="Cytosol" charge="0"/>
      <species id="ac_e" name="e" compartment="Extracellular" boundaryCondition="false" charge="0"/>
      <species id="antim_e" name="e" compartment="Extracellular" boundaryCondition="false" charge="0"/>
      <species id="arsna_e" name="e" compartment="Extracellular" boundaryCondition="false" charge="0"/>
      <species id="arsni2_e" name="e" compartment="Extracellular" boundaryCondition="false" charge="0"/>
      <species id="ca2_e" name="e" compartment="Extracellular" boundaryCondition="false" charge="0"/>
      <species id="cd2_e" name="e" compartment="Extracellular" boundaryCondition="false" charge="0"/>
      <species id="cit_e" name="e" compartment="Extracellular" boundaryCondition="false" charge="0"/>
      <species id="cl_e" name="e" compartment="Extracellular" boundaryCondition="false" charge="0"/>
      <species id="co2_e" name="e" compartment="Extracellular" boundaryCondition="false" charge="0"/>
      <species id="cobalt2_e" name="e" compartment="Extracellular" boundaryCondition="false" charge="0"/>
      <species id="cu2_e" name="e" compartment="Extracellular" boundaryCondition="false" charge="0"/>
      <species id="cys_L_e" name="e" compartment="Extracellular" boundaryCondition="false" charge="0"/>
      <species id="fe2_e" name="e" compartment="Extracellular" boundaryCondition="false" charge="0"/>
      <species id="fe3_e" name="e" compartment="Extracellular" boundaryCondition="false" charge="0"/>
      <species id="for_e" name="e" compartment="Extracellular" boundaryCondition="false" charge="0"/>
      <species id="fum_e" name="e" compartment="Extracellular" boundaryCondition="false" charge="0"/>
      <species id="gln_L_e" name="e" compartment="Extracellular" boundaryCondition="false" charge="0"/>
      <species id="gly_e" name="e" compartment="Extracellular" boundaryCondition="false" charge="0"/>
      <species id="glyclt_e" name="e" compartment="Extracellular" boundaryCondition="false" charge="0"/>
      <species id="gthrd_e" name="e" compartment="Extracellular" boundaryCondition="false" charge="0"/>
      <species id="gua_e" name="e" compartment="Extracellular" boundaryCondition="false" charge="0"/>
      <species id="h_e" name="e" compartment="Extracellular" boundaryCondition="false" charge="0"/>
      <species id="h2_e" name="e" compartment="Extracellular" boundaryCondition="false" charge="0"/>
      <species id="h2o_e" name="e" compartment="Extracellular" boundaryCondition="false" charge="0"/>
      <species id="h2s_e" name="e" compartment="Extracellular" boundaryCondition="false" charge="0"/>
      <species id="hxan_e" name="e" compartment="Extracellular" boundaryCondition="false" charge="0"/>
      <species id="ile_L_e" name="e" compartment="Extracellular" boundaryCondition="false" charge="0"/>
      <species id="k_e" name="e" compartment="Extracellular" boundaryCondition="false" charge="0"/>
      <species id="lac_D_e" name="e" compartment="Extracellular" boundaryCondition="false" charge="0"/>
      <species id="lac_L_e" name="e" compartment="Extracellular" boundaryCondition="false" charge="0"/>
      <species id="leu_L_e" name="e" compartment="Extracellular" boundaryCondition="false" charge="0"/>
      <species id="lys_L_e" name="e" compartment="Extracellular" boundaryCondition="false" charge="0"/>
      <species id="mal_L_e" name="e" compartment="Extracellular" boundaryCondition="false" charge="0"/>
      <species id="mg2_e" name="e" compartment="Extracellular" boundaryCondition="false" charge="0"/>
      <species id="mn2_e" name="e" compartment="Extracellular" boundaryCondition="false" charge="0"/>
      <species id="mobd_e" name="e" compartment="Extracellular" boundaryCondition="false" charge="0"/>
      <species id="n2_e" name="e" compartment="Extracellular" boundaryCondition="false" charge="0"/>
      <species id="na1_e" name="e" compartment="Extracellular" boundaryCondition="false" charge="0"/>
      <species id="nh4_e" name="e" compartment="Extracellular" boundaryCondition="false" charge="0"/>
      <species id="ni2_e" name="e" compartment="Extracellular" boundaryCondition="false" charge="0"/>
      <species id="no2_e" name="e" compartment="Extracellular" boundaryCondition="false" charge="0"/>
      <species id="no3_e" name="e" compartment="Extracellular" boundaryCondition="false" charge="0"/>
      <species id="oxa_e" name="e" compartment="Extracellular" boundaryCondition="false" charge="0"/>
      <species id="pi_e" name="e" compartment="Extracellular" boundaryCondition="false" charge="0"/>
      <species id="pro_L_e" name="e" compartment="Extracellular" boundaryCondition="false" charge="0"/>
      <species id="pyr_e" name="e" compartment="Extracellular" boundaryCondition="false" charge="0"/>
      <species id="s_e" name="e" compartment="Extracellular" boundaryCondition="false" charge="0"/>
      <species id="so4_e" name="e" compartment="Extracellular" boundaryCondition="false" charge="0"/>
      <species id="ss_e" name="e" compartment="Extracellular" boundaryCondition="false" charge="0"/>
      <species id="succ_e" name="e" compartment="Extracellular" boundaryCondition="false" charge="0"/>
      <species id="tsul_e" name="e" compartment="Extracellular" boundaryCondition="false" charge="0"/>
      <species id="ura_e" name="e" compartment="Extracellular" boundaryCondition="false" charge="0"/>
      <species id="val_L_e" name="e" compartment="Extracellular" boundaryCondition="false" charge="0"/>
      <species id="wo4_e" name="e" compartment="Extracellular" boundaryCondition="false" charge="0"/>
      <species id="zn2_e" name="e" compartment="Extracellular" boundaryCondition="false" charge="0"/>
      <species id="nadh_mfc" name="e" compartment="Extracellular" boundaryCondition="false" charge="0" />
      <species id="h_emm" name="e" compartment="Extracellular" boundaryCondition="false" charge="0"/>
      <species id="h_edm" compartment="Extracellular" boundaryCondition="false" name="e" />
      <species id="nadh_mfc_b" name="e" compartment="Extracellular" boundaryCondition="true" charge="0"/>
      <species id="h_emm_b" name="e" compartment="Extracellular" boundaryCondition="true" charge="0"/>
      
    </listOfSpecies>
    <listOfReactions>
      <reaction id="_4HBTE" name="4-hydroxybenzoyl-CoA thioesterase 1">
        <listOfReactants>
          <speciesReference species="h2o"/>
          <speciesReference species="_4hbcoa"/>
        </listOfReactants>
        <listOfProducts>
          <speciesReference species="_4hbz"/>
          <speciesReference species="coa"/>
          <speciesReference species="h"/>
        </listOfProducts>
        <kineticLaw>
          <math xmlns="http://www.w3.org/1998/Math/MathML">
            <apply>
              <ci> LOWER_BOUND </ci>
              <ci> UPPER_BOUND </ci>
            </apply>
          </math>
          <listOfParameters>
            <parameter id="LOWER_BOUND" value="-10000"/>
            <parameter id="UPPER_BOUND" value="10000"/>
            <parameter id="OBJECTIVE_COEFFICIENT" value="0"/>
          </listOfParameters>
        </kineticLaw>
      </reaction>
      <reaction id="A5PISO" name="arabinose-5-phosphate isomerase 2">
        <listOfReactants>
          <speciesReference species="ru5p_D"/>
        </listOfReactants>
        <listOfProducts>
          <speciesReference species="ara5p"/>
        </listOfProducts>
        <kineticLaw>
          <math xmlns="http://www.w3.org/1998/Math/MathML">
            <apply>
              <ci> LOWER_BOUND </ci>
              <ci> UPPER_BOUND </ci>
            </apply>
          </math>
          <listOfParameters>
            <parameter id="LOWER_BOUND" value="-10000"/>
            <parameter id="UPPER_BOUND" value="10000"/>
            <parameter id="OBJECTIVE_COEFFICIENT" value="0"/>
          </listOfParameters>
        </kineticLaw>
      </reaction>
      <reaction id="AACPAT" name="Acetyl-CoAto[acyl-carrier-protein] S-acetyltransferase 3" reversible="false">
        <listOfReactants>
          <speciesReference species="ACP"/>
          <speciesReference species="accoa"/>
        </listOfReactants>
        <listOfProducts>
          <speciesReference species="acACP"/>
          <speciesReference species="coa"/>
        </listOfProducts>
        <kineticLaw>
          <math xmlns="http://www.w3.org/1998/Math/MathML">
            <apply>
              <ci> LOWER_BOUND </ci>
              <ci> UPPER_BOUND </ci>
            </apply>
          </math>
          <listOfParameters>
            <parameter id="LOWER_BOUND" value="0"/>
            <parameter id="UPPER_BOUND" value="10000"/>
            <parameter id="OBJECTIVE_COEFFICIENT" value="0"/>
          </listOfParameters>
        </kineticLaw>
      </reaction>
      <reaction id="AACPS1" name="acyl-[acyl-carrier-protein] synthetase (n-C14to0) 4" reversible="false">
        <listOfReactants>
          <speciesReference species="ACP"/>
          <speciesReference species="atp"/>
          <speciesReference species="ttdca"/>
        </listOfReactants>
        <listOfProducts>
          <speciesReference species="amp"/>
          <speciesReference species="myrsACP"/>
          <speciesReference species="ppi"/>
        </listOfProducts>
        <kineticLaw>
          <math xmlns="http://www.w3.org/1998/Math/MathML">
            <apply>
              <ci> LOWER_BOUND </ci>
              <ci> UPPER_BOUND </ci>
            </apply>
          </math>
          <listOfParameters>
            <parameter id="LOWER_BOUND" value="0"/>
            <parameter id="UPPER_BOUND" value="10000"/>
            <parameter id="OBJECTIVE_COEFFICIENT" value="0"/>
          </listOfParameters>
        </kineticLaw>
      </reaction>
      <reaction id="AACPS2" name="acyl-[acyl-carrier-protein] synthetase  (n-C14to1) 5" reversible="false">
        <listOfReactants>
          <speciesReference species="ACP"/>
          <speciesReference species="atp"/>
          <speciesReference species="ttdcea"/>
        </listOfReactants>
        <listOfProducts>
          <speciesReference species="amp"/>
          <speciesReference species="ppi"/>
          <speciesReference species="tdeACP"/>
        </listOfProducts>
        <kineticLaw>
          <math xmlns="http://www.w3.org/1998/Math/MathML">
            <apply>
              <ci> LOWER_BOUND </ci>
              <ci> UPPER_BOUND </ci>
            </apply>
          </math>
          <listOfParameters>
            <parameter id="LOWER_BOUND" value="0"/>
            <parameter id="UPPER_BOUND" value="10000"/>
            <parameter id="OBJECTIVE_COEFFICIENT" value="0"/>
          </listOfParameters>
        </kineticLaw>
      </reaction>
      <reaction id="AACPS3" name="acyl-[acyl-carrier-protein] synthetase  (n-C16to0) 6" reversible="false">
        <listOfReactants>
          <speciesReference species="ACP"/>
          <speciesReference species="atp"/>
          <speciesReference species="hdca"/>
        </listOfReactants>
        <listOfProducts>
          <speciesReference species="amp"/>
          <speciesReference species="palmACP"/>
          <speciesReference species="ppi"/>
        </listOfProducts>
        <kineticLaw>
          <math xmlns="http://www.w3.org/1998/Math/MathML">
            <apply>
              <ci> LOWER_BOUND </ci>
              <ci> UPPER_BOUND </ci>
            </apply>
          </math>
          <listOfParameters>
            <parameter id="LOWER_BOUND" value="0"/>
            <parameter id="UPPER_BOUND" value="10000"/>
            <parameter id="OBJECTIVE_COEFFICIENT" value="0"/>
          </listOfParameters>
        </kineticLaw>
      </reaction>
      <reaction id="AACPS4" name="acyl-[acyl-carrier-protein] synthetase  (n-C16to1) 7" reversible="false">
        <listOfReactants>
          <speciesReference species="ACP"/>
          <speciesReference species="atp"/>
          <speciesReference species="hdcea"/>
        </listOfReactants>
        <listOfProducts>
          <speciesReference species="amp"/>
          <speciesReference species="hdeACP"/>
          <speciesReference species="ppi"/>
        </listOfProducts>
        <kineticLaw>
          <math xmlns="http://www.w3.org/1998/Math/MathML">
            <apply>
              <ci> LOWER_BOUND </ci>
              <ci> UPPER_BOUND </ci>
            </apply>
          </math>
          <listOfParameters>
            <parameter id="LOWER_BOUND" value="0"/>
            <parameter id="UPPER_BOUND" value="10000"/>
            <parameter id="OBJECTIVE_COEFFICIENT" value="0"/>
          </listOfParameters>
        </kineticLaw>
      </reaction>
      <reaction id="AACPS5" name="acyl-[acyl-carrier-protein] synthetase  (n-C18to1) 8" reversible="false">
        <listOfReactants>
          <speciesReference species="ACP"/>
          <speciesReference species="atp"/>
          <speciesReference species="ocdcea"/>
        </listOfReactants>
        <listOfProducts>
          <speciesReference species="amp"/>
          <speciesReference species="octeACP"/>
          <speciesReference species="ppi"/>
        </listOfProducts>
        <kineticLaw>
          <math xmlns="http://www.w3.org/1998/Math/MathML">
            <apply>
              <ci> LOWER_BOUND </ci>
              <ci> UPPER_BOUND </ci>
            </apply>
          </math>
          <listOfParameters>
            <parameter id="LOWER_BOUND" value="0"/>
            <parameter id="UPPER_BOUND" value="10000"/>
            <parameter id="OBJECTIVE_COEFFICIENT" value="0"/>
          </listOfParameters>
        </kineticLaw>
      </reaction>
      <reaction id="ACBIPGT" name="Adenosyl cobainamide GTP transferase 9" reversible="false">
        <listOfReactants>
          <speciesReference species="gtp"/>
          <speciesReference species="h"/>
          <speciesReference species="adcobap"/>
        </listOfReactants>
        <listOfProducts>
          <speciesReference species="ppi"/>
          <speciesReference species="adgcoba"/>
        </listOfProducts>
        <kineticLaw>
          <math xmlns="http://www.w3.org/1998/Math/MathML">
            <apply>
              <ci> LOWER_BOUND </ci>
              <ci> UPPER_BOUND </ci>
            </apply>
          </math>
          <listOfParameters>
            <parameter id="LOWER_BOUND" value="0"/>
            <parameter id="UPPER_BOUND" value="10000"/>
            <parameter id="OBJECTIVE_COEFFICIENT" value="0"/>
          </listOfParameters>
        </kineticLaw>
      </reaction>
      <reaction id="ACCOAC" name="acetyl-CoA carboxylase 10" reversible="false">
        <listOfReactants>
          <speciesReference species="accoa"/>
          <speciesReference species="atp"/>
          <speciesReference species="hco3"/>
        </listOfReactants>
        <listOfProducts>
          <speciesReference species="adp"/>
          <speciesReference species="h"/>
          <speciesReference species="pi"/>
          <speciesReference species="malcoa"/>
        </listOfProducts>
        <kineticLaw>
          <math xmlns="http://www.w3.org/1998/Math/MathML">
            <apply>
              <ci> LOWER_BOUND </ci>
              <ci> UPPER_BOUND </ci>
            </apply>
          </math>
          <listOfParameters>
            <parameter id="LOWER_BOUND" value="0"/>
            <parameter id="UPPER_BOUND" value="10000"/>
            <parameter id="OBJECTIVE_COEFFICIENT" value="0"/>
          </listOfParameters>
        </kineticLaw>
      </reaction>
      <reaction id="ACGK" name="acetylglutamate kinase 11" reversible="false">
        <listOfReactants>
          <speciesReference species="acglu"/>
          <speciesReference species="atp"/>
        </listOfReactants>
        <listOfProducts>
          <speciesReference species="acg5p"/>
          <speciesReference species="adp"/>
        </listOfProducts>
        <kineticLaw>
          <math xmlns="http://www.w3.org/1998/Math/MathML">
            <apply>
              <ci> LOWER_BOUND </ci>
              <ci> UPPER_BOUND </ci>
            </apply>
          </math>
          <listOfParameters>
            <parameter id="LOWER_BOUND" value="0"/>
            <parameter id="UPPER_BOUND" value="10000"/>
            <parameter id="OBJECTIVE_COEFFICIENT" value="0"/>
          </listOfParameters>
        </kineticLaw>
      </reaction>
      <reaction id="ACGS" name="N-acetylglutamate synthase 12" reversible="false">
        <listOfReactants>
          <speciesReference species="accoa"/>
          <speciesReference species="glu_L"/>
        </listOfReactants>
        <listOfProducts>
          <speciesReference species="acglu"/>
          <speciesReference species="coa"/>
          <speciesReference species="h"/>
        </listOfProducts>
        <kineticLaw>
          <math xmlns="http://www.w3.org/1998/Math/MathML">
            <apply>
              <ci> LOWER_BOUND </ci>
              <ci> UPPER_BOUND </ci>
            </apply>
          </math>
          <listOfParameters>
            <parameter id="LOWER_BOUND" value="0"/>
            <parameter id="UPPER_BOUND" value="10000"/>
            <parameter id="OBJECTIVE_COEFFICIENT" value="0"/>
          </listOfParameters>
        </kineticLaw>
      </reaction>
      <reaction id="ACHBS" name="2-aceto-2-hydroxybutanoate synthase 13" reversible="false">
        <listOfReactants>
          <speciesReference species="_2obut"/>
          <speciesReference species="h"/>
          <speciesReference species="pyr"/>
        </listOfReactants>
        <listOfProducts>
          <speciesReference species="_2ahbut"/>
          <speciesReference species="co2"/>
        </listOfProducts>
        <kineticLaw>
          <math xmlns="http://www.w3.org/1998/Math/MathML">
            <apply>
              <ci> LOWER_BOUND </ci>
              <ci> UPPER_BOUND </ci>
            </apply>
          </math>
          <listOfParameters>
            <parameter id="LOWER_BOUND" value="0"/>
            <parameter id="UPPER_BOUND" value="10000"/>
            <parameter id="OBJECTIVE_COEFFICIENT" value="0"/>
          </listOfParameters>
        </kineticLaw>
      </reaction>
      <reaction id="ACKr" name="acetate kinase 14">
        <listOfReactants>
          <speciesReference species="ac"/>
          <speciesReference species="atp"/>
        </listOfReactants>
        <listOfProducts>
          <speciesReference species="actp"/>
          <speciesReference species="adp"/>
        </listOfProducts>
        <kineticLaw>
          <math xmlns="http://www.w3.org/1998/Math/MathML">
            <apply>
              <ci> LOWER_BOUND </ci>
              <ci> UPPER_BOUND </ci>
            </apply>
          </math>
          <listOfParameters>
            <parameter id="LOWER_BOUND" value="-10000"/>
            <parameter id="UPPER_BOUND" value="10000"/>
            <parameter id="OBJECTIVE_COEFFICIENT" value="0"/>
          </listOfParameters>
        </kineticLaw>
      </reaction>
      <reaction id="ACLS" name="acetolactate synthase (Also catalyzes ACHBS) 15" reversible="false">
        <listOfReactants>
          <speciesReference species="h"/>
          <speciesReference species="pyr" stoichiometry="2"/>
        </listOfReactants>
        <listOfProducts>
          <speciesReference species="alac_S"/>
          <speciesReference species="co2"/>
        </listOfProducts>
        <kineticLaw>
          <math xmlns="http://www.w3.org/1998/Math/MathML">
            <apply>
              <ci> LOWER_BOUND </ci>
              <ci> UPPER_BOUND </ci>
            </apply>
          </math>
          <listOfParameters>
            <parameter id="LOWER_BOUND" value="0"/>
            <parameter id="UPPER_BOUND" value="10000"/>
            <parameter id="OBJECTIVE_COEFFICIENT" value="0"/>
          </listOfParameters>
        </kineticLaw>
      </reaction>
      <reaction id="ACMAT1" name="Acyl-[acyl-carrier-protein]tomalonyl-[acyl-carrier-protein] C-acyltransferase (decarboxylating) 16" reversible="false">
        <listOfReactants>
          <speciesReference species="acACP"/>
          <speciesReference species="h"/>
          <speciesReference species="malACP"/>
        </listOfReactants>
        <listOfProducts>
          <speciesReference species="ACP"/>
          <speciesReference species="actACP"/>
          <speciesReference species="co2"/>
        </listOfProducts>
        <kineticLaw>
          <math xmlns="http://www.w3.org/1998/Math/MathML">
            <apply>
              <ci> LOWER_BOUND </ci>
              <ci> UPPER_BOUND </ci>
            </apply>
          </math>
          <listOfParameters>
            <parameter id="LOWER_BOUND" value="0"/>
            <parameter id="UPPER_BOUND" value="10000"/>
            <parameter id="OBJECTIVE_COEFFICIENT" value="0"/>
          </listOfParameters>
        </kineticLaw>
      </reaction>
      <reaction id="ACNPLYS" name="N-Acetylneuraminate pyruvate-lyase 17" reversible="false">
        <listOfReactants>
          <speciesReference species="acmana"/>
          <speciesReference species="h2o"/>
          <speciesReference species="pep"/>
        </listOfReactants>
        <listOfProducts>
          <speciesReference species="acnam"/>
          <speciesReference species="pi"/>
        </listOfProducts>
        <kineticLaw>
          <math xmlns="http://www.w3.org/1998/Math/MathML">
            <apply>
              <ci> LOWER_BOUND </ci>
              <ci> UPPER_BOUND </ci>
            </apply>
          </math>
          <listOfParameters>
            <parameter id="LOWER_BOUND" value="0"/>
            <parameter id="UPPER_BOUND" value="10000"/>
            <parameter id="OBJECTIVE_COEFFICIENT" value="0"/>
          </listOfParameters>
        </kineticLaw>
      </reaction>
      <reaction id="ACONT" name="aconitase 18">
        <listOfReactants>
          <speciesReference species="cit"/>
        </listOfReactants>
        <listOfProducts>
          <speciesReference species="icit"/>
        </listOfProducts>
        <kineticLaw>
          <math xmlns="http://www.w3.org/1998/Math/MathML">
            <apply>
              <ci> LOWER_BOUND </ci>
              <ci> UPPER_BOUND </ci>
            </apply>
          </math>
          <listOfParameters>
            <parameter id="LOWER_BOUND" value="-10000"/>
            <parameter id="UPPER_BOUND" value="10000"/>
            <parameter id="OBJECTIVE_COEFFICIENT" value="0"/>
          </listOfParameters>
        </kineticLaw>
      </reaction>
      <reaction id="ACOTA" name="acetylornithine transaminase 19">
        <listOfReactants>
          <speciesReference species="acorn"/>
          <speciesReference species="akg"/>
        </listOfReactants>
        <listOfProducts>
          <speciesReference species="acg5sa"/>
          <speciesReference species="glu_L"/>
        </listOfProducts>
        <kineticLaw>
          <math xmlns="http://www.w3.org/1998/Math/MathML">
            <apply>
              <ci> LOWER_BOUND </ci>
              <ci> UPPER_BOUND </ci>
            </apply>
          </math>
          <listOfParameters>
            <parameter id="LOWER_BOUND" value="-10000"/>
            <parameter id="UPPER_BOUND" value="10000"/>
            <parameter id="OBJECTIVE_COEFFICIENT" value="0"/>
          </listOfParameters>
        </kineticLaw>
      </reaction>
      <reaction id="ACPS1" name="acyl-carrier protein synthase 20" reversible="false">
        <listOfReactants>
          <speciesReference species="apoACP"/>
          <speciesReference species="coa"/>
        </listOfReactants>
        <listOfProducts>
          <speciesReference species="ACP"/>
          <speciesReference species="h"/>
          <speciesReference species="pap"/>
        </listOfProducts>
        <kineticLaw>
          <math xmlns="http://www.w3.org/1998/Math/MathML">
            <apply>
              <ci> LOWER_BOUND </ci>
              <ci> UPPER_BOUND </ci>
            </apply>
          </math>
          <listOfParameters>
            <parameter id="LOWER_BOUND" value="0"/>
            <parameter id="UPPER_BOUND" value="10000"/>
            <parameter id="OBJECTIVE_COEFFICIENT" value="0"/>
          </listOfParameters>
        </kineticLaw>
      </reaction>
      <reaction id="ACt6" name="acetate transport in/out via proton symport 21">
        <listOfReactants>
          <speciesReference species="ac_e"/>
          <speciesReference species="h_e"/>
        </listOfReactants>
        <listOfProducts>
          <speciesReference species="ac"/>
          <speciesReference species="h"/>
        </listOfProducts>
        <kineticLaw>
          <math xmlns="http://www.w3.org/1998/Math/MathML">
            <apply>
              <ci> LOWER_BOUND </ci>
              <ci> UPPER_BOUND </ci>
            </apply>
          </math>
          <listOfParameters>
            <parameter id="LOWER_BOUND" value="-10000"/>
            <parameter id="UPPER_BOUND" value="10000"/>
            <parameter id="OBJECTIVE_COEFFICIENT" value="0"/>
          </listOfParameters>
        </kineticLaw>
      </reaction>
      <reaction id="ADCL" name="4-aminobenzoate synthase 22" reversible="false">
        <listOfReactants>
          <speciesReference species="_4adcho"/>
        </listOfReactants>
        <listOfProducts>
          <speciesReference species="_4abz"/>
          <speciesReference species="h"/>
          <speciesReference species="pyr"/>
        </listOfProducts>
        <kineticLaw>
          <math xmlns="http://www.w3.org/1998/Math/MathML">
            <apply>
              <ci> LOWER_BOUND </ci>
              <ci> UPPER_BOUND </ci>
            </apply>
          </math>
          <listOfParameters>
            <parameter id="LOWER_BOUND" value="0"/>
            <parameter id="UPPER_BOUND" value="10000"/>
            <parameter id="OBJECTIVE_COEFFICIENT" value="0"/>
          </listOfParameters>
        </kineticLaw>
      </reaction>
      <reaction id="ADCOBAK" name="Adenosyl cobinamide kinase 23" reversible="false">
        <listOfReactants>
          <speciesReference species="adcoba"/>
          <speciesReference species="atp"/>
        </listOfReactants>
        <listOfProducts>
          <speciesReference species="adp"/>
          <speciesReference species="h"/>
          <speciesReference species="adcobap"/>
        </listOfProducts>
        <kineticLaw>
          <math xmlns="http://www.w3.org/1998/Math/MathML">
            <apply>
              <ci> LOWER_BOUND </ci>
              <ci> UPPER_BOUND </ci>
            </apply>
          </math>
          <listOfParameters>
            <parameter id="LOWER_BOUND" value="0"/>
            <parameter id="UPPER_BOUND" value="10000"/>
            <parameter id="OBJECTIVE_COEFFICIENT" value="0"/>
          </listOfParameters>
        </kineticLaw>
      </reaction>
      <reaction id="ADCOBAS" name="adenosylcobinamide-phosphate synthase 24" reversible="false">
        <listOfReactants>
          <speciesReference species="_1ap2ol"/>
          <speciesReference species="adcobhex"/>
        </listOfReactants>
        <listOfProducts>
          <speciesReference species="adcoba"/>
          <speciesReference species="h2o"/>
        </listOfProducts>
        <kineticLaw>
          <math xmlns="http://www.w3.org/1998/Math/MathML">
            <apply>
              <ci> LOWER_BOUND </ci>
              <ci> UPPER_BOUND </ci>
            </apply>
          </math>
          <listOfParameters>
            <parameter id="LOWER_BOUND" value="0"/>
            <parameter id="UPPER_BOUND" value="10000"/>
            <parameter id="OBJECTIVE_COEFFICIENT" value="0"/>
          </listOfParameters>
        </kineticLaw>
      </reaction>
      <reaction id="ADCOBHEXS" name="adenosylcobyric acid synthase 25" reversible="false">
        <listOfReactants>
          <speciesReference species="atp" stoichiometry="4"/>
          <speciesReference species="gln_L" stoichiometry="4"/>
          <speciesReference species="h2o" stoichiometry="4"/>
          <speciesReference species="adcobdam"/>
        </listOfReactants>
        <listOfProducts>
          <speciesReference species="adcobhex"/>
          <speciesReference species="adp" stoichiometry="4"/>
          <speciesReference species="glu_L" stoichiometry="4"/>
          <speciesReference species="h" stoichiometry="4"/>
          <speciesReference species="pi" stoichiometry="4"/>
        </listOfProducts>
        <kineticLaw>
          <math xmlns="http://www.w3.org/1998/Math/MathML">
            <apply>
              <ci> LOWER_BOUND </ci>
              <ci> UPPER_BOUND </ci>
            </apply>
          </math>
          <listOfParameters>
            <parameter id="LOWER_BOUND" value="0"/>
            <parameter id="UPPER_BOUND" value="10000"/>
            <parameter id="OBJECTIVE_COEFFICIENT" value="0"/>
          </listOfParameters>
        </kineticLaw>
      </reaction>
      <reaction id="ADCPS2" name="adenosylcobinamide-phosphate synthase 26" reversible="false">
        <listOfReactants>
          <speciesReference species="_1ap2olp"/>
          <speciesReference species="adcobhex"/>
          <speciesReference species="atp"/>
        </listOfReactants>
        <listOfProducts>
          <speciesReference species="adp"/>
          <speciesReference species="h"/>
          <speciesReference species="pi"/>
          <speciesReference species="adcobap"/>
        </listOfProducts>
        <kineticLaw>
          <math xmlns="http://www.w3.org/1998/Math/MathML">
            <apply>
              <ci> LOWER_BOUND </ci>
              <ci> UPPER_BOUND </ci>
            </apply>
          </math>
          <listOfParameters>
            <parameter id="LOWER_BOUND" value="0"/>
            <parameter id="UPPER_BOUND" value="10000"/>
            <parameter id="OBJECTIVE_COEFFICIENT" value="0"/>
          </listOfParameters>
        </kineticLaw>
      </reaction>
      <reaction id="ADCS" name="4-amino-4-deoxychorismate synthase 27" reversible="false">
        <listOfReactants>
          <speciesReference species="chor"/>
          <speciesReference species="gln_L"/>
        </listOfReactants>
        <listOfProducts>
          <speciesReference species="_4adcho"/>
          <speciesReference species="glu_L"/>
        </listOfProducts>
        <kineticLaw>
          <math xmlns="http://www.w3.org/1998/Math/MathML">
            <apply>
              <ci> LOWER_BOUND </ci>
              <ci> UPPER_BOUND </ci>
            </apply>
          </math>
          <listOfParameters>
            <parameter id="LOWER_BOUND" value="0"/>
            <parameter id="UPPER_BOUND" value="10000"/>
            <parameter id="OBJECTIVE_COEFFICIENT" value="0"/>
          </listOfParameters>
        </kineticLaw>
      </reaction>
      <reaction id="ADK1" name="adenylate kinase 28">
        <listOfReactants>
          <speciesReference species="amp"/>
          <speciesReference species="atp"/>
        </listOfReactants>
        <listOfProducts>
          <speciesReference species="adp" stoichiometry="2"/>
        </listOfProducts>
        <kineticLaw>
          <math xmlns="http://www.w3.org/1998/Math/MathML">
            <apply>
              <ci> LOWER_BOUND </ci>
              <ci> UPPER_BOUND </ci>
            </apply>
          </math>
          <listOfParameters>
            <parameter id="LOWER_BOUND" value="-10000"/>
            <parameter id="UPPER_BOUND" value="10000"/>
            <parameter id="OBJECTIVE_COEFFICIENT" value="0"/>
          </listOfParameters>
        </kineticLaw>
      </reaction>
      <reaction id="ADK2" name="adenylate kinase (Inorganic triphosphate) 29">
        <listOfReactants>
          <speciesReference species="amp"/>
          <speciesReference species="pppi"/>
        </listOfReactants>
        <listOfProducts>
          <speciesReference species="adp"/>
          <speciesReference species="ppi"/>
        </listOfProducts>
        <kineticLaw>
          <math xmlns="http://www.w3.org/1998/Math/MathML">
            <apply>
              <ci> LOWER_BOUND </ci>
              <ci> UPPER_BOUND </ci>
            </apply>
          </math>
          <listOfParameters>
            <parameter id="LOWER_BOUND" value="-10000"/>
            <parameter id="UPPER_BOUND" value="10000"/>
            <parameter id="OBJECTIVE_COEFFICIENT" value="0"/>
          </listOfParameters>
        </kineticLaw>
      </reaction>
      <reaction id="ADK3" name="guanylate kinase (aMPtogTP) 30">
        <listOfReactants>
          <speciesReference species="amp"/>
          <speciesReference species="gtp"/>
        </listOfReactants>
        <listOfProducts>
          <speciesReference species="adp"/>
          <speciesReference species="gdp"/>
        </listOfProducts>
        <kineticLaw>
          <math xmlns="http://www.w3.org/1998/Math/MathML">
            <apply>
              <ci> LOWER_BOUND </ci>
              <ci> UPPER_BOUND </ci>
            </apply>
          </math>
          <listOfParameters>
            <parameter id="LOWER_BOUND" value="-10000"/>
            <parameter id="UPPER_BOUND" value="10000"/>
            <parameter id="OBJECTIVE_COEFFICIENT" value="0"/>
          </listOfParameters>
        </kineticLaw>
      </reaction>
      <reaction id="ADK4" name="adentylate kinase (ITP) 31">
        <listOfReactants>
          <speciesReference species="amp"/>
          <speciesReference species="itp"/>
        </listOfReactants>
        <listOfProducts>
          <speciesReference species="adp"/>
          <speciesReference species="idp"/>
        </listOfProducts>
        <kineticLaw>
          <math xmlns="http://www.w3.org/1998/Math/MathML">
            <apply>
              <ci> LOWER_BOUND </ci>
              <ci> UPPER_BOUND </ci>
            </apply>
          </math>
          <listOfParameters>
            <parameter id="LOWER_BOUND" value="-10000"/>
            <parameter id="UPPER_BOUND" value="10000"/>
            <parameter id="OBJECTIVE_COEFFICIENT" value="0"/>
          </listOfParameters>
        </kineticLaw>
      </reaction>
      <reaction id="ADNK1" name="adenosine kinase 32" reversible="false">
        <listOfReactants>
          <speciesReference species="adn"/>
          <speciesReference species="atp"/>
        </listOfReactants>
        <listOfProducts>
          <speciesReference species="adp"/>
          <speciesReference species="amp"/>
          <speciesReference species="h"/>
        </listOfProducts>
        <kineticLaw>
          <math xmlns="http://www.w3.org/1998/Math/MathML">
            <apply>
              <ci> LOWER_BOUND </ci>
              <ci> UPPER_BOUND </ci>
            </apply>
          </math>
          <listOfParameters>
            <parameter id="LOWER_BOUND" value="0"/>
            <parameter id="UPPER_BOUND" value="10000"/>
            <parameter id="OBJECTIVE_COEFFICIENT" value="0"/>
          </listOfParameters>
        </kineticLaw>
      </reaction>
      <reaction id="ADPRDP" name="ADPribose diphosphatase 33" reversible="false">
        <listOfReactants>
          <speciesReference species="h2o"/>
          <speciesReference species="adprib"/>
        </listOfReactants>
        <listOfProducts>
          <speciesReference species="amp"/>
          <speciesReference species="h" stoichiometry="2"/>
          <speciesReference species="r5p"/>
        </listOfProducts>
        <kineticLaw>
          <math xmlns="http://www.w3.org/1998/Math/MathML">
            <apply>
              <ci> LOWER_BOUND </ci>
              <ci> UPPER_BOUND </ci>
            </apply>
          </math>
          <listOfParameters>
            <parameter id="LOWER_BOUND" value="0"/>
            <parameter id="UPPER_BOUND" value="10000"/>
            <parameter id="OBJECTIVE_COEFFICIENT" value="0"/>
          </listOfParameters>
        </kineticLaw>
      </reaction>
      <reaction id="ADPT" name="adenine phosphoribosyltransferase 34" reversible="false">
        <listOfReactants>
          <speciesReference species="prpp"/>
          <speciesReference species="ade"/>
        </listOfReactants>
        <listOfProducts>
          <speciesReference species="amp"/>
          <speciesReference species="ppi"/>
        </listOfProducts>
        <kineticLaw>
          <math xmlns="http://www.w3.org/1998/Math/MathML">
            <apply>
              <ci> LOWER_BOUND </ci>
              <ci> UPPER_BOUND </ci>
            </apply>
          </math>
          <listOfParameters>
            <parameter id="LOWER_BOUND" value="0"/>
            <parameter id="UPPER_BOUND" value="10000"/>
            <parameter id="OBJECTIVE_COEFFICIENT" value="0"/>
          </listOfParameters>
        </kineticLaw>
      </reaction>
      <reaction id="ADSL1" name="adenylosuccinate lyase 35" reversible="false">
        <listOfReactants>
          <speciesReference species="dcamp"/>
        </listOfReactants>
        <listOfProducts>
          <speciesReference species="amp"/>
          <speciesReference species="fum"/>
        </listOfProducts>
        <kineticLaw>
          <math xmlns="http://www.w3.org/1998/Math/MathML">
            <apply>
              <ci> LOWER_BOUND </ci>
              <ci> UPPER_BOUND </ci>
            </apply>
          </math>
          <listOfParameters>
            <parameter id="LOWER_BOUND" value="0"/>
            <parameter id="UPPER_BOUND" value="10000"/>
            <parameter id="OBJECTIVE_COEFFICIENT" value="0"/>
          </listOfParameters>
        </kineticLaw>
      </reaction>
      <reaction id="ADSL2" name="adenylosuccinate lyase 36" reversible="false">
        <listOfReactants>
          <speciesReference species="_25aics"/>
        </listOfReactants>
        <listOfProducts>
          <speciesReference species="aicar"/>
          <speciesReference species="fum"/>
        </listOfProducts>
        <kineticLaw>
          <math xmlns="http://www.w3.org/1998/Math/MathML">
            <apply>
              <ci> LOWER_BOUND </ci>
              <ci> UPPER_BOUND </ci>
            </apply>
          </math>
          <listOfParameters>
            <parameter id="LOWER_BOUND" value="0"/>
            <parameter id="UPPER_BOUND" value="10000"/>
            <parameter id="OBJECTIVE_COEFFICIENT" value="0"/>
          </listOfParameters>
        </kineticLaw>
      </reaction>
      <reaction id="ADSS" name="adenylosuccinate synthetase 37" reversible="false">
        <listOfReactants>
          <speciesReference species="asp_L"/>
          <speciesReference species="gtp"/>
          <speciesReference species="imp"/>
        </listOfReactants>
        <listOfProducts>
          <speciesReference species="dcamp"/>
          <speciesReference species="gdp"/>
          <speciesReference species="h" stoichiometry="2"/>
          <speciesReference species="pi"/>
        </listOfProducts>
        <kineticLaw>
          <math xmlns="http://www.w3.org/1998/Math/MathML">
            <apply>
              <ci> LOWER_BOUND </ci>
              <ci> UPPER_BOUND </ci>
            </apply>
          </math>
          <listOfParameters>
            <parameter id="LOWER_BOUND" value="0"/>
            <parameter id="UPPER_BOUND" value="10000"/>
            <parameter id="OBJECTIVE_COEFFICIENT" value="0"/>
          </listOfParameters>
        </kineticLaw>
      </reaction>
      <reaction id="AGPAT" name="1-acylglycerol-3-phosphate O-acyltransferase 38" reversible="false">
        <listOfReactants>
          <speciesReference species="_12dag3p"/>
          <speciesReference species="coa"/>
        </listOfReactants>
        <listOfProducts>
          <speciesReference species="_1ag3p"/>
          <speciesReference species="acoa"/>
        </listOfProducts>
        <kineticLaw>
          <math xmlns="http://www.w3.org/1998/Math/MathML">
            <apply>
              <ci> LOWER_BOUND </ci>
              <ci> UPPER_BOUND </ci>
            </apply>
          </math>
          <listOfParameters>
            <parameter id="LOWER_BOUND" value="0"/>
            <parameter id="UPPER_BOUND" value="10000"/>
            <parameter id="OBJECTIVE_COEFFICIENT" value="0"/>
          </listOfParameters>
        </kineticLaw>
      </reaction>
      <reaction id="AGPR" name="N-acetyl-g-glutamyl-phosphate reductase 39">
        <listOfReactants>
          <speciesReference species="acg5sa"/>
          <speciesReference species="nadp"/>
          <speciesReference species="pi"/>
        </listOfReactants>
        <listOfProducts>
          <speciesReference species="acg5p"/>
          <speciesReference species="h"/>
          <speciesReference species="nadph"/>
        </listOfProducts>
        <kineticLaw>
          <math xmlns="http://www.w3.org/1998/Math/MathML">
            <apply>
              <ci> LOWER_BOUND </ci>
              <ci> UPPER_BOUND </ci>
            </apply>
          </math>
          <listOfParameters>
            <parameter id="LOWER_BOUND" value="-10000"/>
            <parameter id="UPPER_BOUND" value="10000"/>
            <parameter id="OBJECTIVE_COEFFICIENT" value="0"/>
          </listOfParameters>
        </kineticLaw>
      </reaction>
      <reaction id="AHC" name="adenosylhomocysteinase 40">
        <listOfReactants>
          <speciesReference species="ahcys"/>
          <speciesReference species="h2o"/>
        </listOfReactants>
        <listOfProducts>
          <speciesReference species="adn"/>
          <speciesReference species="hcys_L"/>
        </listOfProducts>
        <kineticLaw>
          <math xmlns="http://www.w3.org/1998/Math/MathML">
            <apply>
              <ci> LOWER_BOUND </ci>
              <ci> UPPER_BOUND </ci>
            </apply>
          </math>
          <listOfParameters>
            <parameter id="LOWER_BOUND" value="-10000"/>
            <parameter id="UPPER_BOUND" value="10000"/>
            <parameter id="OBJECTIVE_COEFFICIENT" value="0"/>
          </listOfParameters>
        </kineticLaw>
      </reaction>
      <reaction id="AHCYSNS" name="adenosylhomocysteine nucleosidase 41" reversible="false">
        <listOfReactants>
          <speciesReference species="ahcys"/>
          <speciesReference species="h2o"/>
        </listOfReactants>
        <listOfProducts>
          <speciesReference species="rhcys"/>
          <speciesReference species="ade"/>
        </listOfProducts>
        <kineticLaw>
          <math xmlns="http://www.w3.org/1998/Math/MathML">
            <apply>
              <ci> LOWER_BOUND </ci>
              <ci> UPPER_BOUND </ci>
            </apply>
          </math>
          <listOfParameters>
            <parameter id="LOWER_BOUND" value="0"/>
            <parameter id="UPPER_BOUND" value="10000"/>
            <parameter id="OBJECTIVE_COEFFICIENT" value="0"/>
          </listOfParameters>
        </kineticLaw>
      </reaction>
      <reaction id="AHMMPS" name="4-amino-5-hydroxymethyl-2-methylpyrimidine synthetase 42" reversible="false">
        <listOfReactants>
          <speciesReference species="air"/>
          <speciesReference species="h2o"/>
        </listOfReactants>
        <listOfProducts>
          <speciesReference species="_4ahmmp"/>
          <speciesReference species="gcald"/>
          <speciesReference species="o2" stoichiometry="0.5"/>
          <speciesReference species="pi"/>
        </listOfProducts>
        <kineticLaw>
          <math xmlns="http://www.w3.org/1998/Math/MathML">
            <apply>
              <ci> LOWER_BOUND </ci>
              <ci> UPPER_BOUND </ci>
            </apply>
          </math>
          <listOfParameters>
            <parameter id="LOWER_BOUND" value="0"/>
            <parameter id="UPPER_BOUND" value="10000"/>
            <parameter id="OBJECTIVE_COEFFICIENT" value="0"/>
          </listOfParameters>
        </kineticLaw>
      </reaction>
      <reaction id="AICART" name="phosphoribosylaminoimidazolecarboxamide formyltransferase 43">
        <listOfReactants>
          <speciesReference species="_10fthf"/>
          <speciesReference species="aicar"/>
        </listOfReactants>
        <listOfProducts>
          <speciesReference species="fprica"/>
          <speciesReference species="thf"/>
        </listOfProducts>
        <kineticLaw>
          <math xmlns="http://www.w3.org/1998/Math/MathML">
            <apply>
              <ci> LOWER_BOUND </ci>
              <ci> UPPER_BOUND </ci>
            </apply>
          </math>
          <listOfParameters>
            <parameter id="LOWER_BOUND" value="-10000"/>
            <parameter id="UPPER_BOUND" value="10000"/>
            <parameter id="OBJECTIVE_COEFFICIENT" value="0"/>
          </listOfParameters>
        </kineticLaw>
      </reaction>
      <reaction id="AIRC" name="phosphoribosylaminoimidazole carboxylase 44" reversible="false">
        <listOfReactants>
          <speciesReference species="air"/>
          <speciesReference species="co2"/>
        </listOfReactants>
        <listOfProducts>
          <speciesReference species="_5aizc"/>
          <speciesReference species="h"/>
        </listOfProducts>
        <kineticLaw>
          <math xmlns="http://www.w3.org/1998/Math/MathML">
            <apply>
              <ci> LOWER_BOUND </ci>
              <ci> UPPER_BOUND </ci>
            </apply>
          </math>
          <listOfParameters>
            <parameter id="LOWER_BOUND" value="0"/>
            <parameter id="UPPER_BOUND" value="10000"/>
            <parameter id="OBJECTIVE_COEFFICIENT" value="0"/>
          </listOfParameters>
        </kineticLaw>
      </reaction>
      <reaction id="AKGD" name="2-oxoglutarate dehydrogenase 45" reversible="false">
        <listOfReactants>
          <speciesReference species="akg"/>
          <speciesReference species="coa"/>
          <speciesReference species="nad"/>
        </listOfReactants>
        <listOfProducts>
          <speciesReference species="co2"/>
          <speciesReference species="nadh"/>
          <speciesReference species="succoa"/>
        </listOfProducts>
        <kineticLaw>
          <math xmlns="http://www.w3.org/1998/Math/MathML">
            <apply>
              <ci> LOWER_BOUND </ci>
              <ci> UPPER_BOUND </ci>
            </apply>
          </math>
          <listOfParameters>
            <parameter id="LOWER_BOUND" value="0"/>
            <parameter id="UPPER_BOUND" value="10000"/>
            <parameter id="OBJECTIVE_COEFFICIENT" value="0"/>
          </listOfParameters>
        </kineticLaw>
      </reaction>
      <reaction id="ALAALA" name="D-alanine-D-alanine ligase (reversible) 46">
        <listOfReactants>
          <speciesReference species="ala_D" stoichiometry="2"/>
          <speciesReference species="atp"/>
        </listOfReactants>
        <listOfProducts>
          <speciesReference species="adp"/>
          <speciesReference species="alaala"/>
          <speciesReference species="h"/>
          <speciesReference species="pi"/>
        </listOfProducts>
        <kineticLaw>
          <math xmlns="http://www.w3.org/1998/Math/MathML">
            <apply>
              <ci> LOWER_BOUND </ci>
              <ci> UPPER_BOUND </ci>
            </apply>
          </math>
          <listOfParameters>
            <parameter id="LOWER_BOUND" value="-10000"/>
            <parameter id="UPPER_BOUND" value="10000"/>
            <parameter id="OBJECTIVE_COEFFICIENT" value="0"/>
          </listOfParameters>
        </kineticLaw>
      </reaction>
      <reaction id="ALAD_L" name="L-alanine dehydrogenase 47" reversible="false">
        <listOfReactants>
          <speciesReference species="ala_L"/>
          <speciesReference species="h2o"/>
          <speciesReference species="nad"/>
        </listOfReactants>
        <listOfProducts>
          <speciesReference species="h"/>
          <speciesReference species="nadh"/>
          <speciesReference species="nh4"/>
          <speciesReference species="pyr"/>
        </listOfProducts>
        <kineticLaw>
          <math xmlns="http://www.w3.org/1998/Math/MathML">
            <apply>
              <ci> LOWER_BOUND </ci>
              <ci> UPPER_BOUND </ci>
            </apply>
          </math>
          <listOfParameters>
            <parameter id="LOWER_BOUND" value="0"/>
            <parameter id="UPPER_BOUND" value="10000"/>
            <parameter id="OBJECTIVE_COEFFICIENT" value="0"/>
          </listOfParameters>
        </kineticLaw>
      </reaction>
      <reaction id="ALAR" name="alanine racemase 48">
        <listOfReactants>
          <speciesReference species="ala_L"/>
        </listOfReactants>
        <listOfProducts>
          <speciesReference species="ala_D"/>
        </listOfProducts>
        <kineticLaw>
          <math xmlns="http://www.w3.org/1998/Math/MathML">
            <apply>
              <ci> LOWER_BOUND </ci>
              <ci> UPPER_BOUND </ci>
            </apply>
          </math>
          <listOfParameters>
            <parameter id="LOWER_BOUND" value="-10000"/>
            <parameter id="UPPER_BOUND" value="10000"/>
            <parameter id="OBJECTIVE_COEFFICIENT" value="0"/>
          </listOfParameters>
        </kineticLaw>
      </reaction>
      <reaction id="ALATA_L" name="L-alanine transaminase 49">
        <listOfReactants>
          <speciesReference species="akg"/>
          <speciesReference species="ala_L"/>
        </listOfReactants>
        <listOfProducts>
          <speciesReference species="glu_L"/>
          <speciesReference species="pyr"/>
        </listOfProducts>
        <kineticLaw>
          <math xmlns="http://www.w3.org/1998/Math/MathML">
            <apply>
              <ci> LOWER_BOUND </ci>
              <ci> UPPER_BOUND </ci>
            </apply>
          </math>
          <listOfParameters>
            <parameter id="LOWER_BOUND" value="-10000"/>
            <parameter id="UPPER_BOUND" value="10000"/>
            <parameter id="OBJECTIVE_COEFFICIENT" value="0"/>
          </listOfParameters>
        </kineticLaw>
      </reaction>
      <reaction id="ALATRS" name="Alanyl-tRNA synthetase 50" reversible="false">
        <listOfReactants>
          <speciesReference species="ala_L"/>
          <speciesReference species="atp"/>
          <speciesReference species="trnaala"/>
        </listOfReactants>
        <listOfProducts>
          <speciesReference species="alatrna"/>
          <speciesReference species="amp"/>
          <speciesReference species="ppi"/>
        </listOfProducts>
        <kineticLaw>
          <math xmlns="http://www.w3.org/1998/Math/MathML">
            <apply>
              <ci> LOWER_BOUND </ci>
              <ci> UPPER_BOUND </ci>
            </apply>
          </math>
          <listOfParameters>
            <parameter id="LOWER_BOUND" value="0"/>
            <parameter id="UPPER_BOUND" value="10000"/>
            <parameter id="OBJECTIVE_COEFFICIENT" value="0"/>
          </listOfParameters>
        </kineticLaw>
      </reaction>
      <reaction id="ALDD2x" name="aldehyde dehydrogenase (acetaldehyde, NAD) 51" reversible="false">
        <listOfReactants>
          <speciesReference species="acald"/>
          <speciesReference species="h2o"/>
          <speciesReference species="nad"/>
        </listOfReactants>
        <listOfProducts>
          <speciesReference species="ac"/>
          <speciesReference species="h" stoichiometry="2"/>
          <speciesReference species="nadh"/>
        </listOfProducts>
        <kineticLaw>
          <math xmlns="http://www.w3.org/1998/Math/MathML">
            <apply>
              <ci> LOWER_BOUND </ci>
              <ci> UPPER_BOUND </ci>
            </apply>
          </math>
          <listOfParameters>
            <parameter id="LOWER_BOUND" value="0"/>
            <parameter id="UPPER_BOUND" value="10000"/>
            <parameter id="OBJECTIVE_COEFFICIENT" value="0"/>
          </listOfParameters>
        </kineticLaw>
      </reaction>
      <reaction id="AMAA" name="N-acetylmuramoyl-L-alanine amidase 52" reversible="false">
        <listOfReactants>
          <speciesReference species="acmama"/>
          <speciesReference species="h2o"/>
        </listOfReactants>
        <listOfProducts>
          <speciesReference species="acmam"/>
          <speciesReference species="ala_L"/>
        </listOfProducts>
        <kineticLaw>
          <math xmlns="http://www.w3.org/1998/Math/MathML">
            <apply>
              <ci> LOWER_BOUND </ci>
              <ci> UPPER_BOUND </ci>
            </apply>
          </math>
          <listOfParameters>
            <parameter id="LOWER_BOUND" value="0"/>
            <parameter id="UPPER_BOUND" value="10000"/>
            <parameter id="OBJECTIVE_COEFFICIENT" value="0"/>
          </listOfParameters>
        </kineticLaw>
      </reaction>
      <reaction id="AMALT1" name="Amylomaltase (maltotriose) 53" reversible="false">
        <listOfReactants>
          <speciesReference species="malt"/>
          <speciesReference species="malttr"/>
        </listOfReactants>
        <listOfProducts>
          <speciesReference species="glc_D"/>
          <speciesReference species="maltttr"/>
        </listOfProducts>
        <kineticLaw>
          <math xmlns="http://www.w3.org/1998/Math/MathML">
            <apply>
              <ci> LOWER_BOUND </ci>
              <ci> UPPER_BOUND </ci>
            </apply>
          </math>
          <listOfParameters>
            <parameter id="LOWER_BOUND" value="0"/>
            <parameter id="UPPER_BOUND" value="10000"/>
            <parameter id="OBJECTIVE_COEFFICIENT" value="0"/>
          </listOfParameters>
        </kineticLaw>
      </reaction>
      <reaction id="AMALT2" name="Amylomaltase (maltotetraose) 54" reversible="false">
        <listOfReactants>
          <speciesReference species="malt"/>
          <speciesReference species="maltttr"/>
        </listOfReactants>
        <listOfProducts>
          <speciesReference species="glc_D"/>
          <speciesReference species="maltpt"/>
        </listOfProducts>
        <kineticLaw>
          <math xmlns="http://www.w3.org/1998/Math/MathML">
            <apply>
              <ci> LOWER_BOUND </ci>
              <ci> UPPER_BOUND </ci>
            </apply>
          </math>
          <listOfParameters>
            <parameter id="LOWER_BOUND" value="0"/>
            <parameter id="UPPER_BOUND" value="10000"/>
            <parameter id="OBJECTIVE_COEFFICIENT" value="0"/>
          </listOfParameters>
        </kineticLaw>
      </reaction>
      <reaction id="AMALT3" name="Amylomaltase (maltopentaose) 55" reversible="false">
        <listOfReactants>
          <speciesReference species="malt"/>
          <speciesReference species="maltpt"/>
        </listOfReactants>
        <listOfProducts>
          <speciesReference species="glc_D"/>
          <speciesReference species="malthx"/>
        </listOfProducts>
        <kineticLaw>
          <math xmlns="http://www.w3.org/1998/Math/MathML">
            <apply>
              <ci> LOWER_BOUND </ci>
              <ci> UPPER_BOUND </ci>
            </apply>
          </math>
          <listOfParameters>
            <parameter id="LOWER_BOUND" value="0"/>
            <parameter id="UPPER_BOUND" value="10000"/>
            <parameter id="OBJECTIVE_COEFFICIENT" value="0"/>
          </listOfParameters>
        </kineticLaw>
      </reaction>
      <reaction id="AMALT4" name="Amylomaltase (maltohexaose) 56" reversible="false">
        <listOfReactants>
          <speciesReference species="malt"/>
          <speciesReference species="malthx"/>
        </listOfReactants>
        <listOfProducts>
          <speciesReference species="glc_D"/>
          <speciesReference species="malthp"/>
        </listOfProducts>
        <kineticLaw>
          <math xmlns="http://www.w3.org/1998/Math/MathML">
            <apply>
              <ci> LOWER_BOUND </ci>
              <ci> UPPER_BOUND </ci>
            </apply>
          </math>
          <listOfParameters>
            <parameter id="LOWER_BOUND" value="0"/>
            <parameter id="UPPER_BOUND" value="10000"/>
            <parameter id="OBJECTIVE_COEFFICIENT" value="0"/>
          </listOfParameters>
        </kineticLaw>
      </reaction>
      <reaction id="AMAOT" name="adenosylmethionine-8-amino-7-oxononanoate transaminase 57">
        <listOfReactants>
          <speciesReference species="_8aonn"/>
          <speciesReference species="amet"/>
        </listOfReactants>
        <listOfProducts>
          <speciesReference species="amob"/>
          <speciesReference species="dann"/>
        </listOfProducts>
        <kineticLaw>
          <math xmlns="http://www.w3.org/1998/Math/MathML">
            <apply>
              <ci> LOWER_BOUND </ci>
              <ci> UPPER_BOUND </ci>
            </apply>
          </math>
          <listOfParameters>
            <parameter id="LOWER_BOUND" value="-10000"/>
            <parameter id="UPPER_BOUND" value="10000"/>
            <parameter id="OBJECTIVE_COEFFICIENT" value="0"/>
          </listOfParameters>
        </kineticLaw>
      </reaction>
      <reaction id="AMMQT8_2" name="S-adenosylmethioneto2-demethylmenaquinone methyltransferase 58" reversible="false">
        <listOfReactants>
          <speciesReference species="_2dmmq8"/>
          <speciesReference species="amet"/>
        </listOfReactants>
        <listOfProducts>
          <speciesReference species="ahcys"/>
          <speciesReference species="h"/>
          <speciesReference species="mqn8"/>
        </listOfProducts>
        <kineticLaw>
          <math xmlns="http://www.w3.org/1998/Math/MathML">
            <apply>
              <ci> LOWER_BOUND </ci>
              <ci> UPPER_BOUND </ci>
            </apply>
          </math>
          <listOfParameters>
            <parameter id="LOWER_BOUND" value="0"/>
            <parameter id="UPPER_BOUND" value="10000"/>
            <parameter id="OBJECTIVE_COEFFICIENT" value="0"/>
          </listOfParameters>
        </kineticLaw>
      </reaction>
      <reaction id="ANPRT" name="anthranilate phosphoribosyltransferase 59" reversible="false">
        <listOfReactants>
          <speciesReference species="anth"/>
          <speciesReference species="prpp"/>
        </listOfReactants>
        <listOfProducts>
          <speciesReference species="ppi"/>
          <speciesReference species="pran"/>
        </listOfProducts>
        <kineticLaw>
          <math xmlns="http://www.w3.org/1998/Math/MathML">
            <apply>
              <ci> LOWER_BOUND </ci>
              <ci> UPPER_BOUND </ci>
            </apply>
          </math>
          <listOfParameters>
            <parameter id="LOWER_BOUND" value="0"/>
            <parameter id="UPPER_BOUND" value="10000"/>
            <parameter id="OBJECTIVE_COEFFICIENT" value="0"/>
          </listOfParameters>
        </kineticLaw>
      </reaction>
      <reaction id="ANS1" name="anthranilate synthase 60" reversible="false">
        <listOfReactants>
          <speciesReference species="chor"/>
          <speciesReference species="gln_L"/>
        </listOfReactants>
        <listOfProducts>
          <speciesReference species="anth"/>
          <speciesReference species="glu_L"/>
          <speciesReference species="h"/>
          <speciesReference species="pyr"/>
        </listOfProducts>
        <kineticLaw>
          <math xmlns="http://www.w3.org/1998/Math/MathML">
            <apply>
              <ci> LOWER_BOUND </ci>
              <ci> UPPER_BOUND </ci>
            </apply>
          </math>
          <listOfParameters>
            <parameter id="LOWER_BOUND" value="0"/>
            <parameter id="UPPER_BOUND" value="10000"/>
            <parameter id="OBJECTIVE_COEFFICIENT" value="0"/>
          </listOfParameters>
        </kineticLaw>
      </reaction>
      <reaction id="ANTIMt1" name="antimonite  transporter via uniport 61" reversible="false">
        <listOfReactants>
          <speciesReference species="antim"/>
        </listOfReactants>
        <listOfProducts>
          <speciesReference species="antim_e"/>
        </listOfProducts>
        <kineticLaw>
          <math xmlns="http://www.w3.org/1998/Math/MathML">
            <apply>
              <ci> LOWER_BOUND </ci>
              <ci> UPPER_BOUND </ci>
            </apply>
          </math>
          <listOfParameters>
            <parameter id="LOWER_BOUND" value="0"/>
            <parameter id="UPPER_BOUND" value="10000"/>
            <parameter id="OBJECTIVE_COEFFICIENT" value="0"/>
          </listOfParameters>
        </kineticLaw>
      </reaction>
      <reaction id="AOXS" name="8-amino-7-oxononanoate synthase 62">
        <listOfReactants>
          <speciesReference species="ala_L"/>
          <speciesReference species="h"/>
          <speciesReference species="pmcoa"/>
        </listOfReactants>
        <listOfProducts>
          <speciesReference species="_8aonn"/>
          <speciesReference species="co2"/>
          <speciesReference species="coa"/>
        </listOfProducts>
        <kineticLaw>
          <math xmlns="http://www.w3.org/1998/Math/MathML">
            <apply>
              <ci> LOWER_BOUND </ci>
              <ci> UPPER_BOUND </ci>
            </apply>
          </math>
          <listOfParameters>
            <parameter id="LOWER_BOUND" value="-10000"/>
            <parameter id="UPPER_BOUND" value="10000"/>
            <parameter id="OBJECTIVE_COEFFICIENT" value="0"/>
          </listOfParameters>
        </kineticLaw>
      </reaction>
      <reaction id="APAT" name="apolipoprotein N-acyl transferase 63">
        <listOfReactants>
          <speciesReference species="accoa"/>
          <speciesReference species="h2o"/>
          <speciesReference species="thdp"/>
        </listOfReactants>
        <listOfProducts>
          <speciesReference species="acamoxm"/>
          <speciesReference species="coa"/>
        </listOfProducts>
        <kineticLaw>
          <math xmlns="http://www.w3.org/1998/Math/MathML">
            <apply>
              <ci> LOWER_BOUND </ci>
              <ci> UPPER_BOUND </ci>
            </apply>
          </math>
          <listOfParameters>
            <parameter id="LOWER_BOUND" value="-10000"/>
            <parameter id="UPPER_BOUND" value="10000"/>
            <parameter id="OBJECTIVE_COEFFICIENT" value="0"/>
          </listOfParameters>
        </kineticLaw>
      </reaction>
      <reaction id="APRAUR" name="5-amino-6-(5-phosphoribosylamino)uracil reductase 64" reversible="false">
        <listOfReactants>
          <speciesReference species="_5apru"/>
          <speciesReference species="h"/>
          <speciesReference species="nadph"/>
        </listOfReactants>
        <listOfProducts>
          <speciesReference species="_5aprbu"/>
          <speciesReference species="nadp"/>
        </listOfProducts>
        <kineticLaw>
          <math xmlns="http://www.w3.org/1998/Math/MathML">
            <apply>
              <ci> LOWER_BOUND </ci>
              <ci> UPPER_BOUND </ci>
            </apply>
          </math>
          <listOfParameters>
            <parameter id="LOWER_BOUND" value="0"/>
            <parameter id="UPPER_BOUND" value="10000"/>
            <parameter id="OBJECTIVE_COEFFICIENT" value="0"/>
          </listOfParameters>
        </kineticLaw>
      </reaction>
      <reaction id="APSPT" name="adenosine 5&apos;-phosphosulfate reductase; 65">
        <listOfReactants>
          <speciesReference species="aps"/>
          <speciesReference species="trdrd"/>
        </listOfReactants>
        <listOfProducts>
          <speciesReference species="amp"/>
          <speciesReference species="h" stoichiometry="2"/>
          <speciesReference species="so3"/>
          <speciesReference species="trdox"/>
        </listOfProducts>
        <kineticLaw>
          <math xmlns="http://www.w3.org/1998/Math/MathML">
            <apply>
              <ci> LOWER_BOUND </ci>
              <ci> UPPER_BOUND </ci>
            </apply>
          </math>
          <listOfParameters>
            <parameter id="LOWER_BOUND" value="-10000"/>
            <parameter id="UPPER_BOUND" value="10000"/>
            <parameter id="OBJECTIVE_COEFFICIENT" value="0"/>
          </listOfParameters>
        </kineticLaw>
      </reaction>
      <reaction id="APYRH" name="3-Fumarylpyruvate acylhydrolase 66" reversible="false">
        <listOfReactants>
          <speciesReference species="_3fpyr"/>
          <speciesReference species="h2o"/>
        </listOfReactants>
        <listOfProducts>
          <speciesReference species="fum"/>
          <speciesReference species="h"/>
          <speciesReference species="pyr"/>
        </listOfProducts>
        <kineticLaw>
          <math xmlns="http://www.w3.org/1998/Math/MathML">
            <apply>
              <ci> LOWER_BOUND </ci>
              <ci> UPPER_BOUND </ci>
            </apply>
          </math>
          <listOfParameters>
            <parameter id="LOWER_BOUND" value="0"/>
            <parameter id="UPPER_BOUND" value="10000"/>
            <parameter id="OBJECTIVE_COEFFICIENT" value="0"/>
          </listOfParameters>
        </kineticLaw>
      </reaction>
      <reaction id="ARGDC" name="arginine decarboxylase 67" reversible="false">
        <listOfReactants>
          <speciesReference species="arg_L"/>
          <speciesReference species="h"/>
        </listOfReactants>
        <listOfProducts>
          <speciesReference species="agm"/>
          <speciesReference species="co2"/>
        </listOfProducts>
        <kineticLaw>
          <math xmlns="http://www.w3.org/1998/Math/MathML">
            <apply>
              <ci> LOWER_BOUND </ci>
              <ci> UPPER_BOUND </ci>
            </apply>
          </math>
          <listOfParameters>
            <parameter id="LOWER_BOUND" value="0"/>
            <parameter id="UPPER_BOUND" value="10000"/>
            <parameter id="OBJECTIVE_COEFFICIENT" value="0"/>
          </listOfParameters>
        </kineticLaw>
      </reaction>
      <reaction id="ARGSL" name="argininosuccinate lyase 68">
        <listOfReactants>
          <speciesReference species="argsuc"/>
        </listOfReactants>
        <listOfProducts>
          <speciesReference species="arg_L"/>
          <speciesReference species="fum"/>
        </listOfProducts>
        <kineticLaw>
          <math xmlns="http://www.w3.org/1998/Math/MathML">
            <apply>
              <ci> LOWER_BOUND </ci>
              <ci> UPPER_BOUND </ci>
            </apply>
          </math>
          <listOfParameters>
            <parameter id="LOWER_BOUND" value="-10000"/>
            <parameter id="UPPER_BOUND" value="10000"/>
            <parameter id="OBJECTIVE_COEFFICIENT" value="0"/>
          </listOfParameters>
        </kineticLaw>
      </reaction>
      <reaction id="ARGSS" name="argininosuccinate synthase 69" reversible="false">
        <listOfReactants>
          <speciesReference species="asp_L"/>
          <speciesReference species="atp"/>
          <speciesReference species="citr_L"/>
        </listOfReactants>
        <listOfProducts>
          <speciesReference species="amp"/>
          <speciesReference species="argsuc"/>
          <speciesReference species="h"/>
          <speciesReference species="ppi"/>
        </listOfProducts>
        <kineticLaw>
          <math xmlns="http://www.w3.org/1998/Math/MathML">
            <apply>
              <ci> LOWER_BOUND </ci>
              <ci> UPPER_BOUND </ci>
            </apply>
          </math>
          <listOfParameters>
            <parameter id="LOWER_BOUND" value="0"/>
            <parameter id="UPPER_BOUND" value="10000"/>
            <parameter id="OBJECTIVE_COEFFICIENT" value="0"/>
          </listOfParameters>
        </kineticLaw>
      </reaction>
      <reaction id="ARGTRS" name="Arginyl-tRNA synthetase 70" reversible="false">
        <listOfReactants>
          <speciesReference species="arg_L"/>
          <speciesReference species="atp"/>
          <speciesReference species="trnaarg"/>
        </listOfReactants>
        <listOfProducts>
          <speciesReference species="amp"/>
          <speciesReference species="argtrna"/>
          <speciesReference species="ppi"/>
        </listOfProducts>
        <kineticLaw>
          <math xmlns="http://www.w3.org/1998/Math/MathML">
            <apply>
              <ci> LOWER_BOUND </ci>
              <ci> UPPER_BOUND </ci>
            </apply>
          </math>
          <listOfParameters>
            <parameter id="LOWER_BOUND" value="0"/>
            <parameter id="UPPER_BOUND" value="10000"/>
            <parameter id="OBJECTIVE_COEFFICIENT" value="0"/>
          </listOfParameters>
        </kineticLaw>
      </reaction>
      <reaction id="ARSNAt1" name="Arsenate transporter 71" reversible="false">
        <listOfReactants>
          <speciesReference species="arsna"/>
        </listOfReactants>
        <listOfProducts>
          <speciesReference species="arsna_e"/>
        </listOfProducts>
        <kineticLaw>
          <math xmlns="http://www.w3.org/1998/Math/MathML">
            <apply>
              <ci> LOWER_BOUND </ci>
              <ci> UPPER_BOUND </ci>
            </apply>
          </math>
          <listOfParameters>
            <parameter id="LOWER_BOUND" value="0"/>
            <parameter id="UPPER_BOUND" value="10000"/>
            <parameter id="OBJECTIVE_COEFFICIENT" value="0"/>
          </listOfParameters>
        </kineticLaw>
      </reaction>
      <reaction id="ARSt1" name="arsenite transporter via uniport 72" reversible="false">
        <listOfReactants>
          <speciesReference species="arsni2"/>
        </listOfReactants>
        <listOfProducts>
          <speciesReference species="arsni2_e"/>
        </listOfProducts>
        <kineticLaw>
          <math xmlns="http://www.w3.org/1998/Math/MathML">
            <apply>
              <ci> LOWER_BOUND </ci>
              <ci> UPPER_BOUND </ci>
            </apply>
          </math>
          <listOfParameters>
            <parameter id="LOWER_BOUND" value="0"/>
            <parameter id="UPPER_BOUND" value="10000"/>
            <parameter id="OBJECTIVE_COEFFICIENT" value="0"/>
          </listOfParameters>
        </kineticLaw>
      </reaction>
      <reaction id="ASAD" name="aspartate-semialdehyde dehydrogenase 73">
        <listOfReactants>
          <speciesReference species="aspsa"/>
          <speciesReference species="nadp"/>
          <speciesReference species="pi"/>
        </listOfReactants>
        <listOfProducts>
          <speciesReference species="_4pasp"/>
          <speciesReference species="h"/>
          <speciesReference species="nadph"/>
        </listOfProducts>
        <kineticLaw>
          <math xmlns="http://www.w3.org/1998/Math/MathML">
            <apply>
              <ci> LOWER_BOUND </ci>
              <ci> UPPER_BOUND </ci>
            </apply>
          </math>
          <listOfParameters>
            <parameter id="LOWER_BOUND" value="-10000"/>
            <parameter id="UPPER_BOUND" value="10000"/>
            <parameter id="OBJECTIVE_COEFFICIENT" value="0"/>
          </listOfParameters>
        </kineticLaw>
      </reaction>
      <reaction id="ASNS1" name="asparagine synthase (glutamine-hydrolysing) 74" reversible="false">
        <listOfReactants>
          <speciesReference species="asp_L"/>
          <speciesReference species="atp"/>
          <speciesReference species="gln_L"/>
          <speciesReference species="h2o"/>
        </listOfReactants>
        <listOfProducts>
          <speciesReference species="amp"/>
          <speciesReference species="asn_L"/>
          <speciesReference species="glu_L"/>
          <speciesReference species="h"/>
          <speciesReference species="ppi"/>
        </listOfProducts>
        <kineticLaw>
          <math xmlns="http://www.w3.org/1998/Math/MathML">
            <apply>
              <ci> LOWER_BOUND </ci>
              <ci> UPPER_BOUND </ci>
            </apply>
          </math>
          <listOfParameters>
            <parameter id="LOWER_BOUND" value="0"/>
            <parameter id="UPPER_BOUND" value="10000"/>
            <parameter id="OBJECTIVE_COEFFICIENT" value="0"/>
          </listOfParameters>
        </kineticLaw>
      </reaction>
      <reaction id="ASNTRS" name="Asparaginyl-tRNA synthetase 75" reversible="false">
        <listOfReactants>
          <speciesReference species="asn_L"/>
          <speciesReference species="atp"/>
          <speciesReference species="trnaasn"/>
        </listOfReactants>
        <listOfProducts>
          <speciesReference species="amp"/>
          <speciesReference species="ppi"/>
          <speciesReference species="asntrna"/>
        </listOfProducts>
        <kineticLaw>
          <math xmlns="http://www.w3.org/1998/Math/MathML">
            <apply>
              <ci> LOWER_BOUND </ci>
              <ci> UPPER_BOUND </ci>
            </apply>
          </math>
          <listOfParameters>
            <parameter id="LOWER_BOUND" value="0"/>
            <parameter id="UPPER_BOUND" value="10000"/>
            <parameter id="OBJECTIVE_COEFFICIENT" value="0"/>
          </listOfParameters>
        </kineticLaw>
      </reaction>
      <reaction id="ASP1DC" name="aspartate 1-decarboxylase 76" reversible="false">
        <listOfReactants>
          <speciesReference species="asp_L"/>
          <speciesReference species="h"/>
        </listOfReactants>
        <listOfProducts>
          <speciesReference species="ala_B"/>
          <speciesReference species="co2"/>
        </listOfProducts>
        <kineticLaw>
          <math xmlns="http://www.w3.org/1998/Math/MathML">
            <apply>
              <ci> LOWER_BOUND </ci>
              <ci> UPPER_BOUND </ci>
            </apply>
          </math>
          <listOfParameters>
            <parameter id="LOWER_BOUND" value="0"/>
            <parameter id="UPPER_BOUND" value="10000"/>
            <parameter id="OBJECTIVE_COEFFICIENT" value="0"/>
          </listOfParameters>
        </kineticLaw>
      </reaction>
      <reaction id="ASPCT" name="aspartate carbamoyltransferase 77" reversible="false">
        <listOfReactants>
          <speciesReference species="asp_L"/>
          <speciesReference species="cbp"/>
        </listOfReactants>
        <listOfProducts>
          <speciesReference species="cbasp"/>
          <speciesReference species="h"/>
          <speciesReference species="pi"/>
        </listOfProducts>
        <kineticLaw>
          <math xmlns="http://www.w3.org/1998/Math/MathML">
            <apply>
              <ci> LOWER_BOUND </ci>
              <ci> UPPER_BOUND </ci>
            </apply>
          </math>
          <listOfParameters>
            <parameter id="LOWER_BOUND" value="0"/>
            <parameter id="UPPER_BOUND" value="10000"/>
            <parameter id="OBJECTIVE_COEFFICIENT" value="0"/>
          </listOfParameters>
        </kineticLaw>
      </reaction>
      <reaction id="ASPK" name="aspartate kinase 78">
        <listOfReactants>
          <speciesReference species="asp_L"/>
          <speciesReference species="atp"/>
        </listOfReactants>
        <listOfProducts>
          <speciesReference species="_4pasp"/>
          <speciesReference species="adp"/>
        </listOfProducts>
        <kineticLaw>
          <math xmlns="http://www.w3.org/1998/Math/MathML">
            <apply>
              <ci> LOWER_BOUND </ci>
              <ci> UPPER_BOUND </ci>
            </apply>
          </math>
          <listOfParameters>
            <parameter id="LOWER_BOUND" value="-10000"/>
            <parameter id="UPPER_BOUND" value="10000"/>
            <parameter id="OBJECTIVE_COEFFICIENT" value="0"/>
          </listOfParameters>
        </kineticLaw>
      </reaction>
      <reaction id="ASPO1" name="L-aspartate oxidase 79" reversible="false">
        <listOfReactants>
          <speciesReference species="asp_L"/>
          <speciesReference species="nad"/>
        </listOfReactants>
        <listOfProducts>
          <speciesReference species="h" stoichiometry="2"/>
          <speciesReference species="iasp"/>
          <speciesReference species="nadh"/>
        </listOfProducts>
        <kineticLaw>
          <math xmlns="http://www.w3.org/1998/Math/MathML">
            <apply>
              <ci> LOWER_BOUND </ci>
              <ci> UPPER_BOUND </ci>
            </apply>
          </math>
          <listOfParameters>
            <parameter id="LOWER_BOUND" value="0"/>
            <parameter id="UPPER_BOUND" value="10000"/>
            <parameter id="OBJECTIVE_COEFFICIENT" value="0"/>
          </listOfParameters>
        </kineticLaw>
      </reaction>
      <reaction id="ASPT" name="L-aspartase 80" reversible="false">
        <listOfReactants>
          <speciesReference species="asp_L"/>
        </listOfReactants>
        <listOfProducts>
          <speciesReference species="fum"/>
          <speciesReference species="nh4"/>
        </listOfProducts>
        <kineticLaw>
          <math xmlns="http://www.w3.org/1998/Math/MathML">
            <apply>
              <ci> LOWER_BOUND </ci>
              <ci> UPPER_BOUND </ci>
            </apply>
          </math>
          <listOfParameters>
            <parameter id="LOWER_BOUND" value="0"/>
            <parameter id="UPPER_BOUND" value="10000"/>
            <parameter id="OBJECTIVE_COEFFICIENT" value="0"/>
          </listOfParameters>
        </kineticLaw>
      </reaction>
      <reaction id="ASPTA1" name="aspartate transaminase 81">
        <listOfReactants>
          <speciesReference species="akg"/>
          <speciesReference species="asp_L"/>
        </listOfReactants>
        <listOfProducts>
          <speciesReference species="glu_L"/>
          <speciesReference species="oaa"/>
        </listOfProducts>
        <kineticLaw>
          <math xmlns="http://www.w3.org/1998/Math/MathML">
            <apply>
              <ci> LOWER_BOUND </ci>
              <ci> UPPER_BOUND </ci>
            </apply>
          </math>
          <listOfParameters>
            <parameter id="LOWER_BOUND" value="-10000"/>
            <parameter id="UPPER_BOUND" value="10000"/>
            <parameter id="OBJECTIVE_COEFFICIENT" value="0"/>
          </listOfParameters>
        </kineticLaw>
      </reaction>
      <reaction id="ASPTRS" name="Aspartyl-tRNA synthetase 82" reversible="false">
        <listOfReactants>
          <speciesReference species="asp_L"/>
          <speciesReference species="atp"/>
          <speciesReference species="trnaasp"/>
        </listOfReactants>
        <listOfProducts>
          <speciesReference species="amp"/>
          <speciesReference species="asptrna"/>
          <speciesReference species="ppi"/>
        </listOfProducts>
        <kineticLaw>
          <math xmlns="http://www.w3.org/1998/Math/MathML">
            <apply>
              <ci> LOWER_BOUND </ci>
              <ci> UPPER_BOUND </ci>
            </apply>
          </math>
          <listOfParameters>
            <parameter id="LOWER_BOUND" value="0"/>
            <parameter id="UPPER_BOUND" value="10000"/>
            <parameter id="OBJECTIVE_COEFFICIENT" value="0"/>
          </listOfParameters>
        </kineticLaw>
      </reaction>
      <reaction id="ATO" name="acetate CoA-transferase 83" reversible="false">
        <listOfReactants>
          <speciesReference species="ac"/>
          <speciesReference species="succoa"/>
        </listOfReactants>
        <listOfProducts>
          <speciesReference species="accoa"/>
          <speciesReference species="succ"/>
        </listOfProducts>
        <kineticLaw>
          <math xmlns="http://www.w3.org/1998/Math/MathML">
            <apply>
              <ci> LOWER_BOUND </ci>
              <ci> UPPER_BOUND </ci>
            </apply>
          </math>
          <listOfParameters>
            <parameter id="LOWER_BOUND" value="0"/>
            <parameter id="UPPER_BOUND" value="10000"/>
            <parameter id="OBJECTIVE_COEFFICIENT" value="0"/>
          </listOfParameters>
        </kineticLaw>
      </reaction>
      <reaction id="ATPM" name="ATP maintenance requirment 84" reversible="false">
        <listOfReactants>
          <speciesReference species="atp"/>
          <speciesReference species="h2o"/>
        </listOfReactants>
        <listOfProducts>
          <speciesReference species="adp"/>
          <speciesReference species="h"/>
          <speciesReference species="pi"/>
        </listOfProducts>
        <kineticLaw>
          <math xmlns="http://www.w3.org/1998/Math/MathML">
            <apply>
              <ci> LOWER_BOUND </ci>
              <ci> UPPER_BOUND </ci>
            </apply>
          </math>
          <listOfParameters>
            <parameter id="LOWER_BOUND" value="0.45"/>
            <parameter id="UPPER_BOUND" value="0.45"/>
            <parameter id="OBJECTIVE_COEFFICIENT" value="0"/>
          </listOfParameters>
        </kineticLaw>
      </reaction>
      <reaction id="ATPPRT" name="ATP phosphoribosyltransferase 85" reversible="false">
        <listOfReactants>
          <speciesReference species="atp"/>
          <speciesReference species="prpp"/>
        </listOfReactants>
        <listOfProducts>
          <speciesReference species="ppi"/>
          <speciesReference species="prbatp"/>
        </listOfProducts>
        <kineticLaw>
          <math xmlns="http://www.w3.org/1998/Math/MathML">
            <apply>
              <ci> LOWER_BOUND </ci>
              <ci> UPPER_BOUND </ci>
            </apply>
          </math>
          <listOfParameters>
            <parameter id="LOWER_BOUND" value="0"/>
            <parameter id="UPPER_BOUND" value="10000"/>
            <parameter id="OBJECTIVE_COEFFICIENT" value="0"/>
          </listOfParameters>
        </kineticLaw>
      </reaction>
      <reaction id="ATPS4" name="ATP synthase (four protons for one ATP) 86" reversible="false">
        <listOfReactants>
          <speciesReference species="adp"/>
          <speciesReference species="pi"/>
          <speciesReference species="h_e" stoichiometry="4"/>
        </listOfReactants>
        <listOfProducts>
          <speciesReference species="atp"/>
          <speciesReference species="h" stoichiometry="3"/>
          <speciesReference species="h2o"/>
        </listOfProducts>
        <kineticLaw>
          <math xmlns="http://www.w3.org/1998/Math/MathML">
            <apply>
              <ci> LOWER_BOUND </ci>
              <ci> UPPER_BOUND </ci>
            </apply>
          </math>
          <listOfParameters>
            <parameter id="LOWER_BOUND" value="0"/>
            <parameter id="UPPER_BOUND" value="10000"/>
            <parameter id="OBJECTIVE_COEFFICIENT" value="0"/>
          </listOfParameters>
        </kineticLaw>
      </reaction>
      <reaction id="BACCL" name="biotin-[acetyl-CoA-carboxylase] ligase 87" reversible="false">
        <listOfReactants>
          <speciesReference species="atp"/>
          <speciesReference species="btn"/>
          <speciesReference species="h"/>
        </listOfReactants>
        <listOfProducts>
          <speciesReference species="btamp"/>
          <speciesReference species="ppi"/>
        </listOfProducts>
        <kineticLaw>
          <math xmlns="http://www.w3.org/1998/Math/MathML">
            <apply>
              <ci> LOWER_BOUND </ci>
              <ci> UPPER_BOUND </ci>
            </apply>
          </math>
          <listOfParameters>
            <parameter id="LOWER_BOUND" value="0"/>
            <parameter id="UPPER_BOUND" value="10000"/>
            <parameter id="OBJECTIVE_COEFFICIENT" value="0"/>
          </listOfParameters>
        </kineticLaw>
      </reaction>
      <reaction id="BTMAT1" name="Butyryl-[acyl-carrier protein]tomalonyl-CoA C-acyltransferase 88" reversible="false">
        <listOfReactants>
          <speciesReference species="_2beACP"/>
          <speciesReference species="h"/>
          <speciesReference species="nadh"/>
        </listOfReactants>
        <listOfProducts>
          <speciesReference species="butACP"/>
          <speciesReference species="nad"/>
        </listOfProducts>
        <kineticLaw>
          <math xmlns="http://www.w3.org/1998/Math/MathML">
            <apply>
              <ci> LOWER_BOUND </ci>
              <ci> UPPER_BOUND </ci>
            </apply>
          </math>
          <listOfParameters>
            <parameter id="LOWER_BOUND" value="0"/>
            <parameter id="UPPER_BOUND" value="10000"/>
            <parameter id="OBJECTIVE_COEFFICIENT" value="0"/>
          </listOfParameters>
        </kineticLaw>
      </reaction>
      <reaction id="BTS" name="Biotin synthase 89" reversible="false">
        <listOfReactants>
          <speciesReference species="dtbt"/>
          <speciesReference species="s" stoichiometry="2"/>
        </listOfReactants>
        <listOfProducts>
          <speciesReference species="btn"/>
          <speciesReference species="h"/>
          <speciesReference species="h2s"/>
        </listOfProducts>
        <kineticLaw>
          <math xmlns="http://www.w3.org/1998/Math/MathML">
            <apply>
              <ci> LOWER_BOUND </ci>
              <ci> UPPER_BOUND </ci>
            </apply>
          </math>
          <listOfParameters>
            <parameter id="LOWER_BOUND" value="0"/>
            <parameter id="UPPER_BOUND" value="10000"/>
            <parameter id="OBJECTIVE_COEFFICIENT" value="0"/>
          </listOfParameters>
        </kineticLaw>
      </reaction>
      <reaction id="CA2abc" name="calcium transport via ABC system 90" reversible="false">
        <listOfReactants>
          <speciesReference species="atp"/>
          <speciesReference species="h2o"/>
          <speciesReference species="ca2_e"/>
        </listOfReactants>
        <listOfProducts>
          <speciesReference species="adp"/>
          <speciesReference species="ca2"/>
          <speciesReference species="h"/>
          <speciesReference species="pi"/>
        </listOfProducts>
        <kineticLaw>
          <math xmlns="http://www.w3.org/1998/Math/MathML">
            <apply>
              <ci> LOWER_BOUND </ci>
              <ci> UPPER_BOUND </ci>
            </apply>
          </math>
          <listOfParameters>
            <parameter id="LOWER_BOUND" value="0"/>
            <parameter id="UPPER_BOUND" value="10000"/>
            <parameter id="OBJECTIVE_COEFFICIENT" value="0"/>
          </listOfParameters>
        </kineticLaw>
      </reaction>
      <reaction id="CA2abc1" name="calcium efflux  via ABC system 91" reversible="false">
        <listOfReactants>
          <speciesReference species="atp"/>
          <speciesReference species="ca2"/>
          <speciesReference species="h2o"/>
        </listOfReactants>
        <listOfProducts>
          <speciesReference species="adp"/>
          <speciesReference species="h"/>
          <speciesReference species="pi"/>
          <speciesReference species="ca2_e"/>
        </listOfProducts>
        <kineticLaw>
          <math xmlns="http://www.w3.org/1998/Math/MathML">
            <apply>
              <ci> LOWER_BOUND </ci>
              <ci> UPPER_BOUND </ci>
            </apply>
          </math>
          <listOfParameters>
            <parameter id="LOWER_BOUND" value="0"/>
            <parameter id="UPPER_BOUND" value="10000"/>
            <parameter id="OBJECTIVE_COEFFICIENT" value="0"/>
          </listOfParameters>
        </kineticLaw>
      </reaction>
      <reaction id="CAT" name="catalase 92" reversible="false">
        <listOfReactants>
          <speciesReference species="h2o2" stoichiometry="2"/>
        </listOfReactants>
        <listOfProducts>
          <speciesReference species="h2o" stoichiometry="2"/>
          <speciesReference species="o2"/>
        </listOfProducts>
        <kineticLaw>
          <math xmlns="http://www.w3.org/1998/Math/MathML">
            <apply>
              <ci> LOWER_BOUND </ci>
              <ci> UPPER_BOUND </ci>
            </apply>
          </math>
          <listOfParameters>
            <parameter id="LOWER_BOUND" value="0"/>
            <parameter id="UPPER_BOUND" value="10000"/>
            <parameter id="OBJECTIVE_COEFFICIENT" value="0"/>
          </listOfParameters>
        </kineticLaw>
      </reaction>
      <reaction id="CBIAT" name="Cobinamide adenyltransferase 93">
        <listOfReactants>
          <speciesReference species="atp"/>
          <speciesReference species="h2o"/>
          <speciesReference species="cbi"/>
        </listOfReactants>
        <listOfProducts>
          <speciesReference species="adcoba"/>
          <speciesReference species="pi"/>
          <speciesReference species="ppi"/>
        </listOfProducts>
        <kineticLaw>
          <math xmlns="http://www.w3.org/1998/Math/MathML">
            <apply>
              <ci> LOWER_BOUND </ci>
              <ci> UPPER_BOUND </ci>
            </apply>
          </math>
          <listOfParameters>
            <parameter id="LOWER_BOUND" value="-10000"/>
            <parameter id="UPPER_BOUND" value="10000"/>
            <parameter id="OBJECTIVE_COEFFICIENT" value="0"/>
          </listOfParameters>
        </kineticLaw>
      </reaction>
      <reaction id="CBLAT" name="cob(I)alamin adenosyltransferase 94">
        <listOfReactants>
          <speciesReference species="atp"/>
          <speciesReference species="cbl1"/>
          <speciesReference species="h2o"/>
        </listOfReactants>
        <listOfProducts>
          <speciesReference species="cobamcoa"/>
          <speciesReference species="pi"/>
          <speciesReference species="ppi"/>
        </listOfProducts>
        <kineticLaw>
          <math xmlns="http://www.w3.org/1998/Math/MathML">
            <apply>
              <ci> LOWER_BOUND </ci>
              <ci> UPPER_BOUND </ci>
            </apply>
          </math>
          <listOfParameters>
            <parameter id="LOWER_BOUND" value="-10000"/>
            <parameter id="UPPER_BOUND" value="10000"/>
            <parameter id="OBJECTIVE_COEFFICIENT" value="0"/>
          </listOfParameters>
        </kineticLaw>
      </reaction>
      <reaction id="CBMK" name="carbamate kinase 95" reversible="false">
        <listOfReactants>
          <speciesReference species="atp"/>
          <speciesReference species="cbm"/>
        </listOfReactants>
        <listOfProducts>
          <speciesReference species="adp"/>
          <speciesReference species="cbp"/>
        </listOfProducts>
        <kineticLaw>
          <math xmlns="http://www.w3.org/1998/Math/MathML">
            <apply>
              <ci> LOWER_BOUND </ci>
              <ci> UPPER_BOUND </ci>
            </apply>
          </math>
          <listOfParameters>
            <parameter id="LOWER_BOUND" value="0"/>
            <parameter id="UPPER_BOUND" value="10000"/>
            <parameter id="OBJECTIVE_COEFFICIENT" value="0"/>
          </listOfParameters>
        </kineticLaw>
      </reaction>
      <reaction id="CBPS" name="carbamoyl-phosphate synthase (glutamine-hydrolysing) 96" reversible="false">
        <listOfReactants>
          <speciesReference species="atp" stoichiometry="2"/>
          <speciesReference species="gln_L"/>
          <speciesReference species="h2o"/>
          <speciesReference species="hco3"/>
        </listOfReactants>
        <listOfProducts>
          <speciesReference species="adp" stoichiometry="2"/>
          <speciesReference species="cbp"/>
          <speciesReference species="glu_L"/>
          <speciesReference species="h" stoichiometry="2"/>
          <speciesReference species="pi"/>
        </listOfProducts>
        <kineticLaw>
          <math xmlns="http://www.w3.org/1998/Math/MathML">
            <apply>
              <ci> LOWER_BOUND </ci>
              <ci> UPPER_BOUND </ci>
            </apply>
          </math>
          <listOfParameters>
            <parameter id="LOWER_BOUND" value="0"/>
            <parameter id="UPPER_BOUND" value="10000"/>
            <parameter id="OBJECTIVE_COEFFICIENT" value="0"/>
          </listOfParameters>
        </kineticLaw>
      </reaction>
      <reaction id="CBSDC" name="Carboxynorspermidine decarboxylase 97" reversible="false">
        <listOfReactants>
          <speciesReference species="_2cddin"/>
          <speciesReference species="nad"/>
        </listOfReactants>
        <listOfProducts>
          <speciesReference species="_56dhin"/>
          <speciesReference species="co2"/>
          <speciesReference species="nadh"/>
        </listOfProducts>
        <kineticLaw>
          <math xmlns="http://www.w3.org/1998/Math/MathML">
            <apply>
              <ci> LOWER_BOUND </ci>
              <ci> UPPER_BOUND </ci>
            </apply>
          </math>
          <listOfParameters>
            <parameter id="LOWER_BOUND" value="0"/>
            <parameter id="UPPER_BOUND" value="10000"/>
            <parameter id="OBJECTIVE_COEFFICIENT" value="0"/>
          </listOfParameters>
        </kineticLaw>
      </reaction>
      <reaction id="CD2abc1" name="cadmium transport out via ABC system 98" reversible="false">
        <listOfReactants>
          <speciesReference species="atp"/>
          <speciesReference species="cd2"/>
          <speciesReference species="h2o"/>
        </listOfReactants>
        <listOfProducts>
          <speciesReference species="adp"/>
          <speciesReference species="h"/>
          <speciesReference species="pi"/>
          <speciesReference species="cd2_e"/>
        </listOfProducts>
        <kineticLaw>
          <math xmlns="http://www.w3.org/1998/Math/MathML">
            <apply>
              <ci> LOWER_BOUND </ci>
              <ci> UPPER_BOUND </ci>
            </apply>
          </math>
          <listOfParameters>
            <parameter id="LOWER_BOUND" value="0"/>
            <parameter id="UPPER_BOUND" value="10000"/>
            <parameter id="OBJECTIVE_COEFFICIENT" value="0"/>
          </listOfParameters>
        </kineticLaw>
      </reaction>
      <reaction id="CD2abc2" name="cadmium transport in via ABC system 99" reversible="false">
        <listOfReactants>
          <speciesReference species="atp"/>
          <speciesReference species="h2o"/>
          <speciesReference species="cd2_e"/>
        </listOfReactants>
        <listOfProducts>
          <speciesReference species="adp"/>
          <speciesReference species="cd2"/>
          <speciesReference species="h"/>
          <speciesReference species="pi"/>
        </listOfProducts>
        <kineticLaw>
          <math xmlns="http://www.w3.org/1998/Math/MathML">
            <apply>
              <ci> LOWER_BOUND </ci>
              <ci> UPPER_BOUND </ci>
            </apply>
          </math>
          <listOfParameters>
            <parameter id="LOWER_BOUND" value="0"/>
            <parameter id="UPPER_BOUND" value="10000"/>
            <parameter id="OBJECTIVE_COEFFICIENT" value="0"/>
          </listOfParameters>
        </kineticLaw>
      </reaction>
      <reaction id="CD2t4" name="cadminum transport out via antiport 100" reversible="false">
        <listOfReactants>
          <speciesReference species="cd2"/>
          <speciesReference species="h_e"/>
          <speciesReference species="k_e"/>
        </listOfReactants>
        <listOfProducts>
          <speciesReference species="h"/>
          <speciesReference species="k"/>
          <speciesReference species="cd2_e"/>
        </listOfProducts>
        <kineticLaw>
          <math xmlns="http://www.w3.org/1998/Math/MathML">
            <apply>
              <ci> LOWER_BOUND </ci>
              <ci> UPPER_BOUND </ci>
            </apply>
          </math>
          <listOfParameters>
            <parameter id="LOWER_BOUND" value="0"/>
            <parameter id="UPPER_BOUND" value="10000"/>
            <parameter id="OBJECTIVE_COEFFICIENT" value="0"/>
          </listOfParameters>
        </kineticLaw>
      </reaction>
      <reaction id="CDGPT" name="CDPdiacylglyceroltosn-glycerol-3-phosphate 3-phosphatidyltransferase 101" reversible="false">
        <listOfReactants>
          <speciesReference species="cdpdag"/>
          <speciesReference species="glyc3p"/>
        </listOfReactants>
        <listOfProducts>
          <speciesReference species="cmp"/>
          <speciesReference species="h"/>
          <speciesReference species="pglyp"/>
        </listOfProducts>
        <kineticLaw>
          <math xmlns="http://www.w3.org/1998/Math/MathML">
            <apply>
              <ci> LOWER_BOUND </ci>
              <ci> UPPER_BOUND </ci>
            </apply>
          </math>
          <listOfParameters>
            <parameter id="LOWER_BOUND" value="0"/>
            <parameter id="UPPER_BOUND" value="10000"/>
            <parameter id="OBJECTIVE_COEFFICIENT" value="0"/>
          </listOfParameters>
        </kineticLaw>
      </reaction>
      <reaction id="CDPDSP" name="CDPdiacylglycerol-serine O-phosphatidyltransferase 102" reversible="false">
        <listOfReactants>
          <speciesReference species="cdpdag"/>
          <speciesReference species="ser_L"/>
        </listOfReactants>
        <listOfProducts>
          <speciesReference species="cmp"/>
          <speciesReference species="h"/>
          <speciesReference species="ps"/>
        </listOfProducts>
        <kineticLaw>
          <math xmlns="http://www.w3.org/1998/Math/MathML">
            <apply>
              <ci> LOWER_BOUND </ci>
              <ci> UPPER_BOUND </ci>
            </apply>
          </math>
          <listOfParameters>
            <parameter id="LOWER_BOUND" value="0"/>
            <parameter id="UPPER_BOUND" value="10000"/>
            <parameter id="OBJECTIVE_COEFFICIENT" value="0"/>
          </listOfParameters>
        </kineticLaw>
      </reaction>
      <reaction id="CDPMEK" name="4-(cytidine 5&apos;-diphospho)-2-C-methyl-D-erythritol kinase 103" reversible="false">
        <listOfReactants>
          <speciesReference species="_4c2me"/>
          <speciesReference species="atp"/>
        </listOfReactants>
        <listOfProducts>
          <speciesReference species="_2p4c2me"/>
          <speciesReference species="adp"/>
          <speciesReference species="h"/>
        </listOfProducts>
        <kineticLaw>
          <math xmlns="http://www.w3.org/1998/Math/MathML">
            <apply>
              <ci> LOWER_BOUND </ci>
              <ci> UPPER_BOUND </ci>
            </apply>
          </math>
          <listOfParameters>
            <parameter id="LOWER_BOUND" value="0"/>
            <parameter id="UPPER_BOUND" value="10000"/>
            <parameter id="OBJECTIVE_COEFFICIENT" value="0"/>
          </listOfParameters>
        </kineticLaw>
      </reaction>
      <reaction id="CHCOAL" name="6-carboxyhexanoate-CoA ligase 104" reversible="false">
        <listOfReactants>
          <speciesReference species="atp"/>
          <speciesReference species="coa"/>
          <speciesReference species="pime"/>
        </listOfReactants>
        <listOfProducts>
          <speciesReference species="amp"/>
          <speciesReference species="pmcoa"/>
          <speciesReference species="ppi"/>
        </listOfProducts>
        <kineticLaw>
          <math xmlns="http://www.w3.org/1998/Math/MathML">
            <apply>
              <ci> LOWER_BOUND </ci>
              <ci> UPPER_BOUND </ci>
            </apply>
          </math>
          <listOfParameters>
            <parameter id="LOWER_BOUND" value="0"/>
            <parameter id="UPPER_BOUND" value="10000"/>
            <parameter id="OBJECTIVE_COEFFICIENT" value="0"/>
          </listOfParameters>
        </kineticLaw>
      </reaction>
      <reaction id="CHORM" name="chorismate mutase 105" reversible="false">
        <listOfReactants>
          <speciesReference species="chor"/>
        </listOfReactants>
        <listOfProducts>
          <speciesReference species="pphn"/>
        </listOfProducts>
        <kineticLaw>
          <math xmlns="http://www.w3.org/1998/Math/MathML">
            <apply>
              <ci> LOWER_BOUND </ci>
              <ci> UPPER_BOUND </ci>
            </apply>
          </math>
          <listOfParameters>
            <parameter id="LOWER_BOUND" value="0"/>
            <parameter id="UPPER_BOUND" value="10000"/>
            <parameter id="OBJECTIVE_COEFFICIENT" value="0"/>
          </listOfParameters>
        </kineticLaw>
      </reaction>
      <reaction id="CHORS" name="chorismate synthase 106" reversible="false">
        <listOfReactants>
          <speciesReference species="_3psme"/>
        </listOfReactants>
        <listOfProducts>
          <speciesReference species="chor"/>
          <speciesReference species="pi"/>
        </listOfProducts>
        <kineticLaw>
          <math xmlns="http://www.w3.org/1998/Math/MathML">
            <apply>
              <ci> LOWER_BOUND </ci>
              <ci> UPPER_BOUND </ci>
            </apply>
          </math>
          <listOfParameters>
            <parameter id="LOWER_BOUND" value="0"/>
            <parameter id="UPPER_BOUND" value="10000"/>
            <parameter id="OBJECTIVE_COEFFICIENT" value="0"/>
          </listOfParameters>
        </kineticLaw>
      </reaction>
      <reaction id="CITt6" name="citrate transport in/out via proton symport 107">
        <listOfReactants>
          <speciesReference species="cit_e"/>
          <speciesReference species="h_e"/>
        </listOfReactants>
        <listOfProducts>
          <speciesReference species="cit"/>
          <speciesReference species="h"/>
        </listOfProducts>
        <kineticLaw>
          <math xmlns="http://www.w3.org/1998/Math/MathML">
            <apply>
              <ci> LOWER_BOUND </ci>
              <ci> UPPER_BOUND </ci>
            </apply>
          </math>
          <listOfParameters>
            <parameter id="LOWER_BOUND" value="-10000"/>
            <parameter id="UPPER_BOUND" value="10000"/>
            <parameter id="OBJECTIVE_COEFFICIENT" value="0"/>
          </listOfParameters>
        </kineticLaw>
      </reaction>
      <reaction id="CLPNS" name="cardiolipin synthetase 108" reversible="false">
        <listOfReactants>
          <speciesReference species="cdpdag"/>
          <speciesReference species="pgly"/>
        </listOfReactants>
        <listOfProducts>
          <speciesReference species="cdlp"/>
          <speciesReference species="cmp"/>
          <speciesReference species="h"/>
        </listOfProducts>
        <kineticLaw>
          <math xmlns="http://www.w3.org/1998/Math/MathML">
            <apply>
              <ci> LOWER_BOUND </ci>
              <ci> UPPER_BOUND </ci>
            </apply>
          </math>
          <listOfParameters>
            <parameter id="LOWER_BOUND" value="0"/>
            <parameter id="UPPER_BOUND" value="10000"/>
            <parameter id="OBJECTIVE_COEFFICIENT" value="0"/>
          </listOfParameters>
        </kineticLaw>
      </reaction>
      <reaction id="Clt" name="chlorideion transport out via diffusion 109">
        <listOfReactants>
          <speciesReference species="cl_e"/>
        </listOfReactants>
        <listOfProducts>
          <speciesReference species="cl"/>
        </listOfProducts>
        <kineticLaw>
          <math xmlns="http://www.w3.org/1998/Math/MathML">
            <apply>
              <ci> LOWER_BOUND </ci>
              <ci> UPPER_BOUND </ci>
            </apply>
          </math>
          <listOfParameters>
            <parameter id="LOWER_BOUND" value="-10000"/>
            <parameter id="UPPER_BOUND" value="10000"/>
            <parameter id="OBJECTIVE_COEFFICIENT" value="0"/>
          </listOfParameters>
        </kineticLaw>
      </reaction>
      <reaction id="CO2DAMR" name="cob(II)yrinic acid a,c-diamide reductase 110" reversible="false">
        <listOfReactants>
          <speciesReference species="nadh"/>
          <speciesReference species="co2dam" stoichiometry="2"/>
        </listOfReactants>
        <listOfProducts>
          <speciesReference species="h"/>
          <speciesReference species="nad"/>
          <speciesReference species="co1dam" stoichiometry="2"/>
        </listOfProducts>
        <kineticLaw>
          <math xmlns="http://www.w3.org/1998/Math/MathML">
            <apply>
              <ci> LOWER_BOUND </ci>
              <ci> UPPER_BOUND </ci>
            </apply>
          </math>
          <listOfParameters>
            <parameter id="LOWER_BOUND" value="0"/>
            <parameter id="UPPER_BOUND" value="10000"/>
            <parameter id="OBJECTIVE_COEFFICIENT" value="0"/>
          </listOfParameters>
        </kineticLaw>
      </reaction>
      <reaction id="CO2t" name="CO2 transport out via diffusion 111">
        <listOfReactants>
          <speciesReference species="co2_e"/>
        </listOfReactants>
        <listOfProducts>
          <speciesReference species="co2"/>
        </listOfProducts>
        <kineticLaw>
          <math xmlns="http://www.w3.org/1998/Math/MathML">
            <apply>
              <ci> LOWER_BOUND </ci>
              <ci> UPPER_BOUND </ci>
            </apply>
          </math>
          <listOfParameters>
            <parameter id="LOWER_BOUND" value="-10000"/>
            <parameter id="UPPER_BOUND" value="10000"/>
            <parameter id="OBJECTIVE_COEFFICIENT" value="0"/>
          </listOfParameters>
        </kineticLaw>
      </reaction>
      <reaction id="Coabc" name="Cobalt transport via ABC system 112" reversible="false">
        <listOfReactants>
          <speciesReference species="atp"/>
          <speciesReference species="h2o"/>
          <speciesReference species="cobalt2_e"/>
        </listOfReactants>
        <listOfProducts>
          <speciesReference species="adp"/>
          <speciesReference species="cobalt2"/>
          <speciesReference species="h"/>
          <speciesReference species="pi"/>
        </listOfProducts>
        <kineticLaw>
          <math xmlns="http://www.w3.org/1998/Math/MathML">
            <apply>
              <ci> LOWER_BOUND </ci>
              <ci> UPPER_BOUND </ci>
            </apply>
          </math>
          <listOfParameters>
            <parameter id="LOWER_BOUND" value="0"/>
            <parameter id="UPPER_BOUND" value="10000"/>
            <parameter id="OBJECTIVE_COEFFICIENT" value="0"/>
          </listOfParameters>
        </kineticLaw>
      </reaction>
      <reaction id="COBALTt4" name="cobalt transport out via proton antiporter 113" reversible="false">
        <listOfReactants>
          <speciesReference species="cobalt2"/>
          <speciesReference species="h_e"/>
          <speciesReference species="k_e"/>
        </listOfReactants>
        <listOfProducts>
          <speciesReference species="h"/>
          <speciesReference species="k"/>
          <speciesReference species="cobalt2_e"/>
        </listOfProducts>
        <kineticLaw>
          <math xmlns="http://www.w3.org/1998/Math/MathML">
            <apply>
              <ci> LOWER_BOUND </ci>
              <ci> UPPER_BOUND </ci>
            </apply>
          </math>
          <listOfParameters>
            <parameter id="LOWER_BOUND" value="0"/>
            <parameter id="UPPER_BOUND" value="10000"/>
            <parameter id="OBJECTIVE_COEFFICIENT" value="0"/>
          </listOfParameters>
        </kineticLaw>
      </reaction>
      <reaction id="COBALTt5" name="cobalt transport in/out via permease (no H+) 114">
        <listOfReactants>
          <speciesReference species="cobalt2"/>
        </listOfReactants>
        <listOfProducts>
          <speciesReference species="cobalt2_e"/>
        </listOfProducts>
        <kineticLaw>
          <math xmlns="http://www.w3.org/1998/Math/MathML">
            <apply>
              <ci> LOWER_BOUND </ci>
              <ci> UPPER_BOUND </ci>
            </apply>
          </math>
          <listOfParameters>
            <parameter id="LOWER_BOUND" value="-10000"/>
            <parameter id="UPPER_BOUND" value="10000"/>
            <parameter id="OBJECTIVE_COEFFICIENT" value="0"/>
          </listOfParameters>
        </kineticLaw>
      </reaction>
      <reaction id="COBPS" name="cobalamin-5&apos;-phosphate synthase 115" reversible="false">
        <listOfReactants>
          <speciesReference species="rdmbzi"/>
          <speciesReference species="adgcoba"/>
        </listOfReactants>
        <listOfProducts>
          <speciesReference species="cobamcoa"/>
          <speciesReference species="gmp"/>
          <speciesReference species="h"/>
        </listOfProducts>
        <kineticLaw>
          <math xmlns="http://www.w3.org/1998/Math/MathML">
            <apply>
              <ci> LOWER_BOUND </ci>
              <ci> UPPER_BOUND </ci>
            </apply>
          </math>
          <listOfParameters>
            <parameter id="LOWER_BOUND" value="0"/>
            <parameter id="UPPER_BOUND" value="10000"/>
            <parameter id="OBJECTIVE_COEFFICIENT" value="0"/>
          </listOfParameters>
        </kineticLaw>
      </reaction>
      <reaction id="CODH" name="carbon-monoxide dehydrogenase 116" reversible="false">
        <listOfReactants>
          <speciesReference species="co"/>
          <speciesReference species="h2o"/>
          <speciesReference species="fdxo_4_2"/>
        </listOfReactants>
        <listOfProducts>
          <speciesReference species="co2"/>
          <speciesReference species="h" stoichiometry="2"/>
          <speciesReference species="fdxr_4_2"/>
        </listOfProducts>
        <kineticLaw>
          <math xmlns="http://www.w3.org/1998/Math/MathML">
            <apply>
              <ci> LOWER_BOUND </ci>
              <ci> UPPER_BOUND </ci>
            </apply>
          </math>
          <listOfParameters>
            <parameter id="LOWER_BOUND" value="0"/>
            <parameter id="UPPER_BOUND" value="10000"/>
            <parameter id="OBJECTIVE_COEFFICIENT" value="0"/>
          </listOfParameters>
        </kineticLaw>
      </reaction>
      <reaction id="CPC2MT" name="precorrin-2 C20-methyltransferase 117" reversible="false">
        <listOfReactants>
          <speciesReference species="amet"/>
          <speciesReference species="copre2"/>
        </listOfReactants>
        <listOfProducts>
          <speciesReference species="ahcys"/>
          <speciesReference species="copre3"/>
          <speciesReference species="h"/>
        </listOfProducts>
        <kineticLaw>
          <math xmlns="http://www.w3.org/1998/Math/MathML">
            <apply>
              <ci> LOWER_BOUND </ci>
              <ci> UPPER_BOUND </ci>
            </apply>
          </math>
          <listOfParameters>
            <parameter id="LOWER_BOUND" value="0"/>
            <parameter id="UPPER_BOUND" value="10000"/>
            <parameter id="OBJECTIVE_COEFFICIENT" value="0"/>
          </listOfParameters>
        </kineticLaw>
      </reaction>
      <reaction id="CPC3MT" name="precorrin-3B C17-methyltransferase 118" reversible="false">
        <listOfReactants>
          <speciesReference species="amet"/>
          <speciesReference species="copre3"/>
          <speciesReference species="h"/>
        </listOfReactants>
        <listOfProducts>
          <speciesReference species="ahcys"/>
          <speciesReference species="copre4"/>
        </listOfProducts>
        <kineticLaw>
          <math xmlns="http://www.w3.org/1998/Math/MathML">
            <apply>
              <ci> LOWER_BOUND </ci>
              <ci> UPPER_BOUND </ci>
            </apply>
          </math>
          <listOfParameters>
            <parameter id="LOWER_BOUND" value="0"/>
            <parameter id="UPPER_BOUND" value="10000"/>
            <parameter id="OBJECTIVE_COEFFICIENT" value="0"/>
          </listOfParameters>
        </kineticLaw>
      </reaction>
      <reaction id="CPC4MT" name="precorrin-4 C11-methyltransferase 119" reversible="false">
        <listOfReactants>
          <speciesReference species="amet"/>
          <speciesReference species="copre4"/>
        </listOfReactants>
        <listOfProducts>
          <speciesReference species="ahcys"/>
          <speciesReference species="h"/>
          <speciesReference species="copre5"/>
        </listOfProducts>
        <kineticLaw>
          <math xmlns="http://www.w3.org/1998/Math/MathML">
            <apply>
              <ci> LOWER_BOUND </ci>
              <ci> UPPER_BOUND </ci>
            </apply>
          </math>
          <listOfParameters>
            <parameter id="LOWER_BOUND" value="0"/>
            <parameter id="UPPER_BOUND" value="10000"/>
            <parameter id="OBJECTIVE_COEFFICIENT" value="0"/>
          </listOfParameters>
        </kineticLaw>
      </reaction>
      <reaction id="CPC5MT" name="precorrin-5 C1-methyltransferase 120" reversible="false">
        <listOfReactants>
          <speciesReference species="amet"/>
          <speciesReference species="h2o"/>
          <speciesReference species="nadh" stoichiometry="0.5"/>
          <speciesReference species="copre5"/>
        </listOfReactants>
        <listOfProducts>
          <speciesReference species="acald"/>
          <speciesReference species="ahcys"/>
          <speciesReference species="h" stoichiometry="1.5"/>
          <speciesReference species="nad" stoichiometry="0.5"/>
          <speciesReference species="copre6"/>
        </listOfProducts>
        <kineticLaw>
          <math xmlns="http://www.w3.org/1998/Math/MathML">
            <apply>
              <ci> LOWER_BOUND </ci>
              <ci> UPPER_BOUND </ci>
            </apply>
          </math>
          <listOfParameters>
            <parameter id="LOWER_BOUND" value="0"/>
            <parameter id="UPPER_BOUND" value="10000"/>
            <parameter id="OBJECTIVE_COEFFICIENT" value="0"/>
          </listOfParameters>
        </kineticLaw>
      </reaction>
      <reaction id="CPC6MT" name="precorrin-6Y C5,15-methyltransferase (decarboxylating) 121" reversible="false">
        <listOfReactants>
          <speciesReference species="amet" stoichiometry="2"/>
          <speciesReference species="codhpre6"/>
        </listOfReactants>
        <listOfProducts>
          <speciesReference species="ahcys" stoichiometry="2"/>
          <speciesReference species="co2"/>
          <speciesReference species="h"/>
          <speciesReference species="copre8"/>
        </listOfProducts>
        <kineticLaw>
          <math xmlns="http://www.w3.org/1998/Math/MathML">
            <apply>
              <ci> LOWER_BOUND </ci>
              <ci> UPPER_BOUND </ci>
            </apply>
          </math>
          <listOfParameters>
            <parameter id="LOWER_BOUND" value="0"/>
            <parameter id="UPPER_BOUND" value="10000"/>
            <parameter id="OBJECTIVE_COEFFICIENT" value="0"/>
          </listOfParameters>
        </kineticLaw>
      </reaction>
      <reaction id="CPC6R" name="precorrin-6A reductase 122" reversible="false">
        <listOfReactants>
          <speciesReference species="h"/>
          <speciesReference species="nadph"/>
          <speciesReference species="copre6"/>
        </listOfReactants>
        <listOfProducts>
          <speciesReference species="nadp"/>
          <speciesReference species="codhpre6"/>
        </listOfProducts>
        <kineticLaw>
          <math xmlns="http://www.w3.org/1998/Math/MathML">
            <apply>
              <ci> LOWER_BOUND </ci>
              <ci> UPPER_BOUND </ci>
            </apply>
          </math>
          <listOfParameters>
            <parameter id="LOWER_BOUND" value="0"/>
            <parameter id="UPPER_BOUND" value="10000"/>
            <parameter id="OBJECTIVE_COEFFICIENT" value="0"/>
          </listOfParameters>
        </kineticLaw>
      </reaction>
      <reaction id="CPC8MM" name="precorrin-8X methylmutase 123">
        <listOfReactants>
          <speciesReference species="copre8"/>
        </listOfReactants>
        <listOfProducts>
          <speciesReference species="cobrnt"/>
        </listOfProducts>
        <kineticLaw>
          <math xmlns="http://www.w3.org/1998/Math/MathML">
            <apply>
              <ci> LOWER_BOUND </ci>
              <ci> UPPER_BOUND </ci>
            </apply>
          </math>
          <listOfParameters>
            <parameter id="LOWER_BOUND" value="-10000"/>
            <parameter id="UPPER_BOUND" value="10000"/>
            <parameter id="OBJECTIVE_COEFFICIENT" value="0"/>
          </listOfParameters>
        </kineticLaw>
      </reaction>
      <reaction id="CPPPGOAN" name="Oxygen Independent coproporphyrinogen-III oxidase 124" reversible="false">
        <listOfReactants>
          <speciesReference species="amet" stoichiometry="2"/>
          <speciesReference species="cpppg3"/>
          <speciesReference species="nadph" stoichiometry="2"/>
          <speciesReference species="fdxo_4_2" stoichiometry="2"/>
        </listOfReactants>
        <listOfProducts>
          <speciesReference species="co2" stoichiometry="2"/>
          <speciesReference species="dad_5" stoichiometry="2"/>
          <speciesReference species="h" stoichiometry="2"/>
          <speciesReference species="met_L" stoichiometry="2"/>
          <speciesReference species="nadp" stoichiometry="2"/>
          <speciesReference species="pppg9"/>
          <speciesReference species="fdxr_4_2" stoichiometry="2"/>
        </listOfProducts>
        <kineticLaw>
          <math xmlns="http://www.w3.org/1998/Math/MathML">
            <apply>
              <ci> LOWER_BOUND </ci>
              <ci> UPPER_BOUND </ci>
            </apply>
          </math>
          <listOfParameters>
            <parameter id="LOWER_BOUND" value="0"/>
            <parameter id="UPPER_BOUND" value="10000"/>
            <parameter id="OBJECTIVE_COEFFICIENT" value="0"/>
          </listOfParameters>
        </kineticLaw>
      </reaction>
      <reaction id="CRET" name="creatininase 125" reversible="false">
        <listOfReactants>
          <speciesReference species="crtn"/>
          <speciesReference species="h2o"/>
        </listOfReactants>
        <listOfProducts>
          <speciesReference species="creat"/>
        </listOfProducts>
        <kineticLaw>
          <math xmlns="http://www.w3.org/1998/Math/MathML">
            <apply>
              <ci> LOWER_BOUND </ci>
              <ci> UPPER_BOUND </ci>
            </apply>
          </math>
          <listOfParameters>
            <parameter id="LOWER_BOUND" value="0"/>
            <parameter id="UPPER_BOUND" value="10000"/>
            <parameter id="OBJECTIVE_COEFFICIENT" value="0"/>
          </listOfParameters>
        </kineticLaw>
      </reaction>
      <reaction id="CS" name="citrate synthase 126" reversible="false">
        <listOfReactants>
          <speciesReference species="accoa"/>
          <speciesReference species="h2o"/>
          <speciesReference species="oaa"/>
        </listOfReactants>
        <listOfProducts>
          <speciesReference species="cit"/>
          <speciesReference species="coa"/>
          <speciesReference species="h"/>
        </listOfProducts>
        <kineticLaw>
          <math xmlns="http://www.w3.org/1998/Math/MathML">
            <apply>
              <ci> LOWER_BOUND </ci>
              <ci> UPPER_BOUND </ci>
            </apply>
          </math>
          <listOfParameters>
            <parameter id="LOWER_BOUND" value="0"/>
            <parameter id="UPPER_BOUND" value="10000"/>
            <parameter id="OBJECTIVE_COEFFICIENT" value="0"/>
          </listOfParameters>
        </kineticLaw>
      </reaction>
      <reaction id="CSND" name="Cytosine deaminase 127" reversible="false">
        <listOfReactants>
          <speciesReference species="csn"/>
          <speciesReference species="h"/>
          <speciesReference species="h2o"/>
        </listOfReactants>
        <listOfProducts>
          <speciesReference species="nh4"/>
          <speciesReference species="ura"/>
        </listOfProducts>
        <kineticLaw>
          <math xmlns="http://www.w3.org/1998/Math/MathML">
            <apply>
              <ci> LOWER_BOUND </ci>
              <ci> UPPER_BOUND </ci>
            </apply>
          </math>
          <listOfParameters>
            <parameter id="LOWER_BOUND" value="0"/>
            <parameter id="UPPER_BOUND" value="10000"/>
            <parameter id="OBJECTIVE_COEFFICIENT" value="0"/>
          </listOfParameters>
        </kineticLaw>
      </reaction>
      <reaction id="CTPS1" name="CTP synthase (NH3) 128" reversible="false">
        <listOfReactants>
          <speciesReference species="atp"/>
          <speciesReference species="nh4"/>
          <speciesReference species="utp"/>
        </listOfReactants>
        <listOfProducts>
          <speciesReference species="adp"/>
          <speciesReference species="ctp"/>
          <speciesReference species="h" stoichiometry="2"/>
          <speciesReference species="pi"/>
        </listOfProducts>
        <kineticLaw>
          <math xmlns="http://www.w3.org/1998/Math/MathML">
            <apply>
              <ci> LOWER_BOUND </ci>
              <ci> UPPER_BOUND </ci>
            </apply>
          </math>
          <listOfParameters>
            <parameter id="LOWER_BOUND" value="0"/>
            <parameter id="UPPER_BOUND" value="10000"/>
            <parameter id="OBJECTIVE_COEFFICIENT" value="0"/>
          </listOfParameters>
        </kineticLaw>
      </reaction>
      <reaction id="CTPS2" name="CTP synthase (glutamine) 129" reversible="false">
        <listOfReactants>
          <speciesReference species="atp"/>
          <speciesReference species="gln_L"/>
          <speciesReference species="h2o"/>
          <speciesReference species="utp"/>
        </listOfReactants>
        <listOfProducts>
          <speciesReference species="adp"/>
          <speciesReference species="ctp"/>
          <speciesReference species="glu_L"/>
          <speciesReference species="h" stoichiometry="2"/>
          <speciesReference species="pi"/>
        </listOfProducts>
        <kineticLaw>
          <math xmlns="http://www.w3.org/1998/Math/MathML">
            <apply>
              <ci> LOWER_BOUND </ci>
              <ci> UPPER_BOUND </ci>
            </apply>
          </math>
          <listOfParameters>
            <parameter id="LOWER_BOUND" value="0"/>
            <parameter id="UPPER_BOUND" value="10000"/>
            <parameter id="OBJECTIVE_COEFFICIENT" value="0"/>
          </listOfParameters>
        </kineticLaw>
      </reaction>
      <reaction id="Cuabc" name="Copper transport via ABC system 130" reversible="false">
        <listOfReactants>
          <speciesReference species="atp"/>
          <speciesReference species="h2o"/>
          <speciesReference species="cu2_e"/>
        </listOfReactants>
        <listOfProducts>
          <speciesReference species="adp"/>
          <speciesReference species="cu2"/>
          <speciesReference species="h"/>
          <speciesReference species="pi"/>
        </listOfProducts>
        <kineticLaw>
          <math xmlns="http://www.w3.org/1998/Math/MathML">
            <apply>
              <ci> LOWER_BOUND </ci>
              <ci> UPPER_BOUND </ci>
            </apply>
          </math>
          <listOfParameters>
            <parameter id="LOWER_BOUND" value="0"/>
            <parameter id="UPPER_BOUND" value="10000"/>
            <parameter id="OBJECTIVE_COEFFICIENT" value="0"/>
          </listOfParameters>
        </kineticLaw>
      </reaction>
      <reaction id="CYCPO" name="cytochrome-c peroxidase 131" reversible="false">
        <listOfReactants>
          <speciesReference species="focytcc" stoichiometry="2"/>
          <speciesReference species="h" stoichiometry="2"/>
          <speciesReference species="h2o2"/>
        </listOfReactants>
        <listOfProducts>
          <speciesReference species="ficytcc" stoichiometry="2"/>
          <speciesReference species="h2o" stoichiometry="2"/>
        </listOfProducts>
        <kineticLaw>
          <math xmlns="http://www.w3.org/1998/Math/MathML">
            <apply>
              <ci> LOWER_BOUND </ci>
              <ci> UPPER_BOUND </ci>
            </apply>
          </math>
          <listOfParameters>
            <parameter id="LOWER_BOUND" value="0"/>
            <parameter id="UPPER_BOUND" value="10000"/>
            <parameter id="OBJECTIVE_COEFFICIENT" value="0"/>
          </listOfParameters>
        </kineticLaw>
      </reaction>
      <reaction id="CYOR1m" name="cytochrome-c reductase (menaquinol 7to 1 protons) 132" reversible="false">
        <listOfReactants>
          <speciesReference species="ficytcc" stoichiometry="2"/>
          <speciesReference species="mql7"/>
        </listOfReactants>
        <listOfProducts>
          <speciesReference species="focytcc" stoichiometry="2"/>
          <speciesReference species="h"/>
          <speciesReference species="mqn7"/>
          <speciesReference species="h_edm"/>
        </listOfProducts>
        <kineticLaw>
          <math xmlns="http://www.w3.org/1998/Math/MathML">
            <apply>
              <ci> LOWER_BOUND </ci>
              <ci> UPPER_BOUND </ci>
            </apply>
          </math>
          <listOfParameters>
            <parameter id="LOWER_BOUND" value="0"/>
            <parameter id="UPPER_BOUND" value="10000"/>
            <parameter id="OBJECTIVE_COEFFICIENT" value="0"/>
          </listOfParameters>
        </kineticLaw>
      </reaction>
      <reaction id="CYRDAAT" name="cob(I)yrinic acid a,c-diamide adenosyltransferase 133" reversible="false">
        <listOfReactants>
          <speciesReference species="atp"/>
          <speciesReference species="h"/>
          <speciesReference species="co1dam"/>
        </listOfReactants>
        <listOfProducts>
          <speciesReference species="adcobdam"/>
          <speciesReference species="pppi"/>
        </listOfProducts>
        <kineticLaw>
          <math xmlns="http://www.w3.org/1998/Math/MathML">
            <apply>
              <ci> LOWER_BOUND </ci>
              <ci> UPPER_BOUND </ci>
            </apply>
          </math>
          <listOfParameters>
            <parameter id="LOWER_BOUND" value="0"/>
            <parameter id="UPPER_BOUND" value="10000"/>
            <parameter id="OBJECTIVE_COEFFICIENT" value="0"/>
          </listOfParameters>
        </kineticLaw>
      </reaction>
      <reaction id="CYRDAS" name="Cob(II)yrinate a,c-diamide synthase (glutamine-hydrolysing) 134" reversible="false">
        <listOfReactants>
          <speciesReference species="atp" stoichiometry="4"/>
          <speciesReference species="gln_L" stoichiometry="4"/>
          <speciesReference species="h2o" stoichiometry="2"/>
          <speciesReference species="cobrnt" stoichiometry="2"/>
        </listOfReactants>
        <listOfProducts>
          <speciesReference species="adp" stoichiometry="4"/>
          <speciesReference species="glu_L" stoichiometry="4"/>
          <speciesReference species="h" stoichiometry="2"/>
          <speciesReference species="ppi" stoichiometry="2"/>
          <speciesReference species="co2dam" stoichiometry="2"/>
        </listOfProducts>
        <kineticLaw>
          <math xmlns="http://www.w3.org/1998/Math/MathML">
            <apply>
              <ci> LOWER_BOUND </ci>
              <ci> UPPER_BOUND </ci>
            </apply>
          </math>
          <listOfParameters>
            <parameter id="LOWER_BOUND" value="0"/>
            <parameter id="UPPER_BOUND" value="10000"/>
            <parameter id="OBJECTIVE_COEFFICIENT" value="0"/>
          </listOfParameters>
        </kineticLaw>
      </reaction>
      <reaction id="CYSabc" name="L-cysteine transport via ABC system 135" reversible="false">
        <listOfReactants>
          <speciesReference species="atp"/>
          <speciesReference species="h2o"/>
          <speciesReference species="cys_L_e"/>
        </listOfReactants>
        <listOfProducts>
          <speciesReference species="adp"/>
          <speciesReference species="cys_L"/>
          <speciesReference species="h"/>
          <speciesReference species="pi"/>
        </listOfProducts>
        <kineticLaw>
          <math xmlns="http://www.w3.org/1998/Math/MathML">
            <apply>
              <ci> LOWER_BOUND </ci>
              <ci> UPPER_BOUND </ci>
            </apply>
          </math>
          <listOfParameters>
            <parameter id="LOWER_BOUND" value="0"/>
            <parameter id="UPPER_BOUND" value="10000"/>
            <parameter id="OBJECTIVE_COEFFICIENT" value="0"/>
          </listOfParameters>
        </kineticLaw>
      </reaction>
      <reaction id="CYSabc2" name="L-cysteine export via ABC system 136" reversible="false">
        <listOfReactants>
          <speciesReference species="atp"/>
          <speciesReference species="cys_L"/>
          <speciesReference species="h2o"/>
        </listOfReactants>
        <listOfProducts>
          <speciesReference species="adp"/>
          <speciesReference species="h"/>
          <speciesReference species="pi"/>
          <speciesReference species="cys_L_e"/>
        </listOfProducts>
        <kineticLaw>
          <math xmlns="http://www.w3.org/1998/Math/MathML">
            <apply>
              <ci> LOWER_BOUND </ci>
              <ci> UPPER_BOUND </ci>
            </apply>
          </math>
          <listOfParameters>
            <parameter id="LOWER_BOUND" value="0"/>
            <parameter id="UPPER_BOUND" value="10000"/>
            <parameter id="OBJECTIVE_COEFFICIENT" value="0"/>
          </listOfParameters>
        </kineticLaw>
      </reaction>
      <reaction id="CYSS" name="cysteine synthase 137" reversible="false">
        <listOfReactants>
          <speciesReference species="h2s"/>
          <speciesReference species="acser"/>
        </listOfReactants>
        <listOfProducts>
          <speciesReference species="ac"/>
          <speciesReference species="cys_L"/>
        </listOfProducts>
        <kineticLaw>
          <math xmlns="http://www.w3.org/1998/Math/MathML">
            <apply>
              <ci> LOWER_BOUND </ci>
              <ci> UPPER_BOUND </ci>
            </apply>
          </math>
          <listOfParameters>
            <parameter id="LOWER_BOUND" value="0"/>
            <parameter id="UPPER_BOUND" value="10000"/>
            <parameter id="OBJECTIVE_COEFFICIENT" value="0"/>
          </listOfParameters>
        </kineticLaw>
      </reaction>
      <reaction id="CYSTL" name="cystathionine b-lyase 138" reversible="false">
        <listOfReactants>
          <speciesReference species="cysth_L"/>
          <speciesReference species="h2o"/>
        </listOfReactants>
        <listOfProducts>
          <speciesReference species="hcys_L"/>
          <speciesReference species="nh4"/>
          <speciesReference species="pyr"/>
        </listOfProducts>
        <kineticLaw>
          <math xmlns="http://www.w3.org/1998/Math/MathML">
            <apply>
              <ci> LOWER_BOUND </ci>
              <ci> UPPER_BOUND </ci>
            </apply>
          </math>
          <listOfParameters>
            <parameter id="LOWER_BOUND" value="0"/>
            <parameter id="UPPER_BOUND" value="10000"/>
            <parameter id="OBJECTIVE_COEFFICIENT" value="0"/>
          </listOfParameters>
        </kineticLaw>
      </reaction>
      <reaction id="CYSTRS" name="Cysteinyl-tRNA synthetase 139" reversible="false">
        <listOfReactants>
          <speciesReference species="atp"/>
          <speciesReference species="cys_L"/>
          <speciesReference species="trnacys"/>
        </listOfReactants>
        <listOfProducts>
          <speciesReference species="amp"/>
          <speciesReference species="cystrna"/>
          <speciesReference species="ppi"/>
        </listOfProducts>
        <kineticLaw>
          <math xmlns="http://www.w3.org/1998/Math/MathML">
            <apply>
              <ci> LOWER_BOUND </ci>
              <ci> UPPER_BOUND </ci>
            </apply>
          </math>
          <listOfParameters>
            <parameter id="LOWER_BOUND" value="0"/>
            <parameter id="UPPER_BOUND" value="10000"/>
            <parameter id="OBJECTIVE_COEFFICIENT" value="0"/>
          </listOfParameters>
        </kineticLaw>
      </reaction>
      <reaction id="CYTB_B2" name="menaquinol oxidase (7to1 protons) 140" reversible="false">
        <listOfReactants>
          <speciesReference species="h" stoichiometry="2"/>
          <speciesReference species="mql7"/>
          <speciesReference species="o2" stoichiometry="0.5"/>
        </listOfReactants>
        <listOfProducts>
          <speciesReference species="h2o"/>
          <speciesReference species="mqn7"/>
          <speciesReference species="h_e" stoichiometry="2"/>
        </listOfProducts>
        <kineticLaw>
          <math xmlns="http://www.w3.org/1998/Math/MathML">
            <apply>
              <ci> LOWER_BOUND </ci>
              <ci> UPPER_BOUND </ci>
            </apply>
          </math>
          <listOfParameters>
            <parameter id="LOWER_BOUND" value="0"/>
            <parameter id="UPPER_BOUND" value="10000"/>
            <parameter id="OBJECTIVE_COEFFICIENT" value="0"/>
          </listOfParameters>
        </kineticLaw>
      </reaction>
      <reaction id="CYTBD" name="cytochrome oxidase bd (ubiquinol-8to 2 protons) 141" reversible="false">
        <listOfReactants>
          <speciesReference species="h" stoichiometry="2"/>
          <speciesReference species="o2" stoichiometry="0.5"/>
          <speciesReference species="ubq8h2"/>
        </listOfReactants>
        <listOfProducts>
          <speciesReference species="h2o"/>
          <speciesReference species="ubq8"/>
          <speciesReference species="h_e" stoichiometry="2"/>
        </listOfProducts>
        <kineticLaw>
          <math xmlns="http://www.w3.org/1998/Math/MathML">
            <apply>
              <ci> LOWER_BOUND </ci>
              <ci> UPPER_BOUND </ci>
            </apply>
          </math>
          <listOfParameters>
            <parameter id="LOWER_BOUND" value="0"/>
            <parameter id="UPPER_BOUND" value="10000"/>
            <parameter id="OBJECTIVE_COEFFICIENT" value="0"/>
          </listOfParameters>
        </kineticLaw>
      </reaction>
      <reaction id="CYTK1" name="cytidylate kinase (CMP) 142">
        <listOfReactants>
          <speciesReference species="atp"/>
          <speciesReference species="cmp"/>
        </listOfReactants>
        <listOfProducts>
          <speciesReference species="adp"/>
          <speciesReference species="cdp"/>
        </listOfProducts>
        <kineticLaw>
          <math xmlns="http://www.w3.org/1998/Math/MathML">
            <apply>
              <ci> LOWER_BOUND </ci>
              <ci> UPPER_BOUND </ci>
            </apply>
          </math>
          <listOfParameters>
            <parameter id="LOWER_BOUND" value="-10000"/>
            <parameter id="UPPER_BOUND" value="10000"/>
            <parameter id="OBJECTIVE_COEFFICIENT" value="0"/>
          </listOfParameters>
        </kineticLaw>
      </reaction>
      <reaction id="CYTK2" name="cytidylate kinase (dCMP) 143">
        <listOfReactants>
          <speciesReference species="atp"/>
          <speciesReference species="dcmp"/>
        </listOfReactants>
        <listOfProducts>
          <speciesReference species="adp"/>
          <speciesReference species="dcdp"/>
        </listOfProducts>
        <kineticLaw>
          <math xmlns="http://www.w3.org/1998/Math/MathML">
            <apply>
              <ci> LOWER_BOUND </ci>
              <ci> UPPER_BOUND </ci>
            </apply>
          </math>
          <listOfParameters>
            <parameter id="LOWER_BOUND" value="-10000"/>
            <parameter id="UPPER_BOUND" value="10000"/>
            <parameter id="OBJECTIVE_COEFFICIENT" value="0"/>
          </listOfParameters>
        </kineticLaw>
      </reaction>
      <reaction id="D_LACt2" name="D-lactate transport via proton symport 144">
        <listOfReactants>
          <speciesReference species="h_e"/>
          <speciesReference species="lac_D_e"/>
        </listOfReactants>
        <listOfProducts>
          <speciesReference species="h"/>
          <speciesReference species="lac_D"/>
        </listOfProducts>
        <kineticLaw>
          <math xmlns="http://www.w3.org/1998/Math/MathML">
            <apply>
              <ci> LOWER_BOUND </ci>
              <ci> UPPER_BOUND </ci>
            </apply>
          </math>
          <listOfParameters>
            <parameter id="LOWER_BOUND" value="-10000"/>
            <parameter id="UPPER_BOUND" value="10000"/>
            <parameter id="OBJECTIVE_COEFFICIENT" value="0"/>
          </listOfParameters>
        </kineticLaw>
      </reaction>
      <reaction id="DADK" name="deoxyadenylate kinase 145">
        <listOfReactants>
          <speciesReference species="atp"/>
          <speciesReference species="damp"/>
        </listOfReactants>
        <listOfProducts>
          <speciesReference species="adp"/>
          <speciesReference species="dadp"/>
        </listOfProducts>
        <kineticLaw>
          <math xmlns="http://www.w3.org/1998/Math/MathML">
            <apply>
              <ci> LOWER_BOUND </ci>
              <ci> UPPER_BOUND </ci>
            </apply>
          </math>
          <listOfParameters>
            <parameter id="LOWER_BOUND" value="-10000"/>
            <parameter id="UPPER_BOUND" value="10000"/>
            <parameter id="OBJECTIVE_COEFFICIENT" value="0"/>
          </listOfParameters>
        </kineticLaw>
      </reaction>
      <reaction id="DAGK" name="diacylglycerol kinase 146" reversible="false">
        <listOfReactants>
          <speciesReference species="_12dgr"/>
          <speciesReference species="atp"/>
        </listOfReactants>
        <listOfProducts>
          <speciesReference species="_12dag3p"/>
          <speciesReference species="adp"/>
          <speciesReference species="h"/>
        </listOfProducts>
        <kineticLaw>
          <math xmlns="http://www.w3.org/1998/Math/MathML">
            <apply>
              <ci> LOWER_BOUND </ci>
              <ci> UPPER_BOUND </ci>
            </apply>
          </math>
          <listOfParameters>
            <parameter id="LOWER_BOUND" value="0"/>
            <parameter id="UPPER_BOUND" value="10000"/>
            <parameter id="OBJECTIVE_COEFFICIENT" value="0"/>
          </listOfParameters>
        </kineticLaw>
      </reaction>
      <reaction id="DAHPS" name="3-deoxy-D-arabino-heptulosonate 7-phosphate synthetase 147" reversible="false">
        <listOfReactants>
          <speciesReference species="e4p"/>
          <speciesReference species="h2o"/>
          <speciesReference species="pep"/>
        </listOfReactants>
        <listOfProducts>
          <speciesReference species="_2dda7p"/>
          <speciesReference species="pi"/>
        </listOfProducts>
        <kineticLaw>
          <math xmlns="http://www.w3.org/1998/Math/MathML">
            <apply>
              <ci> LOWER_BOUND </ci>
              <ci> UPPER_BOUND </ci>
            </apply>
          </math>
          <listOfParameters>
            <parameter id="LOWER_BOUND" value="0"/>
            <parameter id="UPPER_BOUND" value="10000"/>
            <parameter id="OBJECTIVE_COEFFICIENT" value="0"/>
          </listOfParameters>
        </kineticLaw>
      </reaction>
      <reaction id="DAPDC" name="diaminopimelate decarboxylase 148" reversible="false">
        <listOfReactants>
          <speciesReference species="_26dap_M"/>
          <speciesReference species="h"/>
        </listOfReactants>
        <listOfProducts>
          <speciesReference species="co2"/>
          <speciesReference species="lys_L"/>
        </listOfProducts>
        <kineticLaw>
          <math xmlns="http://www.w3.org/1998/Math/MathML">
            <apply>
              <ci> LOWER_BOUND </ci>
              <ci> UPPER_BOUND </ci>
            </apply>
          </math>
          <listOfParameters>
            <parameter id="LOWER_BOUND" value="0"/>
            <parameter id="UPPER_BOUND" value="10000"/>
            <parameter id="OBJECTIVE_COEFFICIENT" value="0"/>
          </listOfParameters>
        </kineticLaw>
      </reaction>
      <reaction id="DAPE" name="diaminopimelate epimerase 149">
        <listOfReactants>
          <speciesReference species="_26dap_LL"/>
        </listOfReactants>
        <listOfProducts>
          <speciesReference species="_26dap_M"/>
        </listOfProducts>
        <kineticLaw>
          <math xmlns="http://www.w3.org/1998/Math/MathML">
            <apply>
              <ci> LOWER_BOUND </ci>
              <ci> UPPER_BOUND </ci>
            </apply>
          </math>
          <listOfParameters>
            <parameter id="LOWER_BOUND" value="-10000"/>
            <parameter id="UPPER_BOUND" value="10000"/>
            <parameter id="OBJECTIVE_COEFFICIENT" value="0"/>
          </listOfParameters>
        </kineticLaw>
      </reaction>
      <reaction id="DB4PS" name="3,4-Dihydroxy-2-butanone-4-phosphate synthase 150" reversible="false">
        <listOfReactants>
          <speciesReference species="ru5p_D"/>
        </listOfReactants>
        <listOfProducts>
          <speciesReference species="for"/>
          <speciesReference species="h"/>
          <speciesReference species="db4p"/>
        </listOfProducts>
        <kineticLaw>
          <math xmlns="http://www.w3.org/1998/Math/MathML">
            <apply>
              <ci> LOWER_BOUND </ci>
              <ci> UPPER_BOUND </ci>
            </apply>
          </math>
          <listOfParameters>
            <parameter id="LOWER_BOUND" value="0"/>
            <parameter id="UPPER_BOUND" value="10000"/>
            <parameter id="OBJECTIVE_COEFFICIENT" value="0"/>
          </listOfParameters>
        </kineticLaw>
      </reaction>
      <reaction id="DBTS" name="dethiobiotin synthase 151" reversible="false">
        <listOfReactants>
          <speciesReference species="atp"/>
          <speciesReference species="co2"/>
          <speciesReference species="dann"/>
        </listOfReactants>
        <listOfProducts>
          <speciesReference species="adp"/>
          <speciesReference species="dtbt"/>
          <speciesReference species="h" stoichiometry="3"/>
          <speciesReference species="pi"/>
        </listOfProducts>
        <kineticLaw>
          <math xmlns="http://www.w3.org/1998/Math/MathML">
            <apply>
              <ci> LOWER_BOUND </ci>
              <ci> UPPER_BOUND </ci>
            </apply>
          </math>
          <listOfParameters>
            <parameter id="LOWER_BOUND" value="0"/>
            <parameter id="UPPER_BOUND" value="10000"/>
            <parameter id="OBJECTIVE_COEFFICIENT" value="0"/>
          </listOfParameters>
        </kineticLaw>
      </reaction>
      <reaction id="DCMPDA2ir" name="dCMP deaminase 152" reversible="false">
        <listOfReactants>
          <speciesReference species="dcmp"/>
          <speciesReference species="h"/>
          <speciesReference species="h2o"/>
        </listOfReactants>
        <listOfProducts>
          <speciesReference species="nh4"/>
          <speciesReference species="dump"/>
        </listOfProducts>
        <kineticLaw>
          <math xmlns="http://www.w3.org/1998/Math/MathML">
            <apply>
              <ci> LOWER_BOUND </ci>
              <ci> UPPER_BOUND </ci>
            </apply>
          </math>
          <listOfParameters>
            <parameter id="LOWER_BOUND" value="0"/>
            <parameter id="UPPER_BOUND" value="10000"/>
            <parameter id="OBJECTIVE_COEFFICIENT" value="0"/>
          </listOfParameters>
        </kineticLaw>
      </reaction>
      <reaction id="DCMPDA3ir" name="dCMP deaminase (CMP) 153" reversible="false">
        <listOfReactants>
          <speciesReference species="cmp"/>
          <speciesReference species="h"/>
          <speciesReference species="h2o"/>
        </listOfReactants>
        <listOfProducts>
          <speciesReference species="nh4"/>
          <speciesReference species="ump"/>
        </listOfProducts>
        <kineticLaw>
          <math xmlns="http://www.w3.org/1998/Math/MathML">
            <apply>
              <ci> LOWER_BOUND </ci>
              <ci> UPPER_BOUND </ci>
            </apply>
          </math>
          <listOfParameters>
            <parameter id="LOWER_BOUND" value="0"/>
            <parameter id="UPPER_BOUND" value="10000"/>
            <parameter id="OBJECTIVE_COEFFICIENT" value="0"/>
          </listOfParameters>
        </kineticLaw>
      </reaction>
      <reaction id="DDMAT5" name="Dodecanoyl-[acyl-carrier protein]to malonyl-CoA  C-acyltransferase 154" reversible="false">
        <listOfReactants>
          <speciesReference species="_2tddACP"/>
          <speciesReference species="h"/>
          <speciesReference species="nadh"/>
        </listOfReactants>
        <listOfProducts>
          <speciesReference species="ddcaACP"/>
          <speciesReference species="nad"/>
        </listOfProducts>
        <kineticLaw>
          <math xmlns="http://www.w3.org/1998/Math/MathML">
            <apply>
              <ci> LOWER_BOUND </ci>
              <ci> UPPER_BOUND </ci>
            </apply>
          </math>
          <listOfParameters>
            <parameter id="LOWER_BOUND" value="0"/>
            <parameter id="UPPER_BOUND" value="10000"/>
            <parameter id="OBJECTIVE_COEFFICIENT" value="0"/>
          </listOfParameters>
        </kineticLaw>
      </reaction>
      <reaction id="DEMAT4" name="Decanoyl-[acyl-carrier protein]tomalonyl-CoA  C-acyltransferase 155" reversible="false">
        <listOfReactants>
          <speciesReference species="_2tdeACP"/>
          <speciesReference species="h"/>
          <speciesReference species="nadh"/>
        </listOfReactants>
        <listOfProducts>
          <speciesReference species="decACP"/>
          <speciesReference species="nad"/>
        </listOfProducts>
        <kineticLaw>
          <math xmlns="http://www.w3.org/1998/Math/MathML">
            <apply>
              <ci> LOWER_BOUND </ci>
              <ci> UPPER_BOUND </ci>
            </apply>
          </math>
          <listOfParameters>
            <parameter id="LOWER_BOUND" value="0"/>
            <parameter id="UPPER_BOUND" value="10000"/>
            <parameter id="OBJECTIVE_COEFFICIENT" value="0"/>
          </listOfParameters>
        </kineticLaw>
      </reaction>
      <reaction id="DGK1" name="deoxyguanylate kinase (dGMPtoATP) 156">
        <listOfReactants>
          <speciesReference species="atp"/>
          <speciesReference species="dgmp"/>
        </listOfReactants>
        <listOfProducts>
          <speciesReference species="adp"/>
          <speciesReference species="dgdp"/>
        </listOfProducts>
        <kineticLaw>
          <math xmlns="http://www.w3.org/1998/Math/MathML">
            <apply>
              <ci> LOWER_BOUND </ci>
              <ci> UPPER_BOUND </ci>
            </apply>
          </math>
          <listOfParameters>
            <parameter id="LOWER_BOUND" value="-10000"/>
            <parameter id="UPPER_BOUND" value="10000"/>
            <parameter id="OBJECTIVE_COEFFICIENT" value="0"/>
          </listOfParameters>
        </kineticLaw>
      </reaction>
      <reaction id="DGTPH" name="dGTPase 157" reversible="false">
        <listOfReactants>
          <speciesReference species="dgtp"/>
          <speciesReference species="h2o"/>
        </listOfReactants>
        <listOfProducts>
          <speciesReference species="dgsn"/>
          <speciesReference species="pppi"/>
        </listOfProducts>
        <kineticLaw>
          <math xmlns="http://www.w3.org/1998/Math/MathML">
            <apply>
              <ci> LOWER_BOUND </ci>
              <ci> UPPER_BOUND </ci>
            </apply>
          </math>
          <listOfParameters>
            <parameter id="LOWER_BOUND" value="0"/>
            <parameter id="UPPER_BOUND" value="10000"/>
            <parameter id="OBJECTIVE_COEFFICIENT" value="0"/>
          </listOfParameters>
        </kineticLaw>
      </reaction>
      <reaction id="DHAD1" name="dihydroxy-acid dehydratase (2,3-dihydroxy-3-methylbutanoate) 158" reversible="false">
        <listOfReactants>
          <speciesReference species="_23dhmb"/>
        </listOfReactants>
        <listOfProducts>
          <speciesReference species="_3mob"/>
          <speciesReference species="h2o"/>
        </listOfProducts>
        <kineticLaw>
          <math xmlns="http://www.w3.org/1998/Math/MathML">
            <apply>
              <ci> LOWER_BOUND </ci>
              <ci> UPPER_BOUND </ci>
            </apply>
          </math>
          <listOfParameters>
            <parameter id="LOWER_BOUND" value="0"/>
            <parameter id="UPPER_BOUND" value="10000"/>
            <parameter id="OBJECTIVE_COEFFICIENT" value="0"/>
          </listOfParameters>
        </kineticLaw>
      </reaction>
      <reaction id="DHAD2" name="Dihydroxy-acid dehydratase (2,3-dihydroxy-3-methylpentanoate) 159" reversible="false">
        <listOfReactants>
          <speciesReference species="_23dhmp"/>
        </listOfReactants>
        <listOfProducts>
          <speciesReference species="_3mop"/>
          <speciesReference species="h2o"/>
        </listOfProducts>
        <kineticLaw>
          <math xmlns="http://www.w3.org/1998/Math/MathML">
            <apply>
              <ci> LOWER_BOUND </ci>
              <ci> UPPER_BOUND </ci>
            </apply>
          </math>
          <listOfParameters>
            <parameter id="LOWER_BOUND" value="0"/>
            <parameter id="UPPER_BOUND" value="10000"/>
            <parameter id="OBJECTIVE_COEFFICIENT" value="0"/>
          </listOfParameters>
        </kineticLaw>
      </reaction>
      <reaction id="DHDPRy" name="dihydrodipicolinate reductase (NADPH) 160" reversible="false">
        <listOfReactants>
          <speciesReference species="_23dhdp"/>
          <speciesReference species="h"/>
          <speciesReference species="nadph"/>
        </listOfReactants>
        <listOfProducts>
          <speciesReference species="nadp"/>
          <speciesReference species="thdp"/>
        </listOfProducts>
        <kineticLaw>
          <math xmlns="http://www.w3.org/1998/Math/MathML">
            <apply>
              <ci> LOWER_BOUND </ci>
              <ci> UPPER_BOUND </ci>
            </apply>
          </math>
          <listOfParameters>
            <parameter id="LOWER_BOUND" value="0"/>
            <parameter id="UPPER_BOUND" value="10000"/>
            <parameter id="OBJECTIVE_COEFFICIENT" value="0"/>
          </listOfParameters>
        </kineticLaw>
      </reaction>
      <reaction id="DHDPS" name="dihydrodipicolinate synthase 161" reversible="false">
        <listOfReactants>
          <speciesReference species="aspsa"/>
          <speciesReference species="pyr"/>
        </listOfReactants>
        <listOfProducts>
          <speciesReference species="_23dhdp"/>
          <speciesReference species="h"/>
          <speciesReference species="h2o" stoichiometry="2"/>
        </listOfProducts>
        <kineticLaw>
          <math xmlns="http://www.w3.org/1998/Math/MathML">
            <apply>
              <ci> LOWER_BOUND </ci>
              <ci> UPPER_BOUND </ci>
            </apply>
          </math>
          <listOfParameters>
            <parameter id="LOWER_BOUND" value="0"/>
            <parameter id="UPPER_BOUND" value="10000"/>
            <parameter id="OBJECTIVE_COEFFICIENT" value="0"/>
          </listOfParameters>
        </kineticLaw>
      </reaction>
      <reaction id="DHFOR2" name="dihydrofolate reductase 162">
        <listOfReactants>
          <speciesReference species="dhf"/>
          <speciesReference species="nadp"/>
        </listOfReactants>
        <listOfProducts>
          <speciesReference species="fol"/>
          <speciesReference species="nadph"/>
        </listOfProducts>
        <kineticLaw>
          <math xmlns="http://www.w3.org/1998/Math/MathML">
            <apply>
              <ci> LOWER_BOUND </ci>
              <ci> UPPER_BOUND </ci>
            </apply>
          </math>
          <listOfParameters>
            <parameter id="LOWER_BOUND" value="-10000"/>
            <parameter id="UPPER_BOUND" value="10000"/>
            <parameter id="OBJECTIVE_COEFFICIENT" value="0"/>
          </listOfParameters>
        </kineticLaw>
      </reaction>
      <reaction id="DHFOR3" name="dihydrofolate reductase 163">
        <listOfReactants>
          <speciesReference species="fol"/>
          <speciesReference species="h"/>
          <speciesReference species="nadph" stoichiometry="2"/>
        </listOfReactants>
        <listOfProducts>
          <speciesReference species="nadp" stoichiometry="2"/>
          <speciesReference species="thf"/>
        </listOfProducts>
        <kineticLaw>
          <math xmlns="http://www.w3.org/1998/Math/MathML">
            <apply>
              <ci> LOWER_BOUND </ci>
              <ci> UPPER_BOUND </ci>
            </apply>
          </math>
          <listOfParameters>
            <parameter id="LOWER_BOUND" value="-10000"/>
            <parameter id="UPPER_BOUND" value="10000"/>
            <parameter id="OBJECTIVE_COEFFICIENT" value="0"/>
          </listOfParameters>
        </kineticLaw>
      </reaction>
      <reaction id="DHFR" name="dihydrofolate reductase 164">
        <listOfReactants>
          <speciesReference species="dhf"/>
          <speciesReference species="h"/>
          <speciesReference species="nadph"/>
        </listOfReactants>
        <listOfProducts>
          <speciesReference species="nadp"/>
          <speciesReference species="thf"/>
        </listOfProducts>
        <kineticLaw>
          <math xmlns="http://www.w3.org/1998/Math/MathML">
            <apply>
              <ci> LOWER_BOUND </ci>
              <ci> UPPER_BOUND </ci>
            </apply>
          </math>
          <listOfParameters>
            <parameter id="LOWER_BOUND" value="-10000"/>
            <parameter id="UPPER_BOUND" value="10000"/>
            <parameter id="OBJECTIVE_COEFFICIENT" value="0"/>
          </listOfParameters>
        </kineticLaw>
      </reaction>
      <reaction id="DHFS" name="dihydrofolate synthase 165" reversible="false">
        <listOfReactants>
          <speciesReference species="atp"/>
          <speciesReference species="dhpt"/>
          <speciesReference species="glu_L"/>
        </listOfReactants>
        <listOfProducts>
          <speciesReference species="adp"/>
          <speciesReference species="dhf"/>
          <speciesReference species="h"/>
          <speciesReference species="pi"/>
        </listOfProducts>
        <kineticLaw>
          <math xmlns="http://www.w3.org/1998/Math/MathML">
            <apply>
              <ci> LOWER_BOUND </ci>
              <ci> UPPER_BOUND </ci>
            </apply>
          </math>
          <listOfParameters>
            <parameter id="LOWER_BOUND" value="0"/>
            <parameter id="UPPER_BOUND" value="10000"/>
            <parameter id="OBJECTIVE_COEFFICIENT" value="0"/>
          </listOfParameters>
        </kineticLaw>
      </reaction>
      <reaction id="DHORD4" name="dihydroorotate dehydrogenase 166">
        <listOfReactants>
          <speciesReference species="dhor_S"/>
          <speciesReference species="mqn7"/>
        </listOfReactants>
        <listOfProducts>
          <speciesReference species="mql7"/>
          <speciesReference species="orot"/>
        </listOfProducts>
        <kineticLaw>
          <math xmlns="http://www.w3.org/1998/Math/MathML">
            <apply>
              <ci> LOWER_BOUND </ci>
              <ci> UPPER_BOUND </ci>
            </apply>
          </math>
          <listOfParameters>
            <parameter id="LOWER_BOUND" value="-10000"/>
            <parameter id="UPPER_BOUND" value="10000"/>
            <parameter id="OBJECTIVE_COEFFICIENT" value="0"/>
          </listOfParameters>
        </kineticLaw>
      </reaction>
      <reaction id="DHORTS" name="dihydroorotase 167">
        <listOfReactants>
          <speciesReference species="dhor_S"/>
          <speciesReference species="h2o"/>
        </listOfReactants>
        <listOfProducts>
          <speciesReference species="cbasp"/>
          <speciesReference species="h"/>
        </listOfProducts>
        <kineticLaw>
          <math xmlns="http://www.w3.org/1998/Math/MathML">
            <apply>
              <ci> LOWER_BOUND </ci>
              <ci> UPPER_BOUND </ci>
            </apply>
          </math>
          <listOfParameters>
            <parameter id="LOWER_BOUND" value="-10000"/>
            <parameter id="UPPER_BOUND" value="10000"/>
            <parameter id="OBJECTIVE_COEFFICIENT" value="0"/>
          </listOfParameters>
        </kineticLaw>
      </reaction>
      <reaction id="DHPPDA2" name="diaminohydroxyphosphoribosylaminopyrimidine deaminase 168" reversible="false">
        <listOfReactants>
          <speciesReference species="_25dhpp"/>
          <speciesReference species="h"/>
          <speciesReference species="h2o"/>
        </listOfReactants>
        <listOfProducts>
          <speciesReference species="_5apru"/>
          <speciesReference species="nh4"/>
        </listOfProducts>
        <kineticLaw>
          <math xmlns="http://www.w3.org/1998/Math/MathML">
            <apply>
              <ci> LOWER_BOUND </ci>
              <ci> UPPER_BOUND </ci>
            </apply>
          </math>
          <listOfParameters>
            <parameter id="LOWER_BOUND" value="0"/>
            <parameter id="UPPER_BOUND" value="10000"/>
            <parameter id="OBJECTIVE_COEFFICIENT" value="0"/>
          </listOfParameters>
        </kineticLaw>
      </reaction>
      <reaction id="DHPS1" name="dihydropteroate synthase 169" reversible="false">
        <listOfReactants>
          <speciesReference species="_2ahhmp"/>
          <speciesReference species="_4abz"/>
        </listOfReactants>
        <listOfProducts>
          <speciesReference species="dhpt"/>
          <speciesReference species="h2o"/>
        </listOfProducts>
        <kineticLaw>
          <math xmlns="http://www.w3.org/1998/Math/MathML">
            <apply>
              <ci> LOWER_BOUND </ci>
              <ci> UPPER_BOUND </ci>
            </apply>
          </math>
          <listOfParameters>
            <parameter id="LOWER_BOUND" value="0"/>
            <parameter id="UPPER_BOUND" value="10000"/>
            <parameter id="OBJECTIVE_COEFFICIENT" value="0"/>
          </listOfParameters>
        </kineticLaw>
      </reaction>
      <reaction id="DHPS3" name="dihydropteroate synthase 170" reversible="false">
        <listOfReactants>
          <speciesReference species="_2ahhmd"/>
          <speciesReference species="_4abz"/>
        </listOfReactants>
        <listOfProducts>
          <speciesReference species="dhpt"/>
          <speciesReference species="ppi"/>
        </listOfProducts>
        <kineticLaw>
          <math xmlns="http://www.w3.org/1998/Math/MathML">
            <apply>
              <ci> LOWER_BOUND </ci>
              <ci> UPPER_BOUND </ci>
            </apply>
          </math>
          <listOfParameters>
            <parameter id="LOWER_BOUND" value="0"/>
            <parameter id="UPPER_BOUND" value="10000"/>
            <parameter id="OBJECTIVE_COEFFICIENT" value="0"/>
          </listOfParameters>
        </kineticLaw>
      </reaction>
      <reaction id="DHQD1" name="3-dehydroquinate dehydratase 171">
        <listOfReactants>
          <speciesReference species="_3dhq"/>
        </listOfReactants>
        <listOfProducts>
          <speciesReference species="_3dhsk"/>
          <speciesReference species="h2o"/>
        </listOfProducts>
        <kineticLaw>
          <math xmlns="http://www.w3.org/1998/Math/MathML">
            <apply>
              <ci> LOWER_BOUND </ci>
              <ci> UPPER_BOUND </ci>
            </apply>
          </math>
          <listOfParameters>
            <parameter id="LOWER_BOUND" value="-10000"/>
            <parameter id="UPPER_BOUND" value="10000"/>
            <parameter id="OBJECTIVE_COEFFICIENT" value="0"/>
          </listOfParameters>
        </kineticLaw>
      </reaction>
      <reaction id="DHQS" name="3-dehydroquinate synthase 172" reversible="false">
        <listOfReactants>
          <speciesReference species="_2dda7p"/>
        </listOfReactants>
        <listOfProducts>
          <speciesReference species="_3dhq"/>
          <speciesReference species="pi"/>
        </listOfProducts>
        <kineticLaw>
          <math xmlns="http://www.w3.org/1998/Math/MathML">
            <apply>
              <ci> LOWER_BOUND </ci>
              <ci> UPPER_BOUND </ci>
            </apply>
          </math>
          <listOfParameters>
            <parameter id="LOWER_BOUND" value="0"/>
            <parameter id="UPPER_BOUND" value="10000"/>
            <parameter id="OBJECTIVE_COEFFICIENT" value="0"/>
          </listOfParameters>
        </kineticLaw>
      </reaction>
      <reaction id="DMATT" name="dimethylallyltranstransferase 173" reversible="false">
        <listOfReactants>
          <speciesReference species="dmpp"/>
          <speciesReference species="ipdp"/>
        </listOfReactants>
        <listOfProducts>
          <speciesReference species="grdp"/>
          <speciesReference species="ppi"/>
        </listOfProducts>
        <kineticLaw>
          <math xmlns="http://www.w3.org/1998/Math/MathML">
            <apply>
              <ci> LOWER_BOUND </ci>
              <ci> UPPER_BOUND </ci>
            </apply>
          </math>
          <listOfParameters>
            <parameter id="LOWER_BOUND" value="0"/>
            <parameter id="UPPER_BOUND" value="10000"/>
            <parameter id="OBJECTIVE_COEFFICIENT" value="0"/>
          </listOfParameters>
        </kineticLaw>
      </reaction>
      <reaction id="DMOCT" name="3-deoxy-manno-octulosonate cytidylyltransferase 174" reversible="false">
        <listOfReactants>
          <speciesReference species="ctp"/>
          <speciesReference species="kdo"/>
        </listOfReactants>
        <listOfProducts>
          <speciesReference species="ckdo"/>
          <speciesReference species="ppi"/>
        </listOfProducts>
        <kineticLaw>
          <math xmlns="http://www.w3.org/1998/Math/MathML">
            <apply>
              <ci> LOWER_BOUND </ci>
              <ci> UPPER_BOUND </ci>
            </apply>
          </math>
          <listOfParameters>
            <parameter id="LOWER_BOUND" value="0"/>
            <parameter id="UPPER_BOUND" value="10000"/>
            <parameter id="OBJECTIVE_COEFFICIENT" value="0"/>
          </listOfParameters>
        </kineticLaw>
      </reaction>
      <reaction id="DMPPS" name="1-hydroxy-2-methyl-2-(E)-butenyl 4-diphosphate reductase (dmpp) 175" reversible="false">
        <listOfReactants>
          <speciesReference species="h"/>
          <speciesReference species="h2mb4p"/>
          <speciesReference species="nadh"/>
        </listOfReactants>
        <listOfProducts>
          <speciesReference species="dmpp"/>
          <speciesReference species="h2o"/>
          <speciesReference species="nad"/>
        </listOfProducts>
        <kineticLaw>
          <math xmlns="http://www.w3.org/1998/Math/MathML">
            <apply>
              <ci> LOWER_BOUND </ci>
              <ci> UPPER_BOUND </ci>
            </apply>
          </math>
          <listOfParameters>
            <parameter id="LOWER_BOUND" value="0"/>
            <parameter id="UPPER_BOUND" value="10000"/>
            <parameter id="OBJECTIVE_COEFFICIENT" value="0"/>
          </listOfParameters>
        </kineticLaw>
      </reaction>
      <reaction id="DMUQ8M" name="3-demethylubiquinone-8 3-O-methyltransferase (ubiquinone 8) 176" reversible="false">
        <listOfReactants>
          <speciesReference species="amet"/>
          <speciesReference species="_2omhmb"/>
        </listOfReactants>
        <listOfProducts>
          <speciesReference species="ahcys"/>
          <speciesReference species="ubq8"/>
        </listOfProducts>
        <kineticLaw>
          <math xmlns="http://www.w3.org/1998/Math/MathML">
            <apply>
              <ci> LOWER_BOUND </ci>
              <ci> UPPER_BOUND </ci>
            </apply>
          </math>
          <listOfParameters>
            <parameter id="LOWER_BOUND" value="0"/>
            <parameter id="UPPER_BOUND" value="10000"/>
            <parameter id="OBJECTIVE_COEFFICIENT" value="0"/>
          </listOfParameters>
        </kineticLaw>
      </reaction>
      <reaction id="DOLPMT" name="Dolichyl-phosphate D-mannosyltransferase 177" reversible="false">
        <listOfReactants>
          <speciesReference species="dolp"/>
          <speciesReference species="gdpman"/>
        </listOfReactants>
        <listOfProducts>
          <speciesReference species="dolmanp"/>
          <speciesReference species="gdp"/>
        </listOfProducts>
        <kineticLaw>
          <math xmlns="http://www.w3.org/1998/Math/MathML">
            <apply>
              <ci> LOWER_BOUND </ci>
              <ci> UPPER_BOUND </ci>
            </apply>
          </math>
          <listOfParameters>
            <parameter id="LOWER_BOUND" value="0"/>
            <parameter id="UPPER_BOUND" value="10000"/>
            <parameter id="OBJECTIVE_COEFFICIENT" value="0"/>
          </listOfParameters>
        </kineticLaw>
      </reaction>
      <reaction id="DPCOAK" name="dephospho-CoA kinase 178" reversible="false">
        <listOfReactants>
          <speciesReference species="atp"/>
          <speciesReference species="dpcoa"/>
        </listOfReactants>
        <listOfProducts>
          <speciesReference species="adp"/>
          <speciesReference species="coa"/>
          <speciesReference species="h"/>
        </listOfProducts>
        <kineticLaw>
          <math xmlns="http://www.w3.org/1998/Math/MathML">
            <apply>
              <ci> LOWER_BOUND </ci>
              <ci> UPPER_BOUND </ci>
            </apply>
          </math>
          <listOfParameters>
            <parameter id="LOWER_BOUND" value="0"/>
            <parameter id="UPPER_BOUND" value="10000"/>
            <parameter id="OBJECTIVE_COEFFICIENT" value="0"/>
          </listOfParameters>
        </kineticLaw>
      </reaction>
      <reaction id="DPR" name="2-dehydropantoate 2-reductase 179" reversible="false">
        <listOfReactants>
          <speciesReference species="_2dhp"/>
          <speciesReference species="h"/>
          <speciesReference species="nadph"/>
        </listOfReactants>
        <listOfProducts>
          <speciesReference species="nadp"/>
          <speciesReference species="pant_R"/>
        </listOfProducts>
        <kineticLaw>
          <math xmlns="http://www.w3.org/1998/Math/MathML">
            <apply>
              <ci> LOWER_BOUND </ci>
              <ci> UPPER_BOUND </ci>
            </apply>
          </math>
          <listOfParameters>
            <parameter id="LOWER_BOUND" value="0"/>
            <parameter id="UPPER_BOUND" value="10000"/>
            <parameter id="OBJECTIVE_COEFFICIENT" value="0"/>
          </listOfParameters>
        </kineticLaw>
      </reaction>
      <reaction id="DTMPK" name="dTMP kinase 180">
        <listOfReactants>
          <speciesReference species="atp"/>
          <speciesReference species="dtmp"/>
        </listOfReactants>
        <listOfProducts>
          <speciesReference species="adp"/>
          <speciesReference species="dtdp"/>
        </listOfProducts>
        <kineticLaw>
          <math xmlns="http://www.w3.org/1998/Math/MathML">
            <apply>
              <ci> LOWER_BOUND </ci>
              <ci> UPPER_BOUND </ci>
            </apply>
          </math>
          <listOfParameters>
            <parameter id="LOWER_BOUND" value="-10000"/>
            <parameter id="UPPER_BOUND" value="10000"/>
            <parameter id="OBJECTIVE_COEFFICIENT" value="0"/>
          </listOfParameters>
        </kineticLaw>
      </reaction>
      <reaction id="DUTPDP" name="dUTP diphosphatase 181" reversible="false">
        <listOfReactants>
          <speciesReference species="h2o"/>
          <speciesReference species="dutp"/>
        </listOfReactants>
        <listOfProducts>
          <speciesReference species="h"/>
          <speciesReference species="ppi"/>
          <speciesReference species="dump"/>
        </listOfProducts>
        <kineticLaw>
          <math xmlns="http://www.w3.org/1998/Math/MathML">
            <apply>
              <ci> LOWER_BOUND </ci>
              <ci> UPPER_BOUND </ci>
            </apply>
          </math>
          <listOfParameters>
            <parameter id="LOWER_BOUND" value="0"/>
            <parameter id="UPPER_BOUND" value="10000"/>
            <parameter id="OBJECTIVE_COEFFICIENT" value="0"/>
          </listOfParameters>
        </kineticLaw>
      </reaction>
      <reaction id="DXPRI" name="1-deoxy-D-xylulose-5-phosphate reductoisomerase 182">
        <listOfReactants>
          <speciesReference species="dxyl5p"/>
          <speciesReference species="h"/>
          <speciesReference species="nadph"/>
        </listOfReactants>
        <listOfProducts>
          <speciesReference species="_2me4p"/>
          <speciesReference species="nadp"/>
        </listOfProducts>
        <kineticLaw>
          <math xmlns="http://www.w3.org/1998/Math/MathML">
            <apply>
              <ci> LOWER_BOUND </ci>
              <ci> UPPER_BOUND </ci>
            </apply>
          </math>
          <listOfParameters>
            <parameter id="LOWER_BOUND" value="-10000"/>
            <parameter id="UPPER_BOUND" value="10000"/>
            <parameter id="OBJECTIVE_COEFFICIENT" value="0"/>
          </listOfParameters>
        </kineticLaw>
      </reaction>
      <reaction id="DXPS" name="1-deoxy-D-xylulose 5-phosphate synthase 183" reversible="false">
        <listOfReactants>
          <speciesReference species="g3p"/>
          <speciesReference species="h"/>
          <speciesReference species="pyr"/>
        </listOfReactants>
        <listOfProducts>
          <speciesReference species="co2"/>
          <speciesReference species="dxyl5p"/>
        </listOfProducts>
        <kineticLaw>
          <math xmlns="http://www.w3.org/1998/Math/MathML">
            <apply>
              <ci> LOWER_BOUND </ci>
              <ci> UPPER_BOUND </ci>
            </apply>
          </math>
          <listOfParameters>
            <parameter id="LOWER_BOUND" value="0"/>
            <parameter id="UPPER_BOUND" value="10000"/>
            <parameter id="OBJECTIVE_COEFFICIENT" value="0"/>
          </listOfParameters>
        </kineticLaw>
      </reaction>
      <reaction id="EDTXS2" name="Endotoxin Synthesis (myristoyl transferase) 184" reversible="false">
        <listOfReactants>
          <speciesReference species="kdo2lipid4L"/>
          <speciesReference species="myrsACP"/>
        </listOfReactants>
        <listOfProducts>
          <speciesReference species="ACP"/>
          <speciesReference species="lipa"/>
        </listOfProducts>
        <kineticLaw>
          <math xmlns="http://www.w3.org/1998/Math/MathML">
            <apply>
              <ci> LOWER_BOUND </ci>
              <ci> UPPER_BOUND </ci>
            </apply>
          </math>
          <listOfParameters>
            <parameter id="LOWER_BOUND" value="0"/>
            <parameter id="UPPER_BOUND" value="10000"/>
            <parameter id="OBJECTIVE_COEFFICIENT" value="0"/>
          </listOfParameters>
        </kineticLaw>
      </reaction>
      <reaction id="EDTXS4" name="Endotoxin Synthesis (myristoyl transferase) 185" reversible="false">
        <listOfReactants>
          <speciesReference species="myrsACP"/>
          <speciesReference species="kdo2lipid4p"/>
        </listOfReactants>
        <listOfProducts>
          <speciesReference species="ACP"/>
          <speciesReference species="lipa_cold"/>
        </listOfProducts>
        <kineticLaw>
          <math xmlns="http://www.w3.org/1998/Math/MathML">
            <apply>
              <ci> LOWER_BOUND </ci>
              <ci> UPPER_BOUND </ci>
            </apply>
          </math>
          <listOfParameters>
            <parameter id="LOWER_BOUND" value="0"/>
            <parameter id="UPPER_BOUND" value="10000"/>
            <parameter id="OBJECTIVE_COEFFICIENT" value="0"/>
          </listOfParameters>
        </kineticLaw>
      </reaction>
      <reaction id="ENO" name="enolase 186">
        <listOfReactants>
          <speciesReference species="_2pg"/>
        </listOfReactants>
        <listOfProducts>
          <speciesReference species="h2o"/>
          <speciesReference species="pep"/>
        </listOfProducts>
        <kineticLaw>
          <math xmlns="http://www.w3.org/1998/Math/MathML">
            <apply>
              <ci> LOWER_BOUND </ci>
              <ci> UPPER_BOUND </ci>
            </apply>
          </math>
          <listOfParameters>
            <parameter id="LOWER_BOUND" value="-10000"/>
            <parameter id="UPPER_BOUND" value="10000"/>
            <parameter id="OBJECTIVE_COEFFICIENT" value="0"/>
          </listOfParameters>
        </kineticLaw>
      </reaction>
      <reaction id="EPPP" name="exopolyphosphatase 187" reversible="false">
        <listOfReactants>
          <speciesReference species="h2o"/>
          <speciesReference species="polypi"/>
        </listOfReactants>
        <listOfProducts>
          <speciesReference species="h"/>
          <speciesReference species="pi"/>
        </listOfProducts>
        <kineticLaw>
          <math xmlns="http://www.w3.org/1998/Math/MathML">
            <apply>
              <ci> LOWER_BOUND </ci>
              <ci> UPPER_BOUND </ci>
            </apply>
          </math>
          <listOfParameters>
            <parameter id="LOWER_BOUND" value="0"/>
            <parameter id="UPPER_BOUND" value="10000"/>
            <parameter id="OBJECTIVE_COEFFICIENT" value="0"/>
          </listOfParameters>
        </kineticLaw>
      </reaction>
      <reaction id="FACOAL140" name="fatty-acid--CoA ligase (tetradecanoate) 188">
        <listOfReactants>
          <speciesReference species="atp"/>
          <speciesReference species="coa"/>
          <speciesReference species="ttdca"/>
        </listOfReactants>
        <listOfProducts>
          <speciesReference species="amp"/>
          <speciesReference species="ppi"/>
          <speciesReference species="tdcoa"/>
        </listOfProducts>
        <kineticLaw>
          <math xmlns="http://www.w3.org/1998/Math/MathML">
            <apply>
              <ci> LOWER_BOUND </ci>
              <ci> UPPER_BOUND </ci>
            </apply>
          </math>
          <listOfParameters>
            <parameter id="LOWER_BOUND" value="-10000"/>
            <parameter id="UPPER_BOUND" value="10000"/>
            <parameter id="OBJECTIVE_COEFFICIENT" value="0"/>
          </listOfParameters>
        </kineticLaw>
      </reaction>
      <reaction id="FACOAL140_ISO_" name="fatty-acid--CoA ligase (Iso-C14to0) 189">
        <listOfReactants>
          <speciesReference species="atp"/>
          <speciesReference species="coa"/>
          <speciesReference species="fa1"/>
        </listOfReactants>
        <listOfProducts>
          <speciesReference species="amp"/>
          <speciesReference species="fa1coa"/>
          <speciesReference species="ppi"/>
        </listOfProducts>
        <kineticLaw>
          <math xmlns="http://www.w3.org/1998/Math/MathML">
            <apply>
              <ci> LOWER_BOUND </ci>
              <ci> UPPER_BOUND </ci>
            </apply>
          </math>
          <listOfParameters>
            <parameter id="LOWER_BOUND" value="-10000"/>
            <parameter id="UPPER_BOUND" value="10000"/>
            <parameter id="OBJECTIVE_COEFFICIENT" value="0"/>
          </listOfParameters>
        </kineticLaw>
      </reaction>
      <reaction id="FACOAL150_anteiso_" name="fatty-acid--CoA ligase (anteiso-C15to0) 190">
        <listOfReactants>
          <speciesReference species="atp"/>
          <speciesReference species="coa"/>
          <speciesReference species="fa4"/>
        </listOfReactants>
        <listOfProducts>
          <speciesReference species="amp"/>
          <speciesReference species="fa4coa"/>
          <speciesReference species="ppi"/>
        </listOfProducts>
        <kineticLaw>
          <math xmlns="http://www.w3.org/1998/Math/MathML">
            <apply>
              <ci> LOWER_BOUND </ci>
              <ci> UPPER_BOUND </ci>
            </apply>
          </math>
          <listOfParameters>
            <parameter id="LOWER_BOUND" value="-10000"/>
            <parameter id="UPPER_BOUND" value="10000"/>
            <parameter id="OBJECTIVE_COEFFICIENT" value="0"/>
          </listOfParameters>
        </kineticLaw>
      </reaction>
      <reaction id="FACOAL150_ISO_" name="fatty-acid--CoA ligase (Iso-C15to0) 191">
        <listOfReactants>
          <speciesReference species="atp"/>
          <speciesReference species="coa"/>
          <speciesReference species="fa3"/>
        </listOfReactants>
        <listOfProducts>
          <speciesReference species="amp"/>
          <speciesReference species="fa3coa"/>
          <speciesReference species="ppi"/>
        </listOfProducts>
        <kineticLaw>
          <math xmlns="http://www.w3.org/1998/Math/MathML">
            <apply>
              <ci> LOWER_BOUND </ci>
              <ci> UPPER_BOUND </ci>
            </apply>
          </math>
          <listOfParameters>
            <parameter id="LOWER_BOUND" value="-10000"/>
            <parameter id="UPPER_BOUND" value="10000"/>
            <parameter id="OBJECTIVE_COEFFICIENT" value="0"/>
          </listOfParameters>
        </kineticLaw>
      </reaction>
      <reaction id="FACOAL160_ISO_" name="fatty-acid--CoA ligase (Iso-C16to0) 192">
        <listOfReactants>
          <speciesReference species="atp"/>
          <speciesReference species="coa"/>
          <speciesReference species="fa6"/>
        </listOfReactants>
        <listOfProducts>
          <speciesReference species="amp"/>
          <speciesReference species="fa6coa"/>
          <speciesReference species="ppi"/>
        </listOfProducts>
        <kineticLaw>
          <math xmlns="http://www.w3.org/1998/Math/MathML">
            <apply>
              <ci> LOWER_BOUND </ci>
              <ci> UPPER_BOUND </ci>
            </apply>
          </math>
          <listOfParameters>
            <parameter id="LOWER_BOUND" value="-10000"/>
            <parameter id="UPPER_BOUND" value="10000"/>
            <parameter id="OBJECTIVE_COEFFICIENT" value="0"/>
          </listOfParameters>
        </kineticLaw>
      </reaction>
      <reaction id="FACOAL160i" name="fatty-acid--CoA ligase (hexadecanoate) 193" reversible="false">
        <listOfReactants>
          <speciesReference species="atp"/>
          <speciesReference species="coa"/>
          <speciesReference species="hdca"/>
        </listOfReactants>
        <listOfProducts>
          <speciesReference species="amp"/>
          <speciesReference species="pmtcoa"/>
          <speciesReference species="ppi"/>
        </listOfProducts>
        <kineticLaw>
          <math xmlns="http://www.w3.org/1998/Math/MathML">
            <apply>
              <ci> LOWER_BOUND </ci>
              <ci> UPPER_BOUND </ci>
            </apply>
          </math>
          <listOfParameters>
            <parameter id="LOWER_BOUND" value="0"/>
            <parameter id="UPPER_BOUND" value="10000"/>
            <parameter id="OBJECTIVE_COEFFICIENT" value="0"/>
          </listOfParameters>
        </kineticLaw>
      </reaction>
      <reaction id="FACOAL161_ISO_" name="fatty-acid--CoA ligase (Iso-C16to1) 194">
        <listOfReactants>
          <speciesReference species="atp"/>
          <speciesReference species="coa"/>
          <speciesReference species="fa5"/>
        </listOfReactants>
        <listOfProducts>
          <speciesReference species="amp"/>
          <speciesReference species="fa5coa"/>
          <speciesReference species="ppi"/>
        </listOfProducts>
        <kineticLaw>
          <math xmlns="http://www.w3.org/1998/Math/MathML">
            <apply>
              <ci> LOWER_BOUND </ci>
              <ci> UPPER_BOUND </ci>
            </apply>
          </math>
          <listOfParameters>
            <parameter id="LOWER_BOUND" value="-10000"/>
            <parameter id="UPPER_BOUND" value="10000"/>
            <parameter id="OBJECTIVE_COEFFICIENT" value="0"/>
          </listOfParameters>
        </kineticLaw>
      </reaction>
      <reaction id="FACOAL161i" name="fatty-acid--CoA ligase (hexadecenoate) 195" reversible="false">
        <listOfReactants>
          <speciesReference species="atp"/>
          <speciesReference species="coa"/>
          <speciesReference species="hdcea"/>
        </listOfReactants>
        <listOfProducts>
          <speciesReference species="amp"/>
          <speciesReference species="ppi"/>
          <speciesReference species="hdcoa"/>
        </listOfProducts>
        <kineticLaw>
          <math xmlns="http://www.w3.org/1998/Math/MathML">
            <apply>
              <ci> LOWER_BOUND </ci>
              <ci> UPPER_BOUND </ci>
            </apply>
          </math>
          <listOfParameters>
            <parameter id="LOWER_BOUND" value="0"/>
            <parameter id="UPPER_BOUND" value="10000"/>
            <parameter id="OBJECTIVE_COEFFICIENT" value="0"/>
          </listOfParameters>
        </kineticLaw>
      </reaction>
      <reaction id="FACOAL170_anteiso_" name="fatty-acid--CoA ligase (anteiso-C17to0) 196">
        <listOfReactants>
          <speciesReference species="atp"/>
          <speciesReference species="coa"/>
          <speciesReference species="fa12"/>
        </listOfReactants>
        <listOfProducts>
          <speciesReference species="amp"/>
          <speciesReference species="fa12coa"/>
          <speciesReference species="ppi"/>
        </listOfProducts>
        <kineticLaw>
          <math xmlns="http://www.w3.org/1998/Math/MathML">
            <apply>
              <ci> LOWER_BOUND </ci>
              <ci> UPPER_BOUND </ci>
            </apply>
          </math>
          <listOfParameters>
            <parameter id="LOWER_BOUND" value="-10000"/>
            <parameter id="UPPER_BOUND" value="10000"/>
            <parameter id="OBJECTIVE_COEFFICIENT" value="0"/>
          </listOfParameters>
        </kineticLaw>
      </reaction>
      <reaction id="FACOAL170_ISO_" name="fatty-acid--CoA ligase (Iso-C17to0) 197">
        <listOfReactants>
          <speciesReference species="atp"/>
          <speciesReference species="coa"/>
          <speciesReference species="fa11"/>
        </listOfReactants>
        <listOfProducts>
          <speciesReference species="amp"/>
          <speciesReference species="fa11coa"/>
          <speciesReference species="ppi"/>
        </listOfProducts>
        <kineticLaw>
          <math xmlns="http://www.w3.org/1998/Math/MathML">
            <apply>
              <ci> LOWER_BOUND </ci>
              <ci> UPPER_BOUND </ci>
            </apply>
          </math>
          <listOfParameters>
            <parameter id="LOWER_BOUND" value="-10000"/>
            <parameter id="UPPER_BOUND" value="10000"/>
            <parameter id="OBJECTIVE_COEFFICIENT" value="0"/>
          </listOfParameters>
        </kineticLaw>
      </reaction>
      <reaction id="FACOAL171_anteiso_" name="fatty-acid--CoA ligase (anteiso-C17to1) 198">
        <listOfReactants>
          <speciesReference species="atp"/>
          <speciesReference species="coa"/>
          <speciesReference species="fa10"/>
        </listOfReactants>
        <listOfProducts>
          <speciesReference species="amp"/>
          <speciesReference species="fa10coa"/>
          <speciesReference species="ppi"/>
        </listOfProducts>
        <kineticLaw>
          <math xmlns="http://www.w3.org/1998/Math/MathML">
            <apply>
              <ci> LOWER_BOUND </ci>
              <ci> UPPER_BOUND </ci>
            </apply>
          </math>
          <listOfParameters>
            <parameter id="LOWER_BOUND" value="-10000"/>
            <parameter id="UPPER_BOUND" value="10000"/>
            <parameter id="OBJECTIVE_COEFFICIENT" value="0"/>
          </listOfParameters>
        </kineticLaw>
      </reaction>
      <reaction id="FACOAL171_ISO_" name="fatty-acid--CoA ligase (Iso-C17to1) 199">
        <listOfReactants>
          <speciesReference species="atp"/>
          <speciesReference species="coa"/>
          <speciesReference species="fa9"/>
        </listOfReactants>
        <listOfProducts>
          <speciesReference species="amp"/>
          <speciesReference species="fa9coa"/>
          <speciesReference species="ppi"/>
        </listOfProducts>
        <kineticLaw>
          <math xmlns="http://www.w3.org/1998/Math/MathML">
            <apply>
              <ci> LOWER_BOUND </ci>
              <ci> UPPER_BOUND </ci>
            </apply>
          </math>
          <listOfParameters>
            <parameter id="LOWER_BOUND" value="-10000"/>
            <parameter id="UPPER_BOUND" value="10000"/>
            <parameter id="OBJECTIVE_COEFFICIENT" value="0"/>
          </listOfParameters>
        </kineticLaw>
      </reaction>
      <reaction id="FACOAL180i" name="fatty-acid--CoA ligase (octadecanoate) 200" reversible="false">
        <listOfReactants>
          <speciesReference species="atp"/>
          <speciesReference species="coa"/>
          <speciesReference species="ocdca"/>
        </listOfReactants>
        <listOfProducts>
          <speciesReference species="amp"/>
          <speciesReference species="ppi"/>
          <speciesReference species="strcoa"/>
        </listOfProducts>
        <kineticLaw>
          <math xmlns="http://www.w3.org/1998/Math/MathML">
            <apply>
              <ci> LOWER_BOUND </ci>
              <ci> UPPER_BOUND </ci>
            </apply>
          </math>
          <listOfParameters>
            <parameter id="LOWER_BOUND" value="0"/>
            <parameter id="UPPER_BOUND" value="10000"/>
            <parameter id="OBJECTIVE_COEFFICIENT" value="0"/>
          </listOfParameters>
        </kineticLaw>
      </reaction>
      <reaction id="FACOAL181i" name="fatty-acid--CoA ligase (octadecenoate) 201" reversible="false">
        <listOfReactants>
          <speciesReference species="atp"/>
          <speciesReference species="coa"/>
          <speciesReference species="ocdcea"/>
        </listOfReactants>
        <listOfProducts>
          <speciesReference species="amp"/>
          <speciesReference species="ppi"/>
          <speciesReference species="odecoa"/>
        </listOfProducts>
        <kineticLaw>
          <math xmlns="http://www.w3.org/1998/Math/MathML">
            <apply>
              <ci> LOWER_BOUND </ci>
              <ci> UPPER_BOUND </ci>
            </apply>
          </math>
          <listOfParameters>
            <parameter id="LOWER_BOUND" value="0"/>
            <parameter id="UPPER_BOUND" value="10000"/>
            <parameter id="OBJECTIVE_COEFFICIENT" value="0"/>
          </listOfParameters>
        </kineticLaw>
      </reaction>
      <reaction id="FBA" name="fructose-bisphosphate aldolase 202">
        <listOfReactants>
          <speciesReference species="fdp"/>
        </listOfReactants>
        <listOfProducts>
          <speciesReference species="dhap"/>
          <speciesReference species="g3p"/>
        </listOfProducts>
        <kineticLaw>
          <math xmlns="http://www.w3.org/1998/Math/MathML">
            <apply>
              <ci> LOWER_BOUND </ci>
              <ci> UPPER_BOUND </ci>
            </apply>
          </math>
          <listOfParameters>
            <parameter id="LOWER_BOUND" value="-10000"/>
            <parameter id="UPPER_BOUND" value="10000"/>
            <parameter id="OBJECTIVE_COEFFICIENT" value="0"/>
          </listOfParameters>
        </kineticLaw>
      </reaction>
      <reaction id="FBP" name="fructose-bisphosphatase 203" reversible="false">
        <listOfReactants>
          <speciesReference species="fdp"/>
          <speciesReference species="h2o"/>
        </listOfReactants>
        <listOfProducts>
          <speciesReference species="f6p"/>
          <speciesReference species="pi"/>
        </listOfProducts>
        <kineticLaw>
          <math xmlns="http://www.w3.org/1998/Math/MathML">
            <apply>
              <ci> LOWER_BOUND </ci>
              <ci> UPPER_BOUND </ci>
            </apply>
          </math>
          <listOfParameters>
            <parameter id="LOWER_BOUND" value="0"/>
            <parameter id="UPPER_BOUND" value="10000"/>
            <parameter id="OBJECTIVE_COEFFICIENT" value="0"/>
          </listOfParameters>
        </kineticLaw>
      </reaction>
      <reaction id="FCLT" name="Heme B synthesis reaction 204" reversible="false">
        <listOfReactants>
          <speciesReference species="fe2"/>
          <speciesReference species="ppp9"/>
        </listOfReactants>
        <listOfProducts>
          <speciesReference species="h"/>
          <speciesReference species="pheme"/>
        </listOfProducts>
        <kineticLaw>
          <math xmlns="http://www.w3.org/1998/Math/MathML">
            <apply>
              <ci> LOWER_BOUND </ci>
              <ci> UPPER_BOUND </ci>
            </apply>
          </math>
          <listOfParameters>
            <parameter id="LOWER_BOUND" value="0"/>
            <parameter id="UPPER_BOUND" value="10000"/>
            <parameter id="OBJECTIVE_COEFFICIENT" value="0"/>
          </listOfParameters>
        </kineticLaw>
      </reaction>
      <reaction id="FDH5" name="Formate Dehydrogenase (menaquinone-7to 2 protons) 205" reversible="false">
        <listOfReactants>
          <speciesReference species="for"/>
          <speciesReference species="h" stoichiometry="3"/>
          <speciesReference species="mqn7"/>
        </listOfReactants>
        <listOfProducts>
          <speciesReference species="co2"/>
          <speciesReference species="mql7"/>
          <speciesReference species="h_e" stoichiometry="2"/>
        </listOfProducts>
        <kineticLaw>
          <math xmlns="http://www.w3.org/1998/Math/MathML">
            <apply>
              <ci> LOWER_BOUND </ci>
              <ci> UPPER_BOUND </ci>
            </apply>
          </math>
          <listOfParameters>
            <parameter id="LOWER_BOUND" value="0"/>
            <parameter id="UPPER_BOUND" value="10000"/>
            <parameter id="OBJECTIVE_COEFFICIENT" value="0"/>
          </listOfParameters>
        </kineticLaw>
      </reaction>
      <reaction id="FE2abc" name="iron (II) transport via ABC system 206" reversible="false">
        <listOfReactants>
          <speciesReference species="atp"/>
          <speciesReference species="h2o"/>
          <speciesReference species="fe2_e"/>
        </listOfReactants>
        <listOfProducts>
          <speciesReference species="adp"/>
          <speciesReference species="fe2"/>
          <speciesReference species="h"/>
          <speciesReference species="pi"/>
        </listOfProducts>
        <kineticLaw>
          <math xmlns="http://www.w3.org/1998/Math/MathML">
            <apply>
              <ci> LOWER_BOUND </ci>
              <ci> UPPER_BOUND </ci>
            </apply>
          </math>
          <listOfParameters>
            <parameter id="LOWER_BOUND" value="0"/>
            <parameter id="UPPER_BOUND" value="10000"/>
            <parameter id="OBJECTIVE_COEFFICIENT" value="0"/>
          </listOfParameters>
        </kineticLaw>
      </reaction>
      <reaction id="FERCYT" name="Fe (III) Reductaseto G sulfurreducens 207" reversible="false">
        <listOfReactants>
          <speciesReference species="focytcc"/>
          <speciesReference species="fe3_e"/>
        </listOfReactants>
        <listOfProducts>
          <speciesReference species="ficytcc"/>
          <speciesReference species="fe2_e"/>
        </listOfProducts>
        <kineticLaw>
          <math xmlns="http://www.w3.org/1998/Math/MathML">
            <apply>
              <ci> LOWER_BOUND </ci>
              <ci> UPPER_BOUND </ci>
            </apply>
          </math>
          <listOfParameters>
            <parameter id="LOWER_BOUND" value="0"/>
            <parameter id="UPPER_BOUND" value="10000"/>
            <parameter id="OBJECTIVE_COEFFICIENT" value="0"/>
          </listOfParameters>
        </kineticLaw>
      </reaction>
      <reaction id="FMETTRS" name="Methionyl-tRNA formyltransferase 208" reversible="false">
        <listOfReactants>
          <speciesReference species="_10fthf"/>
          <speciesReference species="mettrna"/>
        </listOfReactants>
        <listOfProducts>
          <speciesReference species="fmettrna"/>
          <speciesReference species="thf"/>
        </listOfProducts>
        <kineticLaw>
          <math xmlns="http://www.w3.org/1998/Math/MathML">
            <apply>
              <ci> LOWER_BOUND </ci>
              <ci> UPPER_BOUND </ci>
            </apply>
          </math>
          <listOfParameters>
            <parameter id="LOWER_BOUND" value="0"/>
            <parameter id="UPPER_BOUND" value="10000"/>
            <parameter id="OBJECTIVE_COEFFICIENT" value="0"/>
          </listOfParameters>
        </kineticLaw>
      </reaction>
      <reaction id="FMNAT" name="FMN adenylyltransferase 209" reversible="false">
        <listOfReactants>
          <speciesReference species="atp"/>
          <speciesReference species="fmn"/>
          <speciesReference species="h"/>
        </listOfReactants>
        <listOfProducts>
          <speciesReference species="fad"/>
          <speciesReference species="ppi"/>
        </listOfProducts>
        <kineticLaw>
          <math xmlns="http://www.w3.org/1998/Math/MathML">
            <apply>
              <ci> LOWER_BOUND </ci>
              <ci> UPPER_BOUND </ci>
            </apply>
          </math>
          <listOfParameters>
            <parameter id="LOWER_BOUND" value="0"/>
            <parameter id="UPPER_BOUND" value="10000"/>
            <parameter id="OBJECTIVE_COEFFICIENT" value="0"/>
          </listOfParameters>
        </kineticLaw>
      </reaction>
      <reaction id="FNOR" name="ferredoxin-NADP reductase 210">
        <listOfReactants>
          <speciesReference species="h"/>
          <speciesReference species="nadp"/>
          <speciesReference species="fdxr_4_2"/>
        </listOfReactants>
        <listOfProducts>
          <speciesReference species="nadph"/>
          <speciesReference species="fdxo_4_2"/>
        </listOfProducts>
        <kineticLaw>
          <math xmlns="http://www.w3.org/1998/Math/MathML">
            <apply>
              <ci> LOWER_BOUND </ci>
              <ci> UPPER_BOUND </ci>
            </apply>
          </math>
          <listOfParameters>
            <parameter id="LOWER_BOUND" value="-10000"/>
            <parameter id="UPPER_BOUND" value="10000"/>
            <parameter id="OBJECTIVE_COEFFICIENT" value="0"/>
          </listOfParameters>
        </kineticLaw>
      </reaction>
      <reaction id="FORt2" name="formate transport in via proton symport 211">
        <listOfReactants>
          <speciesReference species="for_e"/>
          <speciesReference species="h_e"/>
        </listOfReactants>
        <listOfProducts>
          <speciesReference species="for"/>
          <speciesReference species="h"/>
        </listOfProducts>
        <kineticLaw>
          <math xmlns="http://www.w3.org/1998/Math/MathML">
            <apply>
              <ci> LOWER_BOUND </ci>
              <ci> UPPER_BOUND </ci>
            </apply>
          </math>
          <listOfParameters>
            <parameter id="LOWER_BOUND" value="-10000"/>
            <parameter id="UPPER_BOUND" value="10000"/>
            <parameter id="OBJECTIVE_COEFFICIENT" value="0"/>
          </listOfParameters>
        </kineticLaw>
      </reaction>
      <reaction id="FRD5" name="succinate dehydrogenase (menaquinone 7) 212">
        <listOfReactants>
          <speciesReference species="mqn7"/>
          <speciesReference species="succ"/>
        </listOfReactants>
        <listOfProducts>
          <speciesReference species="fum"/>
          <speciesReference species="mql7"/>
        </listOfProducts>
        <kineticLaw>
          <math xmlns="http://www.w3.org/1998/Math/MathML">
            <apply>
              <ci> LOWER_BOUND </ci>
              <ci> UPPER_BOUND </ci>
            </apply>
          </math>
          <listOfParameters>
            <parameter id="LOWER_BOUND" value="-10000"/>
            <parameter id="UPPER_BOUND" value="10000"/>
            <parameter id="OBJECTIVE_COEFFICIENT" value="0"/>
          </listOfParameters>
        </kineticLaw>
      </reaction>
      <reaction id="FRTT" name="farnesyltranstransferase 213" reversible="false">
        <listOfReactants>
          <speciesReference species="frdp"/>
          <speciesReference species="ipdp"/>
        </listOfReactants>
        <listOfProducts>
          <speciesReference species="ggdp"/>
          <speciesReference species="ppi"/>
        </listOfProducts>
        <kineticLaw>
          <math xmlns="http://www.w3.org/1998/Math/MathML">
            <apply>
              <ci> LOWER_BOUND </ci>
              <ci> UPPER_BOUND </ci>
            </apply>
          </math>
          <listOfParameters>
            <parameter id="LOWER_BOUND" value="0"/>
            <parameter id="UPPER_BOUND" value="10000"/>
            <parameter id="OBJECTIVE_COEFFICIENT" value="0"/>
          </listOfParameters>
        </kineticLaw>
      </reaction>
      <reaction id="FTHFCL" name="5-formyltetrahydrofolate cyclo-ligase 214" reversible="false">
        <listOfReactants>
          <speciesReference species="_5fothf"/>
          <speciesReference species="atp"/>
        </listOfReactants>
        <listOfProducts>
          <speciesReference species="adp"/>
          <speciesReference species="methf"/>
          <speciesReference species="pi"/>
        </listOfProducts>
        <kineticLaw>
          <math xmlns="http://www.w3.org/1998/Math/MathML">
            <apply>
              <ci> LOWER_BOUND </ci>
              <ci> UPPER_BOUND </ci>
            </apply>
          </math>
          <listOfParameters>
            <parameter id="LOWER_BOUND" value="0"/>
            <parameter id="UPPER_BOUND" value="10000"/>
            <parameter id="OBJECTIVE_COEFFICIENT" value="0"/>
          </listOfParameters>
        </kineticLaw>
      </reaction>
      <reaction id="FUM" name="fumarase 215">
        <listOfReactants>
          <speciesReference species="fum"/>
          <speciesReference species="h2o"/>
        </listOfReactants>
        <listOfProducts>
          <speciesReference species="mal_L"/>
        </listOfProducts>
        <kineticLaw>
          <math xmlns="http://www.w3.org/1998/Math/MathML">
            <apply>
              <ci> LOWER_BOUND </ci>
              <ci> UPPER_BOUND </ci>
            </apply>
          </math>
          <listOfParameters>
            <parameter id="LOWER_BOUND" value="-10000"/>
            <parameter id="UPPER_BOUND" value="10000"/>
            <parameter id="OBJECTIVE_COEFFICIENT" value="0"/>
          </listOfParameters>
        </kineticLaw>
      </reaction>
      <reaction id="G1Dx" name="glucose 1-dehydrogenase (NAD) 216" reversible="false">
        <listOfReactants>
          <speciesReference species="glc_D"/>
          <speciesReference species="nad"/>
        </listOfReactants>
        <listOfProducts>
          <speciesReference species="g15lac"/>
          <speciesReference species="h"/>
          <speciesReference species="nadh"/>
        </listOfProducts>
        <kineticLaw>
          <math xmlns="http://www.w3.org/1998/Math/MathML">
            <apply>
              <ci> LOWER_BOUND </ci>
              <ci> UPPER_BOUND </ci>
            </apply>
          </math>
          <listOfParameters>
            <parameter id="LOWER_BOUND" value="0"/>
            <parameter id="UPPER_BOUND" value="10000"/>
            <parameter id="OBJECTIVE_COEFFICIENT" value="0"/>
          </listOfParameters>
        </kineticLaw>
      </reaction>
      <reaction id="G1Dy" name="glucose 1-dehydrogenase (NADP) 217" reversible="false">
        <listOfReactants>
          <speciesReference species="glc_D"/>
          <speciesReference species="nadp"/>
        </listOfReactants>
        <listOfProducts>
          <speciesReference species="g15lac"/>
          <speciesReference species="h"/>
          <speciesReference species="nadph"/>
        </listOfProducts>
        <kineticLaw>
          <math xmlns="http://www.w3.org/1998/Math/MathML">
            <apply>
              <ci> LOWER_BOUND </ci>
              <ci> UPPER_BOUND </ci>
            </apply>
          </math>
          <listOfParameters>
            <parameter id="LOWER_BOUND" value="0"/>
            <parameter id="UPPER_BOUND" value="10000"/>
            <parameter id="OBJECTIVE_COEFFICIENT" value="0"/>
          </listOfParameters>
        </kineticLaw>
      </reaction>
      <reaction id="G1PACT" name="glucosamine-1-phosphate N-acetyltransferase 218" reversible="false">
        <listOfReactants>
          <speciesReference species="accoa"/>
          <speciesReference species="gam1p"/>
        </listOfReactants>
        <listOfProducts>
          <speciesReference species="acgam1p"/>
          <speciesReference species="coa"/>
          <speciesReference species="h"/>
        </listOfProducts>
        <kineticLaw>
          <math xmlns="http://www.w3.org/1998/Math/MathML">
            <apply>
              <ci> LOWER_BOUND </ci>
              <ci> UPPER_BOUND </ci>
            </apply>
          </math>
          <listOfParameters>
            <parameter id="LOWER_BOUND" value="0"/>
            <parameter id="UPPER_BOUND" value="10000"/>
            <parameter id="OBJECTIVE_COEFFICIENT" value="0"/>
          </listOfParameters>
        </kineticLaw>
      </reaction>
      <reaction id="G1PTMT" name="glucose-1-phosphate thymidylyltransferase 219" reversible="false">
        <listOfReactants>
          <speciesReference species="dttp"/>
          <speciesReference species="g1p"/>
          <speciesReference species="h"/>
        </listOfReactants>
        <listOfProducts>
          <speciesReference species="dtdpglc"/>
          <speciesReference species="ppi"/>
        </listOfProducts>
        <kineticLaw>
          <math xmlns="http://www.w3.org/1998/Math/MathML">
            <apply>
              <ci> LOWER_BOUND </ci>
              <ci> UPPER_BOUND </ci>
            </apply>
          </math>
          <listOfParameters>
            <parameter id="LOWER_BOUND" value="0"/>
            <parameter id="UPPER_BOUND" value="10000"/>
            <parameter id="OBJECTIVE_COEFFICIENT" value="0"/>
          </listOfParameters>
        </kineticLaw>
      </reaction>
      <reaction id="G1SAT" name="glutamate-1-semialdehyde aminotransferase 220">
        <listOfReactants>
          <speciesReference species="glu1sa"/>
        </listOfReactants>
        <listOfProducts>
          <speciesReference species="_5aop"/>
        </listOfProducts>
        <kineticLaw>
          <math xmlns="http://www.w3.org/1998/Math/MathML">
            <apply>
              <ci> LOWER_BOUND </ci>
              <ci> UPPER_BOUND </ci>
            </apply>
          </math>
          <listOfParameters>
            <parameter id="LOWER_BOUND" value="-10000"/>
            <parameter id="UPPER_BOUND" value="10000"/>
            <parameter id="OBJECTIVE_COEFFICIENT" value="0"/>
          </listOfParameters>
        </kineticLaw>
      </reaction>
      <reaction id="G3PD1" name="glycerol-3-phosphate dehydrogenase (NAD) 221">
        <listOfReactants>
          <speciesReference species="glyc3p"/>
          <speciesReference species="nad"/>
        </listOfReactants>
        <listOfProducts>
          <speciesReference species="dhap"/>
          <speciesReference species="h"/>
          <speciesReference species="nadh"/>
        </listOfProducts>
        <kineticLaw>
          <math xmlns="http://www.w3.org/1998/Math/MathML">
            <apply>
              <ci> LOWER_BOUND </ci>
              <ci> UPPER_BOUND </ci>
            </apply>
          </math>
          <listOfParameters>
            <parameter id="LOWER_BOUND" value="-10000"/>
            <parameter id="UPPER_BOUND" value="10000"/>
            <parameter id="OBJECTIVE_COEFFICIENT" value="0"/>
          </listOfParameters>
        </kineticLaw>
      </reaction>
      <reaction id="G3PD2" name="glycerol-3-phosphate dehydrogenase (NADP) 222">
        <listOfReactants>
          <speciesReference species="glyc3p"/>
          <speciesReference species="nadp"/>
        </listOfReactants>
        <listOfProducts>
          <speciesReference species="dhap"/>
          <speciesReference species="h"/>
          <speciesReference species="nadph"/>
        </listOfProducts>
        <kineticLaw>
          <math xmlns="http://www.w3.org/1998/Math/MathML">
            <apply>
              <ci> LOWER_BOUND </ci>
              <ci> UPPER_BOUND </ci>
            </apply>
          </math>
          <listOfParameters>
            <parameter id="LOWER_BOUND" value="-10000"/>
            <parameter id="UPPER_BOUND" value="10000"/>
            <parameter id="OBJECTIVE_COEFFICIENT" value="0"/>
          </listOfParameters>
        </kineticLaw>
      </reaction>
      <reaction id="G3PD4" name="glycerol-3-phosphate dehydrogenase (menaquinone 7) 223" reversible="false">
        <listOfReactants>
          <speciesReference species="glyc3p"/>
          <speciesReference species="mqn7"/>
        </listOfReactants>
        <listOfProducts>
          <speciesReference species="dhap"/>
          <speciesReference species="mql7"/>
        </listOfProducts>
        <kineticLaw>
          <math xmlns="http://www.w3.org/1998/Math/MathML">
            <apply>
              <ci> LOWER_BOUND </ci>
              <ci> UPPER_BOUND </ci>
            </apply>
          </math>
          <listOfParameters>
            <parameter id="LOWER_BOUND" value="0"/>
            <parameter id="UPPER_BOUND" value="10000"/>
            <parameter id="OBJECTIVE_COEFFICIENT" value="0"/>
          </listOfParameters>
        </kineticLaw>
      </reaction>
      <reaction id="G5SADs" name="L-glutamate 5-semialdehyde dehydratase (spontaneous) 224">
        <listOfReactants>
          <speciesReference species="glu5sa"/>
        </listOfReactants>
        <listOfProducts>
          <speciesReference species="_1pyr5c"/>
          <speciesReference species="h"/>
          <speciesReference species="h2o"/>
        </listOfProducts>
        <kineticLaw>
          <math xmlns="http://www.w3.org/1998/Math/MathML">
            <apply>
              <ci> LOWER_BOUND </ci>
              <ci> UPPER_BOUND </ci>
            </apply>
          </math>
          <listOfParameters>
            <parameter id="LOWER_BOUND" value="-10000"/>
            <parameter id="UPPER_BOUND" value="10000"/>
            <parameter id="OBJECTIVE_COEFFICIENT" value="0"/>
          </listOfParameters>
        </kineticLaw>
      </reaction>
      <reaction id="G5SD" name="glutamate-5-semialdehyde dehydrogenase 225" reversible="false">
        <listOfReactants>
          <speciesReference species="glu5p"/>
          <speciesReference species="h"/>
          <speciesReference species="nadph"/>
        </listOfReactants>
        <listOfProducts>
          <speciesReference species="glu5sa"/>
          <speciesReference species="nadp"/>
          <speciesReference species="pi"/>
        </listOfProducts>
        <kineticLaw>
          <math xmlns="http://www.w3.org/1998/Math/MathML">
            <apply>
              <ci> LOWER_BOUND </ci>
              <ci> UPPER_BOUND </ci>
            </apply>
          </math>
          <listOfParameters>
            <parameter id="LOWER_BOUND" value="0"/>
            <parameter id="UPPER_BOUND" value="10000"/>
            <parameter id="OBJECTIVE_COEFFICIENT" value="0"/>
          </listOfParameters>
        </kineticLaw>
      </reaction>
      <reaction id="GALT" name="galactose-1-phosphate uridylyltransferase 226">
        <listOfReactants>
          <speciesReference species="gal1p"/>
          <speciesReference species="h"/>
          <speciesReference species="utp"/>
        </listOfReactants>
        <listOfProducts>
          <speciesReference species="ppi"/>
          <speciesReference species="udpgal"/>
        </listOfProducts>
        <kineticLaw>
          <math xmlns="http://www.w3.org/1998/Math/MathML">
            <apply>
              <ci> LOWER_BOUND </ci>
              <ci> UPPER_BOUND </ci>
            </apply>
          </math>
          <listOfParameters>
            <parameter id="LOWER_BOUND" value="-10000"/>
            <parameter id="UPPER_BOUND" value="10000"/>
            <parameter id="OBJECTIVE_COEFFICIENT" value="0"/>
          </listOfParameters>
        </kineticLaw>
      </reaction>
      <reaction id="GALU" name="UTP-glucose-1-phosphate uridylyltransferase 227">
        <listOfReactants>
          <speciesReference species="g1p"/>
          <speciesReference species="h"/>
          <speciesReference species="utp"/>
        </listOfReactants>
        <listOfProducts>
          <speciesReference species="ppi"/>
          <speciesReference species="udpg"/>
        </listOfProducts>
        <kineticLaw>
          <math xmlns="http://www.w3.org/1998/Math/MathML">
            <apply>
              <ci> LOWER_BOUND </ci>
              <ci> UPPER_BOUND </ci>
            </apply>
          </math>
          <listOfParameters>
            <parameter id="LOWER_BOUND" value="-10000"/>
            <parameter id="UPPER_BOUND" value="10000"/>
            <parameter id="OBJECTIVE_COEFFICIENT" value="0"/>
          </listOfParameters>
        </kineticLaw>
      </reaction>
      <reaction id="GAPD" name="glyceraldehyde-3-phosphate dehydrogenase (NAD) 228">
        <listOfReactants>
          <speciesReference species="g3p"/>
          <speciesReference species="nad"/>
          <speciesReference species="pi"/>
        </listOfReactants>
        <listOfProducts>
          <speciesReference species="_13dpg"/>
          <speciesReference species="h"/>
          <speciesReference species="nadh"/>
        </listOfProducts>
        <kineticLaw>
          <math xmlns="http://www.w3.org/1998/Math/MathML">
            <apply>
              <ci> LOWER_BOUND </ci>
              <ci> UPPER_BOUND </ci>
            </apply>
          </math>
          <listOfParameters>
            <parameter id="LOWER_BOUND" value="-10000"/>
            <parameter id="UPPER_BOUND" value="10000"/>
            <parameter id="OBJECTIVE_COEFFICIENT" value="0"/>
          </listOfParameters>
        </kineticLaw>
      </reaction>
      <reaction id="GAPDy1" name="glyceraldehyde-3-phosphate dehydrogenase (NADP) 229" reversible="false">
        <listOfReactants>
          <speciesReference species="g3p"/>
          <speciesReference species="h2o"/>
          <speciesReference species="nadp"/>
        </listOfReactants>
        <listOfProducts>
          <speciesReference species="_3pg"/>
          <speciesReference species="h" stoichiometry="2"/>
          <speciesReference species="nadph"/>
        </listOfProducts>
        <kineticLaw>
          <math xmlns="http://www.w3.org/1998/Math/MathML">
            <apply>
              <ci> LOWER_BOUND </ci>
              <ci> UPPER_BOUND </ci>
            </apply>
          </math>
          <listOfParameters>
            <parameter id="LOWER_BOUND" value="0"/>
            <parameter id="UPPER_BOUND" value="10000"/>
            <parameter id="OBJECTIVE_COEFFICIENT" value="0"/>
          </listOfParameters>
        </kineticLaw>
      </reaction>
      <reaction id="GARFT" name="phosphoribosylglycinamide formyltransferase 230">
        <listOfReactants>
          <speciesReference species="_10fthf"/>
          <speciesReference species="gar"/>
        </listOfReactants>
        <listOfProducts>
          <speciesReference species="fgam"/>
          <speciesReference species="h"/>
          <speciesReference species="thf"/>
        </listOfProducts>
        <kineticLaw>
          <math xmlns="http://www.w3.org/1998/Math/MathML">
            <apply>
              <ci> LOWER_BOUND </ci>
              <ci> UPPER_BOUND </ci>
            </apply>
          </math>
          <listOfParameters>
            <parameter id="LOWER_BOUND" value="-10000"/>
            <parameter id="UPPER_BOUND" value="10000"/>
            <parameter id="OBJECTIVE_COEFFICIENT" value="0"/>
          </listOfParameters>
        </kineticLaw>
      </reaction>
      <reaction id="GCCa" name="part of glycine-cleavage complex 231" reversible="false">
        <listOfReactants>
          <speciesReference species="gly"/>
          <speciesReference species="h"/>
          <speciesReference species="lpro"/>
        </listOfReactants>
        <listOfProducts>
          <speciesReference species="alpro"/>
          <speciesReference species="co2"/>
        </listOfProducts>
        <kineticLaw>
          <math xmlns="http://www.w3.org/1998/Math/MathML">
            <apply>
              <ci> LOWER_BOUND </ci>
              <ci> UPPER_BOUND </ci>
            </apply>
          </math>
          <listOfParameters>
            <parameter id="LOWER_BOUND" value="0"/>
            <parameter id="UPPER_BOUND" value="10000"/>
            <parameter id="OBJECTIVE_COEFFICIENT" value="0"/>
          </listOfParameters>
        </kineticLaw>
      </reaction>
      <reaction id="GCCb" name="part of glycine cleavage complex 232" reversible="false">
        <listOfReactants>
          <speciesReference species="alpro"/>
          <speciesReference species="thf"/>
        </listOfReactants>
        <listOfProducts>
          <speciesReference species="dhlpro"/>
          <speciesReference species="mlthf"/>
          <speciesReference species="nh4"/>
        </listOfProducts>
        <kineticLaw>
          <math xmlns="http://www.w3.org/1998/Math/MathML">
            <apply>
              <ci> LOWER_BOUND </ci>
              <ci> UPPER_BOUND </ci>
            </apply>
          </math>
          <listOfParameters>
            <parameter id="LOWER_BOUND" value="0"/>
            <parameter id="UPPER_BOUND" value="10000"/>
            <parameter id="OBJECTIVE_COEFFICIENT" value="0"/>
          </listOfParameters>
        </kineticLaw>
      </reaction>
      <reaction id="GCCc" name="part of glycine-cleavage complex 233" reversible="false">
        <listOfReactants>
          <speciesReference species="dhlpro"/>
          <speciesReference species="nad"/>
        </listOfReactants>
        <listOfProducts>
          <speciesReference species="h"/>
          <speciesReference species="nadh"/>
          <speciesReference species="lpro"/>
        </listOfProducts>
        <kineticLaw>
          <math xmlns="http://www.w3.org/1998/Math/MathML">
            <apply>
              <ci> LOWER_BOUND </ci>
              <ci> UPPER_BOUND </ci>
            </apply>
          </math>
          <listOfParameters>
            <parameter id="LOWER_BOUND" value="0"/>
            <parameter id="UPPER_BOUND" value="10000"/>
            <parameter id="OBJECTIVE_COEFFICIENT" value="0"/>
          </listOfParameters>
        </kineticLaw>
      </reaction>
      <reaction id="GDMANE" name="GDP-4-dehydro-6-deoxy-D-mannose epimerase 234">
        <listOfReactants>
          <speciesReference species="gdpddm"/>
        </listOfReactants>
        <listOfProducts>
          <speciesReference species="gdpofuc"/>
        </listOfProducts>
        <kineticLaw>
          <math xmlns="http://www.w3.org/1998/Math/MathML">
            <apply>
              <ci> LOWER_BOUND </ci>
              <ci> UPPER_BOUND </ci>
            </apply>
          </math>
          <listOfParameters>
            <parameter id="LOWER_BOUND" value="-10000"/>
            <parameter id="UPPER_BOUND" value="10000"/>
            <parameter id="OBJECTIVE_COEFFICIENT" value="0"/>
          </listOfParameters>
        </kineticLaw>
      </reaction>
      <reaction id="GDPMD" name="GDPmannose 4,6-dehydratase 235" reversible="false">
        <listOfReactants>
          <speciesReference species="gdpman"/>
        </listOfReactants>
        <listOfProducts>
          <speciesReference species="gdpddm"/>
          <speciesReference species="h2o"/>
        </listOfProducts>
        <kineticLaw>
          <math xmlns="http://www.w3.org/1998/Math/MathML">
            <apply>
              <ci> LOWER_BOUND </ci>
              <ci> UPPER_BOUND </ci>
            </apply>
          </math>
          <listOfParameters>
            <parameter id="LOWER_BOUND" value="0"/>
            <parameter id="UPPER_BOUND" value="10000"/>
            <parameter id="OBJECTIVE_COEFFICIENT" value="0"/>
          </listOfParameters>
        </kineticLaw>
      </reaction>
      <reaction id="GF6PTA" name="glutamine-fructose-6-phosphate transaminase 236" reversible="false">
        <listOfReactants>
          <speciesReference species="f6p"/>
          <speciesReference species="gln_L"/>
        </listOfReactants>
        <listOfProducts>
          <speciesReference species="gam6p"/>
          <speciesReference species="glu_L"/>
        </listOfProducts>
        <kineticLaw>
          <math xmlns="http://www.w3.org/1998/Math/MathML">
            <apply>
              <ci> LOWER_BOUND </ci>
              <ci> UPPER_BOUND </ci>
            </apply>
          </math>
          <listOfParameters>
            <parameter id="LOWER_BOUND" value="0"/>
            <parameter id="UPPER_BOUND" value="10000"/>
            <parameter id="OBJECTIVE_COEFFICIENT" value="0"/>
          </listOfParameters>
        </kineticLaw>
      </reaction>
      <reaction id="GGTT" name="geranylgeranyltranstransferase 237" reversible="false">
        <listOfReactants>
          <speciesReference species="ggdp"/>
          <speciesReference species="ipdp"/>
        </listOfReactants>
        <listOfProducts>
          <speciesReference species="pendp"/>
          <speciesReference species="ppi"/>
        </listOfProducts>
        <kineticLaw>
          <math xmlns="http://www.w3.org/1998/Math/MathML">
            <apply>
              <ci> LOWER_BOUND </ci>
              <ci> UPPER_BOUND </ci>
            </apply>
          </math>
          <listOfParameters>
            <parameter id="LOWER_BOUND" value="0"/>
            <parameter id="UPPER_BOUND" value="10000"/>
            <parameter id="OBJECTIVE_COEFFICIENT" value="0"/>
          </listOfParameters>
        </kineticLaw>
      </reaction>
      <reaction id="GHMT" name="glycine hydroxymethyltransferase 238">
        <listOfReactants>
          <speciesReference species="ser_L"/>
          <speciesReference species="thf"/>
        </listOfReactants>
        <listOfProducts>
          <speciesReference species="gly"/>
          <speciesReference species="h2o"/>
          <speciesReference species="mlthf"/>
        </listOfProducts>
        <kineticLaw>
          <math xmlns="http://www.w3.org/1998/Math/MathML">
            <apply>
              <ci> LOWER_BOUND </ci>
              <ci> UPPER_BOUND </ci>
            </apply>
          </math>
          <listOfParameters>
            <parameter id="LOWER_BOUND" value="-10000"/>
            <parameter id="UPPER_BOUND" value="10000"/>
            <parameter id="OBJECTIVE_COEFFICIENT" value="0"/>
          </listOfParameters>
        </kineticLaw>
      </reaction>
      <reaction id="GK1" name="guanylate kinase (GMPtoATP) 239">
        <listOfReactants>
          <speciesReference species="atp"/>
          <speciesReference species="gmp"/>
        </listOfReactants>
        <listOfProducts>
          <speciesReference species="adp"/>
          <speciesReference species="gdp"/>
        </listOfProducts>
        <kineticLaw>
          <math xmlns="http://www.w3.org/1998/Math/MathML">
            <apply>
              <ci> LOWER_BOUND </ci>
              <ci> UPPER_BOUND </ci>
            </apply>
          </math>
          <listOfParameters>
            <parameter id="LOWER_BOUND" value="-10000"/>
            <parameter id="UPPER_BOUND" value="10000"/>
            <parameter id="OBJECTIVE_COEFFICIENT" value="0"/>
          </listOfParameters>
        </kineticLaw>
      </reaction>
      <reaction id="GLCP" name="glycogen phosphorylase 240" reversible="false">
        <listOfReactants>
          <speciesReference species="glycogen"/>
          <speciesReference species="pi"/>
        </listOfReactants>
        <listOfProducts>
          <speciesReference species="g1p"/>
        </listOfProducts>
        <kineticLaw>
          <math xmlns="http://www.w3.org/1998/Math/MathML">
            <apply>
              <ci> LOWER_BOUND </ci>
              <ci> UPPER_BOUND </ci>
            </apply>
          </math>
          <listOfParameters>
            <parameter id="LOWER_BOUND" value="0"/>
            <parameter id="UPPER_BOUND" value="10000"/>
            <parameter id="OBJECTIVE_COEFFICIENT" value="0"/>
          </listOfParameters>
        </kineticLaw>
      </reaction>
      <reaction id="GLCS1" name="glycogen synthase (ADPGlc) 241" reversible="false">
        <listOfReactants>
          <speciesReference species="adpglc"/>
        </listOfReactants>
        <listOfProducts>
          <speciesReference species="adp"/>
          <speciesReference species="glycogen"/>
          <speciesReference species="h"/>
        </listOfProducts>
        <kineticLaw>
          <math xmlns="http://www.w3.org/1998/Math/MathML">
            <apply>
              <ci> LOWER_BOUND </ci>
              <ci> UPPER_BOUND </ci>
            </apply>
          </math>
          <listOfParameters>
            <parameter id="LOWER_BOUND" value="0"/>
            <parameter id="UPPER_BOUND" value="10000"/>
            <parameter id="OBJECTIVE_COEFFICIENT" value="0"/>
          </listOfParameters>
        </kineticLaw>
      </reaction>
      <reaction id="GLGC" name="glucose-1-phosphate adenylyltransferase 242" reversible="false">
        <listOfReactants>
          <speciesReference species="atp"/>
          <speciesReference species="g1p"/>
          <speciesReference species="h"/>
        </listOfReactants>
        <listOfProducts>
          <speciesReference species="adpglc"/>
          <speciesReference species="ppi"/>
        </listOfProducts>
        <kineticLaw>
          <math xmlns="http://www.w3.org/1998/Math/MathML">
            <apply>
              <ci> LOWER_BOUND </ci>
              <ci> UPPER_BOUND </ci>
            </apply>
          </math>
          <listOfParameters>
            <parameter id="LOWER_BOUND" value="0"/>
            <parameter id="UPPER_BOUND" value="10000"/>
            <parameter id="OBJECTIVE_COEFFICIENT" value="0"/>
          </listOfParameters>
        </kineticLaw>
      </reaction>
      <reaction id="GLNabc" name="L-glutamine transport via ABC system 243" reversible="false">
        <listOfReactants>
          <speciesReference species="atp"/>
          <speciesReference species="h2o"/>
          <speciesReference species="gln_L_e"/>
        </listOfReactants>
        <listOfProducts>
          <speciesReference species="adp"/>
          <speciesReference species="gln_L"/>
          <speciesReference species="h"/>
          <speciesReference species="pi"/>
        </listOfProducts>
        <kineticLaw>
          <math xmlns="http://www.w3.org/1998/Math/MathML">
            <apply>
              <ci> LOWER_BOUND </ci>
              <ci> UPPER_BOUND </ci>
            </apply>
          </math>
          <listOfParameters>
            <parameter id="LOWER_BOUND" value="0"/>
            <parameter id="UPPER_BOUND" value="10000"/>
            <parameter id="OBJECTIVE_COEFFICIENT" value="0"/>
          </listOfParameters>
        </kineticLaw>
      </reaction>
      <reaction id="GLNS" name="glutamine synthetase 244" reversible="false">
        <listOfReactants>
          <speciesReference species="atp"/>
          <speciesReference species="glu_L"/>
          <speciesReference species="nh4"/>
        </listOfReactants>
        <listOfProducts>
          <speciesReference species="adp"/>
          <speciesReference species="gln_L"/>
          <speciesReference species="h"/>
          <speciesReference species="pi"/>
        </listOfProducts>
        <kineticLaw>
          <math xmlns="http://www.w3.org/1998/Math/MathML">
            <apply>
              <ci> LOWER_BOUND </ci>
              <ci> UPPER_BOUND </ci>
            </apply>
          </math>
          <listOfParameters>
            <parameter id="LOWER_BOUND" value="0"/>
            <parameter id="UPPER_BOUND" value="10000"/>
            <parameter id="OBJECTIVE_COEFFICIENT" value="0"/>
          </listOfParameters>
        </kineticLaw>
      </reaction>
      <reaction id="GLNSP3i" name="glutamine synthetase (uaagmda) 245" reversible="false">
        <listOfReactants>
          <speciesReference species="atp"/>
          <speciesReference species="nh4"/>
          <speciesReference species="uaagmda"/>
        </listOfReactants>
        <listOfProducts>
          <speciesReference species="adp"/>
          <speciesReference species="h"/>
          <speciesReference species="pi"/>
          <speciesReference species="uaagtmda"/>
        </listOfProducts>
        <kineticLaw>
          <math xmlns="http://www.w3.org/1998/Math/MathML">
            <apply>
              <ci> LOWER_BOUND </ci>
              <ci> UPPER_BOUND </ci>
            </apply>
          </math>
          <listOfParameters>
            <parameter id="LOWER_BOUND" value="0"/>
            <parameter id="UPPER_BOUND" value="10000"/>
            <parameter id="OBJECTIVE_COEFFICIENT" value="0"/>
          </listOfParameters>
        </kineticLaw>
      </reaction>
      <reaction id="GLNTRS" name="Glutaminyl-tRNA synthetase 246" reversible="false">
        <listOfReactants>
          <speciesReference species="atp"/>
          <speciesReference species="gln_L"/>
          <speciesReference species="trnagln"/>
        </listOfReactants>
        <listOfProducts>
          <speciesReference species="amp"/>
          <speciesReference species="glntrna"/>
          <speciesReference species="ppi"/>
        </listOfProducts>
        <kineticLaw>
          <math xmlns="http://www.w3.org/1998/Math/MathML">
            <apply>
              <ci> LOWER_BOUND </ci>
              <ci> UPPER_BOUND </ci>
            </apply>
          </math>
          <listOfParameters>
            <parameter id="LOWER_BOUND" value="0"/>
            <parameter id="UPPER_BOUND" value="10000"/>
            <parameter id="OBJECTIVE_COEFFICIENT" value="0"/>
          </listOfParameters>
        </kineticLaw>
      </reaction>
      <reaction id="GLU5K" name="glutamate 5-kinase 247" reversible="false">
        <listOfReactants>
          <speciesReference species="atp"/>
          <speciesReference species="glu_L"/>
        </listOfReactants>
        <listOfProducts>
          <speciesReference species="adp"/>
          <speciesReference species="glu5p"/>
        </listOfProducts>
        <kineticLaw>
          <math xmlns="http://www.w3.org/1998/Math/MathML">
            <apply>
              <ci> LOWER_BOUND </ci>
              <ci> UPPER_BOUND </ci>
            </apply>
          </math>
          <listOfParameters>
            <parameter id="LOWER_BOUND" value="0"/>
            <parameter id="UPPER_BOUND" value="10000"/>
            <parameter id="OBJECTIVE_COEFFICIENT" value="0"/>
          </listOfParameters>
        </kineticLaw>
      </reaction>
      <reaction id="GLUADT" name="glutaminyl-tRNA synthase (glutamine-hydrolysing) 248" reversible="false">
        <listOfReactants>
          <speciesReference species="atp"/>
          <speciesReference species="gln_L"/>
          <speciesReference species="glutrna"/>
          <speciesReference species="h2o"/>
        </listOfReactants>
        <listOfProducts>
          <speciesReference species="adp"/>
          <speciesReference species="glntrna"/>
          <speciesReference species="glu_L"/>
          <speciesReference species="h"/>
          <speciesReference species="pi"/>
        </listOfProducts>
        <kineticLaw>
          <math xmlns="http://www.w3.org/1998/Math/MathML">
            <apply>
              <ci> LOWER_BOUND </ci>
              <ci> UPPER_BOUND </ci>
            </apply>
          </math>
          <listOfParameters>
            <parameter id="LOWER_BOUND" value="0"/>
            <parameter id="UPPER_BOUND" value="10000"/>
            <parameter id="OBJECTIVE_COEFFICIENT" value="0"/>
          </listOfParameters>
        </kineticLaw>
      </reaction>
      <reaction id="GLUDx" name="glutamate dehydrogenase (NAD) 249">
        <listOfReactants>
          <speciesReference species="glu_L"/>
          <speciesReference species="h2o"/>
          <speciesReference species="nad"/>
        </listOfReactants>
        <listOfProducts>
          <speciesReference species="akg"/>
          <speciesReference species="h"/>
          <speciesReference species="nadh"/>
          <speciesReference species="nh4"/>
        </listOfProducts>
        <kineticLaw>
          <math xmlns="http://www.w3.org/1998/Math/MathML">
            <apply>
              <ci> LOWER_BOUND </ci>
              <ci> UPPER_BOUND </ci>
            </apply>
          </math>
          <listOfParameters>
            <parameter id="LOWER_BOUND" value="-10000"/>
            <parameter id="UPPER_BOUND" value="10000"/>
            <parameter id="OBJECTIVE_COEFFICIENT" value="0"/>
          </listOfParameters>
        </kineticLaw>
      </reaction>
      <reaction id="GLUDy" name="glutamate dehydrogenase (NADP) 250">
        <listOfReactants>
          <speciesReference species="glu_L"/>
          <speciesReference species="h2o"/>
          <speciesReference species="nadp"/>
        </listOfReactants>
        <listOfProducts>
          <speciesReference species="akg"/>
          <speciesReference species="h"/>
          <speciesReference species="nadph"/>
          <speciesReference species="nh4"/>
        </listOfProducts>
        <kineticLaw>
          <math xmlns="http://www.w3.org/1998/Math/MathML">
            <apply>
              <ci> LOWER_BOUND </ci>
              <ci> UPPER_BOUND </ci>
            </apply>
          </math>
          <listOfParameters>
            <parameter id="LOWER_BOUND" value="-10000"/>
            <parameter id="UPPER_BOUND" value="10000"/>
            <parameter id="OBJECTIVE_COEFFICIENT" value="0"/>
          </listOfParameters>
        </kineticLaw>
      </reaction>
      <reaction id="GLUN" name="glutaminase 251" reversible="false">
        <listOfReactants>
          <speciesReference species="gln_L"/>
          <speciesReference species="h2o"/>
        </listOfReactants>
        <listOfProducts>
          <speciesReference species="glu_L"/>
          <speciesReference species="nh4"/>
        </listOfProducts>
        <kineticLaw>
          <math xmlns="http://www.w3.org/1998/Math/MathML">
            <apply>
              <ci> LOWER_BOUND </ci>
              <ci> UPPER_BOUND </ci>
            </apply>
          </math>
          <listOfParameters>
            <parameter id="LOWER_BOUND" value="0"/>
            <parameter id="UPPER_BOUND" value="10000"/>
            <parameter id="OBJECTIVE_COEFFICIENT" value="0"/>
          </listOfParameters>
        </kineticLaw>
      </reaction>
      <reaction id="GLUPRT" name="glutamine phosphoribosyldiphosphate amidotransferase 252" reversible="false">
        <listOfReactants>
          <speciesReference species="gln_L"/>
          <speciesReference species="h2o"/>
          <speciesReference species="prpp"/>
        </listOfReactants>
        <listOfProducts>
          <speciesReference species="glu_L"/>
          <speciesReference species="ppi"/>
          <speciesReference species="pram"/>
        </listOfProducts>
        <kineticLaw>
          <math xmlns="http://www.w3.org/1998/Math/MathML">
            <apply>
              <ci> LOWER_BOUND </ci>
              <ci> UPPER_BOUND </ci>
            </apply>
          </math>
          <listOfParameters>
            <parameter id="LOWER_BOUND" value="0"/>
            <parameter id="UPPER_BOUND" value="10000"/>
            <parameter id="OBJECTIVE_COEFFICIENT" value="0"/>
          </listOfParameters>
        </kineticLaw>
      </reaction>
      <reaction id="GLUR" name="glutamate racemase 253">
        <listOfReactants>
          <speciesReference species="glu_D"/>
        </listOfReactants>
        <listOfProducts>
          <speciesReference species="glu_L"/>
        </listOfProducts>
        <kineticLaw>
          <math xmlns="http://www.w3.org/1998/Math/MathML">
            <apply>
              <ci> LOWER_BOUND </ci>
              <ci> UPPER_BOUND </ci>
            </apply>
          </math>
          <listOfParameters>
            <parameter id="LOWER_BOUND" value="-10000"/>
            <parameter id="UPPER_BOUND" value="10000"/>
            <parameter id="OBJECTIVE_COEFFICIENT" value="0"/>
          </listOfParameters>
        </kineticLaw>
      </reaction>
      <reaction id="GLUSx" name="glutamate synthase (NADH2) 254" reversible="false">
        <listOfReactants>
          <speciesReference species="akg"/>
          <speciesReference species="gln_L"/>
          <speciesReference species="h"/>
          <speciesReference species="nadh"/>
        </listOfReactants>
        <listOfProducts>
          <speciesReference species="glu_L" stoichiometry="2"/>
          <speciesReference species="nad"/>
        </listOfProducts>
        <kineticLaw>
          <math xmlns="http://www.w3.org/1998/Math/MathML">
            <apply>
              <ci> LOWER_BOUND </ci>
              <ci> UPPER_BOUND </ci>
            </apply>
          </math>
          <listOfParameters>
            <parameter id="LOWER_BOUND" value="0"/>
            <parameter id="UPPER_BOUND" value="10000"/>
            <parameter id="OBJECTIVE_COEFFICIENT" value="0"/>
          </listOfParameters>
        </kineticLaw>
      </reaction>
      <reaction id="GLUSz" name="glutamate synthase (Ferredoxin) 255">
        <listOfReactants>
          <speciesReference species="akg"/>
          <speciesReference species="gln_L"/>
          <speciesReference species="h" stoichiometry="2"/>
          <speciesReference species="fdxr_4_2"/>
        </listOfReactants>
        <listOfProducts>
          <speciesReference species="glu_L" stoichiometry="2"/>
          <speciesReference species="fdxo_4_2"/>
        </listOfProducts>
        <kineticLaw>
          <math xmlns="http://www.w3.org/1998/Math/MathML">
            <apply>
              <ci> LOWER_BOUND </ci>
              <ci> UPPER_BOUND </ci>
            </apply>
          </math>
          <listOfParameters>
            <parameter id="LOWER_BOUND" value="-10000"/>
            <parameter id="UPPER_BOUND" value="10000"/>
            <parameter id="OBJECTIVE_COEFFICIENT" value="0"/>
          </listOfParameters>
        </kineticLaw>
      </reaction>
      <reaction id="GLUTRR" name="glutamyl-tRNA reductase 256" reversible="false">
        <listOfReactants>
          <speciesReference species="glutrna"/>
          <speciesReference species="h"/>
          <speciesReference species="nadph"/>
        </listOfReactants>
        <listOfProducts>
          <speciesReference species="glu1sa"/>
          <speciesReference species="nadp"/>
          <speciesReference species="trnaglu"/>
        </listOfProducts>
        <kineticLaw>
          <math xmlns="http://www.w3.org/1998/Math/MathML">
            <apply>
              <ci> LOWER_BOUND </ci>
              <ci> UPPER_BOUND </ci>
            </apply>
          </math>
          <listOfParameters>
            <parameter id="LOWER_BOUND" value="0"/>
            <parameter id="UPPER_BOUND" value="10000"/>
            <parameter id="OBJECTIVE_COEFFICIENT" value="0"/>
          </listOfParameters>
        </kineticLaw>
      </reaction>
      <reaction id="GLUTRS" name="Glutamyl-tRNA synthetase 257" reversible="false">
        <listOfReactants>
          <speciesReference species="atp"/>
          <speciesReference species="glu_L"/>
          <speciesReference species="trnaglu"/>
        </listOfReactants>
        <listOfProducts>
          <speciesReference species="amp"/>
          <speciesReference species="glutrna"/>
          <speciesReference species="ppi"/>
        </listOfProducts>
        <kineticLaw>
          <math xmlns="http://www.w3.org/1998/Math/MathML">
            <apply>
              <ci> LOWER_BOUND </ci>
              <ci> UPPER_BOUND </ci>
            </apply>
          </math>
          <listOfParameters>
            <parameter id="LOWER_BOUND" value="0"/>
            <parameter id="UPPER_BOUND" value="10000"/>
            <parameter id="OBJECTIVE_COEFFICIENT" value="0"/>
          </listOfParameters>
        </kineticLaw>
      </reaction>
      <reaction id="GLYCLTt2r" name="glycolate transport via proton symport, reversible 258">
        <listOfReactants>
          <speciesReference species="glyclt_e"/>
          <speciesReference species="h_e"/>
        </listOfReactants>
        <listOfProducts>
          <speciesReference species="glyclt"/>
          <speciesReference species="h"/>
        </listOfProducts>
        <kineticLaw>
          <math xmlns="http://www.w3.org/1998/Math/MathML">
            <apply>
              <ci> LOWER_BOUND </ci>
              <ci> UPPER_BOUND </ci>
            </apply>
          </math>
          <listOfParameters>
            <parameter id="LOWER_BOUND" value="-10000"/>
            <parameter id="UPPER_BOUND" value="10000"/>
            <parameter id="OBJECTIVE_COEFFICIENT" value="0"/>
          </listOfParameters>
        </kineticLaw>
      </reaction>
      <reaction id="GLYCTO10" name="glycolate oxidase 259" reversible="false">
        <listOfReactants>
          <speciesReference species="glyclt"/>
          <speciesReference species="o2"/>
        </listOfReactants>
        <listOfProducts>
          <speciesReference species="glx"/>
          <speciesReference species="h2o2"/>
        </listOfProducts>
        <kineticLaw>
          <math xmlns="http://www.w3.org/1998/Math/MathML">
            <apply>
              <ci> LOWER_BOUND </ci>
              <ci> UPPER_BOUND </ci>
            </apply>
          </math>
          <listOfParameters>
            <parameter id="LOWER_BOUND" value="0"/>
            <parameter id="UPPER_BOUND" value="10000"/>
            <parameter id="OBJECTIVE_COEFFICIENT" value="0"/>
          </listOfParameters>
        </kineticLaw>
      </reaction>
      <reaction id="GLYCTO2" name="Glycolate oxidase 260" reversible="false">
        <listOfReactants>
          <speciesReference species="glyclt"/>
          <speciesReference species="ubq8"/>
        </listOfReactants>
        <listOfProducts>
          <speciesReference species="glx"/>
          <speciesReference species="ubq8h2"/>
        </listOfProducts>
        <kineticLaw>
          <math xmlns="http://www.w3.org/1998/Math/MathML">
            <apply>
              <ci> LOWER_BOUND </ci>
              <ci> UPPER_BOUND </ci>
            </apply>
          </math>
          <listOfParameters>
            <parameter id="LOWER_BOUND" value="0"/>
            <parameter id="UPPER_BOUND" value="10000"/>
            <parameter id="OBJECTIVE_COEFFICIENT" value="0"/>
          </listOfParameters>
        </kineticLaw>
      </reaction>
      <reaction id="GLYCTO3" name="Glycolate oxidase 261" reversible="false">
        <listOfReactants>
          <speciesReference species="glyclt"/>
          <speciesReference species="mqn8"/>
        </listOfReactants>
        <listOfProducts>
          <speciesReference species="glx"/>
          <speciesReference species="mql8"/>
        </listOfProducts>
        <kineticLaw>
          <math xmlns="http://www.w3.org/1998/Math/MathML">
            <apply>
              <ci> LOWER_BOUND </ci>
              <ci> UPPER_BOUND </ci>
            </apply>
          </math>
          <listOfParameters>
            <parameter id="LOWER_BOUND" value="0"/>
            <parameter id="UPPER_BOUND" value="10000"/>
            <parameter id="OBJECTIVE_COEFFICIENT" value="0"/>
          </listOfParameters>
        </kineticLaw>
      </reaction>
      <reaction id="GLYCTO4" name="Glycolate oxidase 262" reversible="false">
        <listOfReactants>
          <speciesReference species="_2dmmq8"/>
          <speciesReference species="glyclt"/>
        </listOfReactants>
        <listOfProducts>
          <speciesReference species="_2dmmql8"/>
          <speciesReference species="glx"/>
        </listOfProducts>
        <kineticLaw>
          <math xmlns="http://www.w3.org/1998/Math/MathML">
            <apply>
              <ci> LOWER_BOUND </ci>
              <ci> UPPER_BOUND </ci>
            </apply>
          </math>
          <listOfParameters>
            <parameter id="LOWER_BOUND" value="0"/>
            <parameter id="UPPER_BOUND" value="10000"/>
            <parameter id="OBJECTIVE_COEFFICIENT" value="0"/>
          </listOfParameters>
        </kineticLaw>
      </reaction>
      <reaction id="GLYD" name="glycerate dehydrogenase 263">
        <listOfReactants>
          <speciesReference species="h"/>
          <speciesReference species="hpyr"/>
          <speciesReference species="nadh"/>
        </listOfReactants>
        <listOfProducts>
          <speciesReference species="glyc_R"/>
          <speciesReference species="nad"/>
        </listOfProducts>
        <kineticLaw>
          <math xmlns="http://www.w3.org/1998/Math/MathML">
            <apply>
              <ci> LOWER_BOUND </ci>
              <ci> UPPER_BOUND </ci>
            </apply>
          </math>
          <listOfParameters>
            <parameter id="LOWER_BOUND" value="-10000"/>
            <parameter id="UPPER_BOUND" value="10000"/>
            <parameter id="OBJECTIVE_COEFFICIENT" value="0"/>
          </listOfParameters>
        </kineticLaw>
      </reaction>
      <reaction id="GLYK" name="glycerol kinase 264" reversible="false">
        <listOfReactants>
          <speciesReference species="atp"/>
          <speciesReference species="glyc"/>
        </listOfReactants>
        <listOfProducts>
          <speciesReference species="adp"/>
          <speciesReference species="glyc3p"/>
          <speciesReference species="h"/>
        </listOfProducts>
        <kineticLaw>
          <math xmlns="http://www.w3.org/1998/Math/MathML">
            <apply>
              <ci> LOWER_BOUND </ci>
              <ci> UPPER_BOUND </ci>
            </apply>
          </math>
          <listOfParameters>
            <parameter id="LOWER_BOUND" value="0"/>
            <parameter id="UPPER_BOUND" value="10000"/>
            <parameter id="OBJECTIVE_COEFFICIENT" value="0"/>
          </listOfParameters>
        </kineticLaw>
      </reaction>
      <reaction id="GLYTRS" name="Glycyl-tRNA synthetase 265" reversible="false">
        <listOfReactants>
          <speciesReference species="atp"/>
          <speciesReference species="gly"/>
          <speciesReference species="trnagly"/>
        </listOfReactants>
        <listOfProducts>
          <speciesReference species="amp"/>
          <speciesReference species="glytrna"/>
          <speciesReference species="ppi"/>
        </listOfProducts>
        <kineticLaw>
          <math xmlns="http://www.w3.org/1998/Math/MathML">
            <apply>
              <ci> LOWER_BOUND </ci>
              <ci> UPPER_BOUND </ci>
            </apply>
          </math>
          <listOfParameters>
            <parameter id="LOWER_BOUND" value="0"/>
            <parameter id="UPPER_BOUND" value="10000"/>
            <parameter id="OBJECTIVE_COEFFICIENT" value="0"/>
          </listOfParameters>
        </kineticLaw>
      </reaction>
      <reaction id="GMHEPAT" name="D-glycero-D-manno-hepose 1-phosphate adenyltransferase 266" reversible="false">
        <listOfReactants>
          <speciesReference species="atp"/>
          <speciesReference species="gmh1p"/>
          <speciesReference species="h"/>
        </listOfReactants>
        <listOfProducts>
          <speciesReference species="adphep_D_D"/>
          <speciesReference species="ppi"/>
        </listOfProducts>
        <kineticLaw>
          <math xmlns="http://www.w3.org/1998/Math/MathML">
            <apply>
              <ci> LOWER_BOUND </ci>
              <ci> UPPER_BOUND </ci>
            </apply>
          </math>
          <listOfParameters>
            <parameter id="LOWER_BOUND" value="0"/>
            <parameter id="UPPER_BOUND" value="10000"/>
            <parameter id="OBJECTIVE_COEFFICIENT" value="0"/>
          </listOfParameters>
        </kineticLaw>
      </reaction>
      <reaction id="GMHEPK" name="D-glycero-D-manno-heptose 7-phosphate kinase 267" reversible="false">
        <listOfReactants>
          <speciesReference species="atp"/>
          <speciesReference species="gmh7p"/>
        </listOfReactants>
        <listOfProducts>
          <speciesReference species="adp"/>
          <speciesReference species="gmh17bp"/>
          <speciesReference species="h"/>
        </listOfProducts>
        <kineticLaw>
          <math xmlns="http://www.w3.org/1998/Math/MathML">
            <apply>
              <ci> LOWER_BOUND </ci>
              <ci> UPPER_BOUND </ci>
            </apply>
          </math>
          <listOfParameters>
            <parameter id="LOWER_BOUND" value="0"/>
            <parameter id="UPPER_BOUND" value="10000"/>
            <parameter id="OBJECTIVE_COEFFICIENT" value="0"/>
          </listOfParameters>
        </kineticLaw>
      </reaction>
      <reaction id="GMPS" name="GMP synthase 268" reversible="false">
        <listOfReactants>
          <speciesReference species="atp"/>
          <speciesReference species="nh4"/>
          <speciesReference species="xmp"/>
        </listOfReactants>
        <listOfProducts>
          <speciesReference species="amp"/>
          <speciesReference species="gmp"/>
          <speciesReference species="h" stoichiometry="2"/>
          <speciesReference species="ppi"/>
        </listOfProducts>
        <kineticLaw>
          <math xmlns="http://www.w3.org/1998/Math/MathML">
            <apply>
              <ci> LOWER_BOUND </ci>
              <ci> UPPER_BOUND </ci>
            </apply>
          </math>
          <listOfParameters>
            <parameter id="LOWER_BOUND" value="0"/>
            <parameter id="UPPER_BOUND" value="10000"/>
            <parameter id="OBJECTIVE_COEFFICIENT" value="0"/>
          </listOfParameters>
        </kineticLaw>
      </reaction>
      <reaction id="GMPS2" name="GMP synthase (glutamine-hydrolysing) 269" reversible="false">
        <listOfReactants>
          <speciesReference species="atp"/>
          <speciesReference species="gln_L"/>
          <speciesReference species="h2o"/>
          <speciesReference species="xmp"/>
        </listOfReactants>
        <listOfProducts>
          <speciesReference species="amp"/>
          <speciesReference species="glu_L"/>
          <speciesReference species="gmp"/>
          <speciesReference species="h" stoichiometry="2"/>
          <speciesReference species="ppi"/>
        </listOfProducts>
        <kineticLaw>
          <math xmlns="http://www.w3.org/1998/Math/MathML">
            <apply>
              <ci> LOWER_BOUND </ci>
              <ci> UPPER_BOUND </ci>
            </apply>
          </math>
          <listOfParameters>
            <parameter id="LOWER_BOUND" value="0"/>
            <parameter id="UPPER_BOUND" value="10000"/>
            <parameter id="OBJECTIVE_COEFFICIENT" value="0"/>
          </listOfParameters>
        </kineticLaw>
      </reaction>
      <reaction id="GOFUCR" name="GDP-4-oxo-L-fucose reductase 270" reversible="false">
        <listOfReactants>
          <speciesReference species="gdpofuc"/>
          <speciesReference species="h"/>
          <speciesReference species="nadph"/>
        </listOfReactants>
        <listOfProducts>
          <speciesReference species="gdpfuc"/>
          <speciesReference species="nadp"/>
        </listOfProducts>
        <kineticLaw>
          <math xmlns="http://www.w3.org/1998/Math/MathML">
            <apply>
              <ci> LOWER_BOUND </ci>
              <ci> UPPER_BOUND </ci>
            </apply>
          </math>
          <listOfParameters>
            <parameter id="LOWER_BOUND" value="0"/>
            <parameter id="UPPER_BOUND" value="10000"/>
            <parameter id="OBJECTIVE_COEFFICIENT" value="0"/>
          </listOfParameters>
        </kineticLaw>
      </reaction>
      <reaction id="GRTT" name="geranyltranstransferase 271" reversible="false">
        <listOfReactants>
          <speciesReference species="grdp"/>
          <speciesReference species="ipdp"/>
        </listOfReactants>
        <listOfProducts>
          <speciesReference species="frdp"/>
          <speciesReference species="ppi"/>
        </listOfProducts>
        <kineticLaw>
          <math xmlns="http://www.w3.org/1998/Math/MathML">
            <apply>
              <ci> LOWER_BOUND </ci>
              <ci> UPPER_BOUND </ci>
            </apply>
          </math>
          <listOfParameters>
            <parameter id="LOWER_BOUND" value="0"/>
            <parameter id="UPPER_BOUND" value="10000"/>
            <parameter id="OBJECTIVE_COEFFICIENT" value="0"/>
          </listOfParameters>
        </kineticLaw>
      </reaction>
      <reaction id="GSADH" name="L-glutamate 5-semialdehyde dehydrogenase 272" reversible="false">
        <listOfReactants>
          <speciesReference species="glu5sa"/>
          <speciesReference species="h2o"/>
          <speciesReference species="nad"/>
        </listOfReactants>
        <listOfProducts>
          <speciesReference species="glu_L"/>
          <speciesReference species="h" stoichiometry="2"/>
          <speciesReference species="nadh"/>
        </listOfProducts>
        <kineticLaw>
          <math xmlns="http://www.w3.org/1998/Math/MathML">
            <apply>
              <ci> LOWER_BOUND </ci>
              <ci> UPPER_BOUND </ci>
            </apply>
          </math>
          <listOfParameters>
            <parameter id="LOWER_BOUND" value="0"/>
            <parameter id="UPPER_BOUND" value="10000"/>
            <parameter id="OBJECTIVE_COEFFICIENT" value="0"/>
          </listOfParameters>
        </kineticLaw>
      </reaction>
      <reaction id="GSHPO" name="glutathione peroxidase 273" reversible="false">
        <listOfReactants>
          <speciesReference species="gthrd" stoichiometry="2"/>
          <speciesReference species="h2o2"/>
        </listOfReactants>
        <listOfProducts>
          <speciesReference species="gthox"/>
          <speciesReference species="h2o" stoichiometry="2"/>
        </listOfProducts>
        <kineticLaw>
          <math xmlns="http://www.w3.org/1998/Math/MathML">
            <apply>
              <ci> LOWER_BOUND </ci>
              <ci> UPPER_BOUND </ci>
            </apply>
          </math>
          <listOfParameters>
            <parameter id="LOWER_BOUND" value="0"/>
            <parameter id="UPPER_BOUND" value="10000"/>
            <parameter id="OBJECTIVE_COEFFICIENT" value="0"/>
          </listOfParameters>
        </kineticLaw>
      </reaction>
      <reaction id="GTHRDabc" name="Glutathione export via ABC system 274" reversible="false">
        <listOfReactants>
          <speciesReference species="atp"/>
          <speciesReference species="gthrd"/>
          <speciesReference species="h2o"/>
        </listOfReactants>
        <listOfProducts>
          <speciesReference species="adp"/>
          <speciesReference species="h"/>
          <speciesReference species="pi"/>
          <speciesReference species="gthrd_e"/>
        </listOfProducts>
        <kineticLaw>
          <math xmlns="http://www.w3.org/1998/Math/MathML">
            <apply>
              <ci> LOWER_BOUND </ci>
              <ci> UPPER_BOUND </ci>
            </apply>
          </math>
          <listOfParameters>
            <parameter id="LOWER_BOUND" value="0"/>
            <parameter id="UPPER_BOUND" value="10000"/>
            <parameter id="OBJECTIVE_COEFFICIENT" value="0"/>
          </listOfParameters>
        </kineticLaw>
      </reaction>
      <reaction id="GTPCII" name="GTP cyclohydrolase II 275" reversible="false">
        <listOfReactants>
          <speciesReference species="gtp"/>
          <speciesReference species="h2o" stoichiometry="3"/>
        </listOfReactants>
        <listOfProducts>
          <speciesReference species="_25dhpp"/>
          <speciesReference species="for"/>
          <speciesReference species="h" stoichiometry="2"/>
          <speciesReference species="ppi"/>
        </listOfProducts>
        <kineticLaw>
          <math xmlns="http://www.w3.org/1998/Math/MathML">
            <apply>
              <ci> LOWER_BOUND </ci>
              <ci> UPPER_BOUND </ci>
            </apply>
          </math>
          <listOfParameters>
            <parameter id="LOWER_BOUND" value="0"/>
            <parameter id="UPPER_BOUND" value="10000"/>
            <parameter id="OBJECTIVE_COEFFICIENT" value="0"/>
          </listOfParameters>
        </kineticLaw>
      </reaction>
      <reaction id="GTPDPK" name="GTP diphosphokinase 276" reversible="false">
        <listOfReactants>
          <speciesReference species="atp"/>
          <speciesReference species="gtp"/>
        </listOfReactants>
        <listOfProducts>
          <speciesReference species="amp"/>
          <speciesReference species="gdptp"/>
          <speciesReference species="h"/>
        </listOfProducts>
        <kineticLaw>
          <math xmlns="http://www.w3.org/1998/Math/MathML">
            <apply>
              <ci> LOWER_BOUND </ci>
              <ci> UPPER_BOUND </ci>
            </apply>
          </math>
          <listOfParameters>
            <parameter id="LOWER_BOUND" value="0"/>
            <parameter id="UPPER_BOUND" value="10000"/>
            <parameter id="OBJECTIVE_COEFFICIENT" value="0"/>
          </listOfParameters>
        </kineticLaw>
      </reaction>
      <reaction id="GUAPRTr" name="guanine phosphoribosyltransferase 277">
        <listOfReactants>
          <speciesReference species="gua"/>
          <speciesReference species="prpp"/>
        </listOfReactants>
        <listOfProducts>
          <speciesReference species="gmp"/>
          <speciesReference species="ppi"/>
        </listOfProducts>
        <kineticLaw>
          <math xmlns="http://www.w3.org/1998/Math/MathML">
            <apply>
              <ci> LOWER_BOUND </ci>
              <ci> UPPER_BOUND </ci>
            </apply>
          </math>
          <listOfParameters>
            <parameter id="LOWER_BOUND" value="-10000"/>
            <parameter id="UPPER_BOUND" value="10000"/>
            <parameter id="OBJECTIVE_COEFFICIENT" value="0"/>
          </listOfParameters>
        </kineticLaw>
      </reaction>
      <reaction id="GUAt2" name="guanine transport in via proton symport 278" reversible="false">
        <listOfReactants>
          <speciesReference species="gua_e"/>
          <speciesReference species="h_e"/>
        </listOfReactants>
        <listOfProducts>
          <speciesReference species="gua"/>
          <speciesReference species="h"/>
        </listOfProducts>
        <kineticLaw>
          <math xmlns="http://www.w3.org/1998/Math/MathML">
            <apply>
              <ci> LOWER_BOUND </ci>
              <ci> UPPER_BOUND </ci>
            </apply>
          </math>
          <listOfParameters>
            <parameter id="LOWER_BOUND" value="0"/>
            <parameter id="UPPER_BOUND" value="10000"/>
            <parameter id="OBJECTIVE_COEFFICIENT" value="0"/>
          </listOfParameters>
        </kineticLaw>
      </reaction>
      <reaction id="H2Ot5" name="H2O transport via diffusion 279">
        <listOfReactants>
          <speciesReference species="h2o_e"/>
        </listOfReactants>
        <listOfProducts>
          <speciesReference species="h2o"/>
        </listOfProducts>
        <kineticLaw>
          <math xmlns="http://www.w3.org/1998/Math/MathML">
            <apply>
              <ci> LOWER_BOUND </ci>
              <ci> UPPER_BOUND </ci>
            </apply>
          </math>
          <listOfParameters>
            <parameter id="LOWER_BOUND" value="-10000"/>
            <parameter id="UPPER_BOUND" value="10000"/>
            <parameter id="OBJECTIVE_COEFFICIENT" value="0"/>
          </listOfParameters>
        </kineticLaw>
      </reaction>
      <reaction id="H2td" name="hydrogen transport 280">
        <listOfReactants>
          <speciesReference species="h2"/>
        </listOfReactants>
        <listOfProducts>
          <speciesReference species="h2_e"/>
        </listOfProducts>
        <kineticLaw>
          <math xmlns="http://www.w3.org/1998/Math/MathML">
            <apply>
              <ci> LOWER_BOUND </ci>
              <ci> UPPER_BOUND </ci>
            </apply>
          </math>
          <listOfParameters>
            <parameter id="LOWER_BOUND" value="-10000"/>
            <parameter id="UPPER_BOUND" value="10000"/>
            <parameter id="OBJECTIVE_COEFFICIENT" value="0"/>
          </listOfParameters>
        </kineticLaw>
      </reaction>
      <reaction id="HBUHL1" name="(3R)-3-Hydroxybutanoyl-[acyl-carrier-protein] hydro-lyase 281" reversible="false">
        <listOfReactants>
          <speciesReference species="_3hbACP"/>
        </listOfReactants>
        <listOfProducts>
          <speciesReference species="_2beACP"/>
          <speciesReference species="h2o"/>
        </listOfProducts>
        <kineticLaw>
          <math xmlns="http://www.w3.org/1998/Math/MathML">
            <apply>
              <ci> LOWER_BOUND </ci>
              <ci> UPPER_BOUND </ci>
            </apply>
          </math>
          <listOfParameters>
            <parameter id="LOWER_BOUND" value="0"/>
            <parameter id="UPPER_BOUND" value="10000"/>
            <parameter id="OBJECTIVE_COEFFICIENT" value="0"/>
          </listOfParameters>
        </kineticLaw>
      </reaction>
      <reaction id="HBUR1" name="(3R)-3-Hydroxybutanoyl-[acyl-carrier protein]toNADP+ oxidoreductase 282" reversible="false">
        <listOfReactants>
          <speciesReference species="actACP"/>
          <speciesReference species="h"/>
          <speciesReference species="nadph"/>
        </listOfReactants>
        <listOfProducts>
          <speciesReference species="_3hbACP"/>
          <speciesReference species="nadp"/>
        </listOfProducts>
        <kineticLaw>
          <math xmlns="http://www.w3.org/1998/Math/MathML">
            <apply>
              <ci> LOWER_BOUND </ci>
              <ci> UPPER_BOUND </ci>
            </apply>
          </math>
          <listOfParameters>
            <parameter id="LOWER_BOUND" value="0"/>
            <parameter id="UPPER_BOUND" value="10000"/>
            <parameter id="OBJECTIVE_COEFFICIENT" value="0"/>
          </listOfParameters>
        </kineticLaw>
      </reaction>
      <reaction id="HBZOPT" name="4-hydroxybenzoate octaprenyltransferase 283" reversible="false">
        <listOfReactants>
          <speciesReference species="_4hbz"/>
          <speciesReference species="octdp"/>
        </listOfReactants>
        <listOfProducts>
          <speciesReference species="_3ophb"/>
          <speciesReference species="ppi"/>
        </listOfProducts>
        <kineticLaw>
          <math xmlns="http://www.w3.org/1998/Math/MathML">
            <apply>
              <ci> LOWER_BOUND </ci>
              <ci> UPPER_BOUND </ci>
            </apply>
          </math>
          <listOfParameters>
            <parameter id="LOWER_BOUND" value="0"/>
            <parameter id="UPPER_BOUND" value="10000"/>
            <parameter id="OBJECTIVE_COEFFICIENT" value="0"/>
          </listOfParameters>
        </kineticLaw>
      </reaction>
      <reaction id="HCITS" name="homocitrate synthase 284" reversible="false">
        <listOfReactants>
          <speciesReference species="accoa"/>
          <speciesReference species="akg"/>
          <speciesReference species="h2o"/>
        </listOfReactants>
        <listOfProducts>
          <speciesReference species="coa"/>
          <speciesReference species="h"/>
          <speciesReference species="hcit"/>
        </listOfProducts>
        <kineticLaw>
          <math xmlns="http://www.w3.org/1998/Math/MathML">
            <apply>
              <ci> LOWER_BOUND </ci>
              <ci> UPPER_BOUND </ci>
            </apply>
          </math>
          <listOfParameters>
            <parameter id="LOWER_BOUND" value="0"/>
            <parameter id="UPPER_BOUND" value="10000"/>
            <parameter id="OBJECTIVE_COEFFICIENT" value="0"/>
          </listOfParameters>
        </kineticLaw>
      </reaction>
      <reaction id="HCO3E" name="carbonate dehydratase (HCO3 equilibration reaction) 285">
        <listOfReactants>
          <speciesReference species="co2"/>
          <speciesReference species="h2o"/>
        </listOfReactants>
        <listOfProducts>
          <speciesReference species="h"/>
          <speciesReference species="hco3"/>
        </listOfProducts>
        <kineticLaw>
          <math xmlns="http://www.w3.org/1998/Math/MathML">
            <apply>
              <ci> LOWER_BOUND </ci>
              <ci> UPPER_BOUND </ci>
            </apply>
          </math>
          <listOfParameters>
            <parameter id="LOWER_BOUND" value="-10000"/>
            <parameter id="UPPER_BOUND" value="10000"/>
            <parameter id="OBJECTIVE_COEFFICIENT" value="0"/>
          </listOfParameters>
        </kineticLaw>
      </reaction>
      <reaction id="HDACPHL" name="Oleoyl-[acyl-carrier-protein] hydrolase 286" reversible="false">
        <listOfReactants>
          <speciesReference species="h2o"/>
          <speciesReference species="hdeACP"/>
          <speciesReference species="nadph"/>
        </listOfReactants>
        <listOfProducts>
          <speciesReference species="ACP"/>
          <speciesReference species="hdca"/>
          <speciesReference species="nadp"/>
        </listOfProducts>
        <kineticLaw>
          <math xmlns="http://www.w3.org/1998/Math/MathML">
            <apply>
              <ci> LOWER_BOUND </ci>
              <ci> UPPER_BOUND </ci>
            </apply>
          </math>
          <listOfParameters>
            <parameter id="LOWER_BOUND" value="0"/>
            <parameter id="UPPER_BOUND" value="10000"/>
            <parameter id="OBJECTIVE_COEFFICIENT" value="0"/>
          </listOfParameters>
        </kineticLaw>
      </reaction>
      <reaction id="HDDHL5" name="(3R)-3-Hydroxybutanoyl-[acyl-carrier-protein] hydro-lyase 287" reversible="false">
        <listOfReactants>
          <speciesReference species="_3hddACP"/>
        </listOfReactants>
        <listOfProducts>
          <speciesReference species="_2tddACP"/>
          <speciesReference species="h2o"/>
        </listOfProducts>
        <kineticLaw>
          <math xmlns="http://www.w3.org/1998/Math/MathML">
            <apply>
              <ci> LOWER_BOUND </ci>
              <ci> UPPER_BOUND </ci>
            </apply>
          </math>
          <listOfParameters>
            <parameter id="LOWER_BOUND" value="0"/>
            <parameter id="UPPER_BOUND" value="10000"/>
            <parameter id="OBJECTIVE_COEFFICIENT" value="0"/>
          </listOfParameters>
        </kineticLaw>
      </reaction>
      <reaction id="HDDR5" name="3R)-3-Hydroxydodecanoyl-[acyl-carrier-protein]toNADP+ oxidoreductase 288" reversible="false">
        <listOfReactants>
          <speciesReference species="h"/>
          <speciesReference species="nadph"/>
          <speciesReference species="_3oxddACP"/>
        </listOfReactants>
        <listOfProducts>
          <speciesReference species="_3hddACP"/>
          <speciesReference species="nadp"/>
        </listOfProducts>
        <kineticLaw>
          <math xmlns="http://www.w3.org/1998/Math/MathML">
            <apply>
              <ci> LOWER_BOUND </ci>
              <ci> UPPER_BOUND </ci>
            </apply>
          </math>
          <listOfParameters>
            <parameter id="LOWER_BOUND" value="0"/>
            <parameter id="UPPER_BOUND" value="10000"/>
            <parameter id="OBJECTIVE_COEFFICIENT" value="0"/>
          </listOfParameters>
        </kineticLaw>
      </reaction>
      <reaction id="HDEHL4" name="(3R)-3-Hydroxybutanoyl-[acyl-carrier-protein] hydro-lyase 289" reversible="false">
        <listOfReactants>
          <speciesReference species="_3hdeACP"/>
        </listOfReactants>
        <listOfProducts>
          <speciesReference species="_2tdeACP"/>
          <speciesReference species="h2o"/>
        </listOfProducts>
        <kineticLaw>
          <math xmlns="http://www.w3.org/1998/Math/MathML">
            <apply>
              <ci> LOWER_BOUND </ci>
              <ci> UPPER_BOUND </ci>
            </apply>
          </math>
          <listOfParameters>
            <parameter id="LOWER_BOUND" value="0"/>
            <parameter id="UPPER_BOUND" value="10000"/>
            <parameter id="OBJECTIVE_COEFFICIENT" value="0"/>
          </listOfParameters>
        </kineticLaw>
      </reaction>
      <reaction id="HDER4" name="(3R)-3-Hydroxydecanoyl-[acyl-carrier-protein]toNADP+ oxidoreductase 290" reversible="false">
        <listOfReactants>
          <speciesReference species="h"/>
          <speciesReference species="nadph"/>
          <speciesReference species="_3oxdeACP"/>
        </listOfReactants>
        <listOfProducts>
          <speciesReference species="_3hdeACP"/>
          <speciesReference species="nadp"/>
        </listOfProducts>
        <kineticLaw>
          <math xmlns="http://www.w3.org/1998/Math/MathML">
            <apply>
              <ci> LOWER_BOUND </ci>
              <ci> UPPER_BOUND </ci>
            </apply>
          </math>
          <listOfParameters>
            <parameter id="LOWER_BOUND" value="0"/>
            <parameter id="UPPER_BOUND" value="10000"/>
            <parameter id="OBJECTIVE_COEFFICIENT" value="0"/>
          </listOfParameters>
        </kineticLaw>
      </reaction>
      <reaction id="HDH_deleted2007_" name="hydrogen dehydrogenase 291" reversible="false">
        <listOfReactants>
          <speciesReference species="h2"/>
          <speciesReference species="nad"/>
        </listOfReactants>
        <listOfProducts>
          <speciesReference species="h"/>
          <speciesReference species="nadh"/>
        </listOfProducts>
        <kineticLaw>
          <math xmlns="http://www.w3.org/1998/Math/MathML">
            <apply>
              <ci> LOWER_BOUND </ci>
              <ci> UPPER_BOUND </ci>
            </apply>
          </math>
          <listOfParameters>
            <parameter id="LOWER_BOUND" value="0"/>
            <parameter id="UPPER_BOUND" value="10000"/>
            <parameter id="OBJECTIVE_COEFFICIENT" value="0"/>
          </listOfParameters>
        </kineticLaw>
      </reaction>
      <reaction id="HDH4" name="hydrogen dehydrogenase menquinone (2 H+) 292" reversible="false">
        <listOfReactants>
          <speciesReference species="h" stoichiometry="2"/>
          <speciesReference species="mqn7"/>
          <speciesReference species="h2_e"/>
        </listOfReactants>
        <listOfProducts>
          <speciesReference species="mql7"/>
          <speciesReference species="h_e" stoichiometry="2"/>
        </listOfProducts>
        <kineticLaw>
          <math xmlns="http://www.w3.org/1998/Math/MathML">
            <apply>
              <ci> LOWER_BOUND </ci>
              <ci> UPPER_BOUND </ci>
            </apply>
          </math>
          <listOfParameters>
            <parameter id="LOWER_BOUND" value="0"/>
            <parameter id="UPPER_BOUND" value="10000"/>
            <parameter id="OBJECTIVE_COEFFICIENT" value="0"/>
          </listOfParameters>
        </kineticLaw>
      </reaction>
      <reaction id="HDMAT7" name="Hexadecanoyl-[acyl-carrier protein]tomalonyl-CoA  C-acyltransferase 293">
        <listOfReactants>
          <speciesReference species="nad"/>
          <speciesReference species="palmACP"/>
        </listOfReactants>
        <listOfProducts>
          <speciesReference species="h"/>
          <speciesReference species="hdeACP"/>
          <speciesReference species="nadh"/>
        </listOfProducts>
        <kineticLaw>
          <math xmlns="http://www.w3.org/1998/Math/MathML">
            <apply>
              <ci> LOWER_BOUND </ci>
              <ci> UPPER_BOUND </ci>
            </apply>
          </math>
          <listOfParameters>
            <parameter id="LOWER_BOUND" value="-10000"/>
            <parameter id="UPPER_BOUND" value="10000"/>
            <parameter id="OBJECTIVE_COEFFICIENT" value="0"/>
          </listOfParameters>
        </kineticLaw>
      </reaction>
      <reaction id="HEMAT2" name="Hexanoyl-[acyl-carrier protein]tomalonyl-CoA C-acyltransferase 294" reversible="false">
        <listOfReactants>
          <speciesReference species="_2theACP"/>
          <speciesReference species="h"/>
          <speciesReference species="nadh"/>
        </listOfReactants>
        <listOfProducts>
          <speciesReference species="hexACP"/>
          <speciesReference species="nad"/>
        </listOfProducts>
        <kineticLaw>
          <math xmlns="http://www.w3.org/1998/Math/MathML">
            <apply>
              <ci> LOWER_BOUND </ci>
              <ci> UPPER_BOUND </ci>
            </apply>
          </math>
          <listOfParameters>
            <parameter id="LOWER_BOUND" value="0"/>
            <parameter id="UPPER_BOUND" value="10000"/>
            <parameter id="OBJECTIVE_COEFFICIENT" value="0"/>
          </listOfParameters>
        </kineticLaw>
      </reaction>
      <reaction id="HEMEOS" name="Heme O synthase 295" reversible="false">
        <listOfReactants>
          <speciesReference species="frdp"/>
          <speciesReference species="h2o"/>
          <speciesReference species="pheme"/>
        </listOfReactants>
        <listOfProducts>
          <speciesReference species="h"/>
          <speciesReference species="ppi"/>
          <speciesReference species="hemeO"/>
        </listOfProducts>
        <kineticLaw>
          <math xmlns="http://www.w3.org/1998/Math/MathML">
            <apply>
              <ci> LOWER_BOUND </ci>
              <ci> UPPER_BOUND </ci>
            </apply>
          </math>
          <listOfParameters>
            <parameter id="LOWER_BOUND" value="0"/>
            <parameter id="UPPER_BOUND" value="10000"/>
            <parameter id="OBJECTIVE_COEFFICIENT" value="0"/>
          </listOfParameters>
        </kineticLaw>
      </reaction>
      <reaction id="HEPTT" name="trans-heptaprenyltranstransferase 296" reversible="false">
        <listOfReactants>
          <speciesReference species="hepdp"/>
          <speciesReference species="ipdp"/>
        </listOfReactants>
        <listOfProducts>
          <speciesReference species="octdp"/>
          <speciesReference species="ppi"/>
        </listOfProducts>
        <kineticLaw>
          <math xmlns="http://www.w3.org/1998/Math/MathML">
            <apply>
              <ci> LOWER_BOUND </ci>
              <ci> UPPER_BOUND </ci>
            </apply>
          </math>
          <listOfParameters>
            <parameter id="LOWER_BOUND" value="0"/>
            <parameter id="UPPER_BOUND" value="10000"/>
            <parameter id="OBJECTIVE_COEFFICIENT" value="0"/>
          </listOfParameters>
        </kineticLaw>
      </reaction>
      <reaction id="HEX1" name="hexokinase (D-glucosetoATP) 297" reversible="false">
        <listOfReactants>
          <speciesReference species="atp"/>
          <speciesReference species="glc_D"/>
        </listOfReactants>
        <listOfProducts>
          <speciesReference species="adp"/>
          <speciesReference species="g6p"/>
          <speciesReference species="h"/>
        </listOfProducts>
        <kineticLaw>
          <math xmlns="http://www.w3.org/1998/Math/MathML">
            <apply>
              <ci> LOWER_BOUND </ci>
              <ci> UPPER_BOUND </ci>
            </apply>
          </math>
          <listOfParameters>
            <parameter id="LOWER_BOUND" value="0"/>
            <parameter id="UPPER_BOUND" value="10000"/>
            <parameter id="OBJECTIVE_COEFFICIENT" value="0"/>
          </listOfParameters>
        </kineticLaw>
      </reaction>
      <reaction id="HEXTT" name="trans-hexaprenyltranstransferase 298" reversible="false">
        <listOfReactants>
          <speciesReference species="hexdp"/>
          <speciesReference species="ipdp"/>
        </listOfReactants>
        <listOfProducts>
          <speciesReference species="hepdp"/>
          <speciesReference species="ppi"/>
        </listOfProducts>
        <kineticLaw>
          <math xmlns="http://www.w3.org/1998/Math/MathML">
            <apply>
              <ci> LOWER_BOUND </ci>
              <ci> UPPER_BOUND </ci>
            </apply>
          </math>
          <listOfParameters>
            <parameter id="LOWER_BOUND" value="0"/>
            <parameter id="UPPER_BOUND" value="10000"/>
            <parameter id="OBJECTIVE_COEFFICIENT" value="0"/>
          </listOfParameters>
        </kineticLaw>
      </reaction>
      <reaction id="HGCOAD" name="2-hydroxyglutaryl-CoA dehydratase 299">
        <listOfReactants>
          <speciesReference species="_2hglucoa"/>
        </listOfReactants>
        <listOfProducts>
          <speciesReference species="h2o"/>
          <speciesReference species="gcoa"/>
        </listOfProducts>
        <kineticLaw>
          <math xmlns="http://www.w3.org/1998/Math/MathML">
            <apply>
              <ci> LOWER_BOUND </ci>
              <ci> UPPER_BOUND </ci>
            </apply>
          </math>
          <listOfParameters>
            <parameter id="LOWER_BOUND" value="-10000"/>
            <parameter id="UPPER_BOUND" value="10000"/>
            <parameter id="OBJECTIVE_COEFFICIENT" value="0"/>
          </listOfParameters>
        </kineticLaw>
      </reaction>
      <reaction id="HGR" name="mercury(II) reductase 300">
        <listOfReactants>
          <speciesReference species="hg2"/>
          <speciesReference species="nadph"/>
        </listOfReactants>
        <listOfProducts>
          <speciesReference species="h"/>
          <speciesReference species="hg0"/>
          <speciesReference species="nadp"/>
        </listOfProducts>
        <kineticLaw>
          <math xmlns="http://www.w3.org/1998/Math/MathML">
            <apply>
              <ci> LOWER_BOUND </ci>
              <ci> UPPER_BOUND </ci>
            </apply>
          </math>
          <listOfParameters>
            <parameter id="LOWER_BOUND" value="-10000"/>
            <parameter id="UPPER_BOUND" value="10000"/>
            <parameter id="OBJECTIVE_COEFFICIENT" value="0"/>
          </listOfParameters>
        </kineticLaw>
      </reaction>
      <reaction id="HHDHL7" name="(3R)-3-Hydroxypalmitoyl-[acyl-carrier-protein] hydro-lyase 301" reversible="false">
        <listOfReactants>
          <speciesReference species="_3hpaACP"/>
        </listOfReactants>
        <listOfProducts>
          <speciesReference species="h2o"/>
          <speciesReference species="hdeACP"/>
        </listOfProducts>
        <kineticLaw>
          <math xmlns="http://www.w3.org/1998/Math/MathML">
            <apply>
              <ci> LOWER_BOUND </ci>
              <ci> UPPER_BOUND </ci>
            </apply>
          </math>
          <listOfParameters>
            <parameter id="LOWER_BOUND" value="0"/>
            <parameter id="UPPER_BOUND" value="10000"/>
            <parameter id="OBJECTIVE_COEFFICIENT" value="0"/>
          </listOfParameters>
        </kineticLaw>
      </reaction>
      <reaction id="HHDR7" name="(3R)-3-Hydroxypalmitoyl-[acyl-carrier-protein]toNADP+ oxidoreductase 302" reversible="false">
        <listOfReactants>
          <speciesReference species="h"/>
          <speciesReference species="nadph"/>
          <speciesReference species="_3oxhdACP"/>
        </listOfReactants>
        <listOfProducts>
          <speciesReference species="nadp"/>
          <speciesReference species="_3hpaACP"/>
        </listOfProducts>
        <kineticLaw>
          <math xmlns="http://www.w3.org/1998/Math/MathML">
            <apply>
              <ci> LOWER_BOUND </ci>
              <ci> UPPER_BOUND </ci>
            </apply>
          </math>
          <listOfParameters>
            <parameter id="LOWER_BOUND" value="0"/>
            <parameter id="UPPER_BOUND" value="10000"/>
            <parameter id="OBJECTIVE_COEFFICIENT" value="0"/>
          </listOfParameters>
        </kineticLaw>
      </reaction>
      <reaction id="HHYHL2" name="(3R)-3-Hydroxybutanoyl-[acyl-carrier-protein] hydro-lyase 303" reversible="false">
        <listOfReactants>
          <speciesReference species="_3hhACP"/>
        </listOfReactants>
        <listOfProducts>
          <speciesReference species="_2theACP"/>
          <speciesReference species="h2o"/>
        </listOfProducts>
        <kineticLaw>
          <math xmlns="http://www.w3.org/1998/Math/MathML">
            <apply>
              <ci> LOWER_BOUND </ci>
              <ci> UPPER_BOUND </ci>
            </apply>
          </math>
          <listOfParameters>
            <parameter id="LOWER_BOUND" value="0"/>
            <parameter id="UPPER_BOUND" value="10000"/>
            <parameter id="OBJECTIVE_COEFFICIENT" value="0"/>
          </listOfParameters>
        </kineticLaw>
      </reaction>
      <reaction id="HHYR2" name="(3R)-3-Hydroxyhexanoyl-[acyl-carrier-protein]toNADP+ oxidoreductase 304" reversible="false">
        <listOfReactants>
          <speciesReference species="h"/>
          <speciesReference species="nadph"/>
          <speciesReference species="_3oxhACP"/>
        </listOfReactants>
        <listOfProducts>
          <speciesReference species="_3hhACP"/>
          <speciesReference species="nadp"/>
        </listOfProducts>
        <kineticLaw>
          <math xmlns="http://www.w3.org/1998/Math/MathML">
            <apply>
              <ci> LOWER_BOUND </ci>
              <ci> UPPER_BOUND </ci>
            </apply>
          </math>
          <listOfParameters>
            <parameter id="LOWER_BOUND" value="0"/>
            <parameter id="UPPER_BOUND" value="10000"/>
            <parameter id="OBJECTIVE_COEFFICIENT" value="0"/>
          </listOfParameters>
        </kineticLaw>
      </reaction>
      <reaction id="HIBD_deleted_" name="3-hydroxyisobutyrate dehydrogenase 305" reversible="false">
        <listOfReactants>
          <speciesReference species="_3hmp"/>
          <speciesReference species="nad"/>
        </listOfReactants>
        <listOfProducts>
          <speciesReference species="h"/>
          <speciesReference species="nadh"/>
          <speciesReference species="mmalsa_R"/>
        </listOfProducts>
        <kineticLaw>
          <math xmlns="http://www.w3.org/1998/Math/MathML">
            <apply>
              <ci> LOWER_BOUND </ci>
              <ci> UPPER_BOUND </ci>
            </apply>
          </math>
          <listOfParameters>
            <parameter id="LOWER_BOUND" value="0"/>
            <parameter id="UPPER_BOUND" value="10000"/>
            <parameter id="OBJECTIVE_COEFFICIENT" value="0"/>
          </listOfParameters>
        </kineticLaw>
      </reaction>
      <reaction id="HISTD" name="histidinol dehydrogenase 306" reversible="false">
        <listOfReactants>
          <speciesReference species="h2o"/>
          <speciesReference species="nad" stoichiometry="2"/>
          <speciesReference species="histd"/>
        </listOfReactants>
        <listOfProducts>
          <speciesReference species="h" stoichiometry="3"/>
          <speciesReference species="his_L"/>
          <speciesReference species="nadh" stoichiometry="2"/>
        </listOfProducts>
        <kineticLaw>
          <math xmlns="http://www.w3.org/1998/Math/MathML">
            <apply>
              <ci> LOWER_BOUND </ci>
              <ci> UPPER_BOUND </ci>
            </apply>
          </math>
          <listOfParameters>
            <parameter id="LOWER_BOUND" value="0"/>
            <parameter id="UPPER_BOUND" value="10000"/>
            <parameter id="OBJECTIVE_COEFFICIENT" value="0"/>
          </listOfParameters>
        </kineticLaw>
      </reaction>
      <reaction id="HISTP" name="histidinol-phosphatase 307" reversible="false">
        <listOfReactants>
          <speciesReference species="h2o"/>
          <speciesReference species="hisp"/>
        </listOfReactants>
        <listOfProducts>
          <speciesReference species="pi"/>
          <speciesReference species="histd"/>
        </listOfProducts>
        <kineticLaw>
          <math xmlns="http://www.w3.org/1998/Math/MathML">
            <apply>
              <ci> LOWER_BOUND </ci>
              <ci> UPPER_BOUND </ci>
            </apply>
          </math>
          <listOfParameters>
            <parameter id="LOWER_BOUND" value="0"/>
            <parameter id="UPPER_BOUND" value="10000"/>
            <parameter id="OBJECTIVE_COEFFICIENT" value="0"/>
          </listOfParameters>
        </kineticLaw>
      </reaction>
      <reaction id="HISTRS" name="Histidyl-tRNA synthetase 308" reversible="false">
        <listOfReactants>
          <speciesReference species="atp"/>
          <speciesReference species="his_L"/>
          <speciesReference species="trnahis"/>
        </listOfReactants>
        <listOfProducts>
          <speciesReference species="amp"/>
          <speciesReference species="ppi"/>
          <speciesReference species="histrna"/>
        </listOfProducts>
        <kineticLaw>
          <math xmlns="http://www.w3.org/1998/Math/MathML">
            <apply>
              <ci> LOWER_BOUND </ci>
              <ci> UPPER_BOUND </ci>
            </apply>
          </math>
          <listOfParameters>
            <parameter id="LOWER_BOUND" value="0"/>
            <parameter id="UPPER_BOUND" value="10000"/>
            <parameter id="OBJECTIVE_COEFFICIENT" value="0"/>
          </listOfParameters>
        </kineticLaw>
      </reaction>
      <reaction id="HMBS" name="hydroxymethylbilane synthase 309" reversible="false">
        <listOfReactants>
          <speciesReference species="h2o"/>
          <speciesReference species="ppbng" stoichiometry="4"/>
        </listOfReactants>
        <listOfProducts>
          <speciesReference species="hmbil"/>
          <speciesReference species="nh4" stoichiometry="4"/>
        </listOfProducts>
        <kineticLaw>
          <math xmlns="http://www.w3.org/1998/Math/MathML">
            <apply>
              <ci> LOWER_BOUND </ci>
              <ci> UPPER_BOUND </ci>
            </apply>
          </math>
          <listOfParameters>
            <parameter id="LOWER_BOUND" value="0"/>
            <parameter id="UPPER_BOUND" value="10000"/>
            <parameter id="OBJECTIVE_COEFFICIENT" value="0"/>
          </listOfParameters>
        </kineticLaw>
      </reaction>
      <reaction id="HMPK1" name="hydroxymethylpyrimidine kinase (ATP) 310" reversible="false">
        <listOfReactants>
          <speciesReference species="_4ahmmp"/>
          <speciesReference species="atp"/>
        </listOfReactants>
        <listOfProducts>
          <speciesReference species="_4ampm"/>
          <speciesReference species="adp"/>
          <speciesReference species="h"/>
        </listOfProducts>
        <kineticLaw>
          <math xmlns="http://www.w3.org/1998/Math/MathML">
            <apply>
              <ci> LOWER_BOUND </ci>
              <ci> UPPER_BOUND </ci>
            </apply>
          </math>
          <listOfParameters>
            <parameter id="LOWER_BOUND" value="0"/>
            <parameter id="UPPER_BOUND" value="10000"/>
            <parameter id="OBJECTIVE_COEFFICIENT" value="0"/>
          </listOfParameters>
        </kineticLaw>
      </reaction>
      <reaction id="HMPK2" name="hydroxymethylpyrimidine kinase (CTP) 311" reversible="false">
        <listOfReactants>
          <speciesReference species="_4ahmmp"/>
          <speciesReference species="ctp"/>
        </listOfReactants>
        <listOfProducts>
          <speciesReference species="_4ampm"/>
          <speciesReference species="cdp"/>
          <speciesReference species="h"/>
        </listOfProducts>
        <kineticLaw>
          <math xmlns="http://www.w3.org/1998/Math/MathML">
            <apply>
              <ci> LOWER_BOUND </ci>
              <ci> UPPER_BOUND </ci>
            </apply>
          </math>
          <listOfParameters>
            <parameter id="LOWER_BOUND" value="0"/>
            <parameter id="UPPER_BOUND" value="10000"/>
            <parameter id="OBJECTIVE_COEFFICIENT" value="0"/>
          </listOfParameters>
        </kineticLaw>
      </reaction>
      <reaction id="HMPK3" name="hydroxymethylpyrimidine kinase (UTP) 312" reversible="false">
        <listOfReactants>
          <speciesReference species="_4ahmmp"/>
          <speciesReference species="utp"/>
        </listOfReactants>
        <listOfProducts>
          <speciesReference species="_4ampm"/>
          <speciesReference species="h"/>
          <speciesReference species="udp"/>
        </listOfProducts>
        <kineticLaw>
          <math xmlns="http://www.w3.org/1998/Math/MathML">
            <apply>
              <ci> LOWER_BOUND </ci>
              <ci> UPPER_BOUND </ci>
            </apply>
          </math>
          <listOfParameters>
            <parameter id="LOWER_BOUND" value="0"/>
            <parameter id="UPPER_BOUND" value="10000"/>
            <parameter id="OBJECTIVE_COEFFICIENT" value="0"/>
          </listOfParameters>
        </kineticLaw>
      </reaction>
      <reaction id="HMPK4" name="hydroxymethylpyrimidine kinase (GTP) 313" reversible="false">
        <listOfReactants>
          <speciesReference species="_4ahmmp"/>
          <speciesReference species="gtp"/>
        </listOfReactants>
        <listOfProducts>
          <speciesReference species="_4ampm"/>
          <speciesReference species="gdp"/>
          <speciesReference species="h"/>
        </listOfProducts>
        <kineticLaw>
          <math xmlns="http://www.w3.org/1998/Math/MathML">
            <apply>
              <ci> LOWER_BOUND </ci>
              <ci> UPPER_BOUND </ci>
            </apply>
          </math>
          <listOfParameters>
            <parameter id="LOWER_BOUND" value="0"/>
            <parameter id="UPPER_BOUND" value="10000"/>
            <parameter id="OBJECTIVE_COEFFICIENT" value="0"/>
          </listOfParameters>
        </kineticLaw>
      </reaction>
      <reaction id="HOCHL3" name="((3R)-3-Hydroxybutanoyl-[acyl-carrier-protein] hydro-lyase 314" reversible="false">
        <listOfReactants>
          <speciesReference species="_3hocACP"/>
        </listOfReactants>
        <listOfProducts>
          <speciesReference species="_2toceACP"/>
          <speciesReference species="h2o"/>
        </listOfProducts>
        <kineticLaw>
          <math xmlns="http://www.w3.org/1998/Math/MathML">
            <apply>
              <ci> LOWER_BOUND </ci>
              <ci> UPPER_BOUND </ci>
            </apply>
          </math>
          <listOfParameters>
            <parameter id="LOWER_BOUND" value="0"/>
            <parameter id="UPPER_BOUND" value="10000"/>
            <parameter id="OBJECTIVE_COEFFICIENT" value="0"/>
          </listOfParameters>
        </kineticLaw>
      </reaction>
      <reaction id="HOCR3" name="(3R)-3-Hydroxyoctanoyl-[acyl-carrier-protein]toNADP+ oxidoreductase 315" reversible="false">
        <listOfReactants>
          <speciesReference species="h"/>
          <speciesReference species="nadph"/>
          <speciesReference species="_3oxocACP"/>
        </listOfReactants>
        <listOfProducts>
          <speciesReference species="_3hocACP"/>
          <speciesReference species="nadp"/>
        </listOfProducts>
        <kineticLaw>
          <math xmlns="http://www.w3.org/1998/Math/MathML">
            <apply>
              <ci> LOWER_BOUND </ci>
              <ci> UPPER_BOUND </ci>
            </apply>
          </math>
          <listOfParameters>
            <parameter id="LOWER_BOUND" value="0"/>
            <parameter id="UPPER_BOUND" value="10000"/>
            <parameter id="OBJECTIVE_COEFFICIENT" value="0"/>
          </listOfParameters>
        </kineticLaw>
      </reaction>
      <reaction id="HODHL8" name="(3R)-3-Hydroxyoctadecanoyl-[acyl-carrier-protein] hydro-lyase 316" reversible="false">
        <listOfReactants>
          <speciesReference species="_3hocdacp"/>
        </listOfReactants>
        <listOfProducts>
          <speciesReference species="h2o"/>
          <speciesReference species="_2tocdACP"/>
        </listOfProducts>
        <kineticLaw>
          <math xmlns="http://www.w3.org/1998/Math/MathML">
            <apply>
              <ci> LOWER_BOUND </ci>
              <ci> UPPER_BOUND </ci>
            </apply>
          </math>
          <listOfParameters>
            <parameter id="LOWER_BOUND" value="0"/>
            <parameter id="UPPER_BOUND" value="10000"/>
            <parameter id="OBJECTIVE_COEFFICIENT" value="0"/>
          </listOfParameters>
        </kineticLaw>
      </reaction>
      <reaction id="HODR8" name="(3R)-3-Hydroxyoctadecanoyl-[acyl-carrier-protein]toNADP+ oxidoreductase 317" reversible="false">
        <listOfReactants>
          <speciesReference species="h"/>
          <speciesReference species="nadph"/>
          <speciesReference species="_3oxocdacp"/>
        </listOfReactants>
        <listOfProducts>
          <speciesReference species="nadp"/>
          <speciesReference species="_3hocdacp"/>
        </listOfProducts>
        <kineticLaw>
          <math xmlns="http://www.w3.org/1998/Math/MathML">
            <apply>
              <ci> LOWER_BOUND </ci>
              <ci> UPPER_BOUND </ci>
            </apply>
          </math>
          <listOfParameters>
            <parameter id="LOWER_BOUND" value="0"/>
            <parameter id="UPPER_BOUND" value="10000"/>
            <parameter id="OBJECTIVE_COEFFICIENT" value="0"/>
          </listOfParameters>
        </kineticLaw>
      </reaction>
      <reaction id="HP5CD" name="3-hydroxy-1-pyrroline-5-carboxylate dehydrogenase 318" reversible="false">
        <listOfReactants>
          <speciesReference species="_1p3h5c"/>
          <speciesReference species="h2o" stoichiometry="2"/>
          <speciesReference species="nad"/>
        </listOfReactants>
        <listOfProducts>
          <speciesReference species="_4hglu"/>
          <speciesReference species="h"/>
          <speciesReference species="nadh"/>
        </listOfProducts>
        <kineticLaw>
          <math xmlns="http://www.w3.org/1998/Math/MathML">
            <apply>
              <ci> LOWER_BOUND </ci>
              <ci> UPPER_BOUND </ci>
            </apply>
          </math>
          <listOfParameters>
            <parameter id="LOWER_BOUND" value="0"/>
            <parameter id="UPPER_BOUND" value="10000"/>
            <parameter id="OBJECTIVE_COEFFICIENT" value="0"/>
          </listOfParameters>
        </kineticLaw>
      </reaction>
      <reaction id="HPOD" name="1-pyrroline-5-carboxylate dehydrogenase 319" reversible="false">
        <listOfReactants>
          <speciesReference species="Lhpro"/>
          <speciesReference species="fad"/>
        </listOfReactants>
        <listOfProducts>
          <speciesReference species="_1p3h5c"/>
          <speciesReference species="h"/>
          <speciesReference species="fadh2"/>
        </listOfProducts>
        <kineticLaw>
          <math xmlns="http://www.w3.org/1998/Math/MathML">
            <apply>
              <ci> LOWER_BOUND </ci>
              <ci> UPPER_BOUND </ci>
            </apply>
          </math>
          <listOfParameters>
            <parameter id="LOWER_BOUND" value="0"/>
            <parameter id="UPPER_BOUND" value="10000"/>
            <parameter id="OBJECTIVE_COEFFICIENT" value="0"/>
          </listOfParameters>
        </kineticLaw>
      </reaction>
      <reaction id="HPPK" name="2-amino-4-hydroxy-6-hydroxymethyldihydropteridine diphosphokinase 320" reversible="false">
        <listOfReactants>
          <speciesReference species="_2ahhmp"/>
          <speciesReference species="atp"/>
        </listOfReactants>
        <listOfProducts>
          <speciesReference species="_2ahhmd"/>
          <speciesReference species="amp"/>
          <speciesReference species="h"/>
        </listOfProducts>
        <kineticLaw>
          <math xmlns="http://www.w3.org/1998/Math/MathML">
            <apply>
              <ci> LOWER_BOUND </ci>
              <ci> UPPER_BOUND </ci>
            </apply>
          </math>
          <listOfParameters>
            <parameter id="LOWER_BOUND" value="0"/>
            <parameter id="UPPER_BOUND" value="10000"/>
            <parameter id="OBJECTIVE_COEFFICIENT" value="0"/>
          </listOfParameters>
        </kineticLaw>
      </reaction>
      <reaction id="HSAT" name="Acetyl-CoAtoL-homoserine O-acetyltransferase 321">
        <listOfReactants>
          <speciesReference species="accoa"/>
          <speciesReference species="hom_L"/>
        </listOfReactants>
        <listOfProducts>
          <speciesReference species="achms"/>
          <speciesReference species="coa"/>
        </listOfProducts>
        <kineticLaw>
          <math xmlns="http://www.w3.org/1998/Math/MathML">
            <apply>
              <ci> LOWER_BOUND </ci>
              <ci> UPPER_BOUND </ci>
            </apply>
          </math>
          <listOfParameters>
            <parameter id="LOWER_BOUND" value="-10000"/>
            <parameter id="UPPER_BOUND" value="10000"/>
            <parameter id="OBJECTIVE_COEFFICIENT" value="0"/>
          </listOfParameters>
        </kineticLaw>
      </reaction>
      <reaction id="HSDy" name="homoserine dehydrogenase (NADPH) 322">
        <listOfReactants>
          <speciesReference species="hom_L"/>
          <speciesReference species="nadp"/>
        </listOfReactants>
        <listOfProducts>
          <speciesReference species="aspsa"/>
          <speciesReference species="h"/>
          <speciesReference species="nadph"/>
        </listOfProducts>
        <kineticLaw>
          <math xmlns="http://www.w3.org/1998/Math/MathML">
            <apply>
              <ci> LOWER_BOUND </ci>
              <ci> UPPER_BOUND </ci>
            </apply>
          </math>
          <listOfParameters>
            <parameter id="LOWER_BOUND" value="-10000"/>
            <parameter id="UPPER_BOUND" value="10000"/>
            <parameter id="OBJECTIVE_COEFFICIENT" value="0"/>
          </listOfParameters>
        </kineticLaw>
      </reaction>
      <reaction id="HSK" name="homoserine kinase 323" reversible="false">
        <listOfReactants>
          <speciesReference species="atp"/>
          <speciesReference species="hom_L"/>
        </listOfReactants>
        <listOfProducts>
          <speciesReference species="adp"/>
          <speciesReference species="h"/>
          <speciesReference species="phom"/>
        </listOfProducts>
        <kineticLaw>
          <math xmlns="http://www.w3.org/1998/Math/MathML">
            <apply>
              <ci> LOWER_BOUND </ci>
              <ci> UPPER_BOUND </ci>
            </apply>
          </math>
          <listOfParameters>
            <parameter id="LOWER_BOUND" value="0"/>
            <parameter id="UPPER_BOUND" value="10000"/>
            <parameter id="OBJECTIVE_COEFFICIENT" value="0"/>
          </listOfParameters>
        </kineticLaw>
      </reaction>
      <reaction id="HSTPT" name="histidinol-phosphate transaminase 324" reversible="false">
        <listOfReactants>
          <speciesReference species="glu_L"/>
          <speciesReference species="imacp"/>
        </listOfReactants>
        <listOfProducts>
          <speciesReference species="akg"/>
          <speciesReference species="h"/>
          <speciesReference species="hisp"/>
        </listOfProducts>
        <kineticLaw>
          <math xmlns="http://www.w3.org/1998/Math/MathML">
            <apply>
              <ci> LOWER_BOUND </ci>
              <ci> UPPER_BOUND </ci>
            </apply>
          </math>
          <listOfParameters>
            <parameter id="LOWER_BOUND" value="0"/>
            <parameter id="UPPER_BOUND" value="10000"/>
            <parameter id="OBJECTIVE_COEFFICIENT" value="0"/>
          </listOfParameters>
        </kineticLaw>
      </reaction>
      <reaction id="HTDHL6" name="(3R)-3-Hydroxypalmitoyl-[acyl-carrier-protein] hydro-lyase 325" reversible="false">
        <listOfReactants>
          <speciesReference species="_3htdACP"/>
        </listOfReactants>
        <listOfProducts>
          <speciesReference species="h2o"/>
          <speciesReference species="tdeACP"/>
        </listOfProducts>
        <kineticLaw>
          <math xmlns="http://www.w3.org/1998/Math/MathML">
            <apply>
              <ci> LOWER_BOUND </ci>
              <ci> UPPER_BOUND </ci>
            </apply>
          </math>
          <listOfParameters>
            <parameter id="LOWER_BOUND" value="0"/>
            <parameter id="UPPER_BOUND" value="10000"/>
            <parameter id="OBJECTIVE_COEFFICIENT" value="0"/>
          </listOfParameters>
        </kineticLaw>
      </reaction>
      <reaction id="HTDR6" name="3R)-3-Hydroxytetradecanoyl-[acyl-carrier-protein]toNADP+ oxidoreductase 326" reversible="false">
        <listOfReactants>
          <speciesReference species="h"/>
          <speciesReference species="nadph"/>
          <speciesReference species="_3oxtdACP"/>
        </listOfReactants>
        <listOfProducts>
          <speciesReference species="_3htdACP"/>
          <speciesReference species="nadp"/>
        </listOfProducts>
        <kineticLaw>
          <math xmlns="http://www.w3.org/1998/Math/MathML">
            <apply>
              <ci> LOWER_BOUND </ci>
              <ci> UPPER_BOUND </ci>
            </apply>
          </math>
          <listOfParameters>
            <parameter id="LOWER_BOUND" value="0"/>
            <parameter id="UPPER_BOUND" value="10000"/>
            <parameter id="OBJECTIVE_COEFFICIENT" value="0"/>
          </listOfParameters>
        </kineticLaw>
      </reaction>
      <reaction id="HXANt2" name="hypoxanthine transport in via proton symport 327" reversible="false">
        <listOfReactants>
          <speciesReference species="h_e"/>
          <speciesReference species="hxan_e"/>
        </listOfReactants>
        <listOfProducts>
          <speciesReference species="h"/>
          <speciesReference species="hxan"/>
        </listOfProducts>
        <kineticLaw>
          <math xmlns="http://www.w3.org/1998/Math/MathML">
            <apply>
              <ci> LOWER_BOUND </ci>
              <ci> UPPER_BOUND </ci>
            </apply>
          </math>
          <listOfParameters>
            <parameter id="LOWER_BOUND" value="0"/>
            <parameter id="UPPER_BOUND" value="10000"/>
            <parameter id="OBJECTIVE_COEFFICIENT" value="0"/>
          </listOfParameters>
        </kineticLaw>
      </reaction>
      <reaction id="HXPRT" name="hypoxanthine phosphoribosyltransferase (Hypoxanthine) 328" reversible="false">
        <listOfReactants>
          <speciesReference species="hxan"/>
          <speciesReference species="prpp"/>
        </listOfReactants>
        <listOfProducts>
          <speciesReference species="imp"/>
          <speciesReference species="ppi"/>
        </listOfProducts>
        <kineticLaw>
          <math xmlns="http://www.w3.org/1998/Math/MathML">
            <apply>
              <ci> LOWER_BOUND </ci>
              <ci> UPPER_BOUND </ci>
            </apply>
          </math>
          <listOfParameters>
            <parameter id="LOWER_BOUND" value="0"/>
            <parameter id="UPPER_BOUND" value="10000"/>
            <parameter id="OBJECTIVE_COEFFICIENT" value="0"/>
          </listOfParameters>
        </kineticLaw>
      </reaction>
      <reaction id="ICDHy" name="isocitrate dehydrogenase (NADP) 329">
        <listOfReactants>
          <speciesReference species="icit"/>
          <speciesReference species="nadp"/>
        </listOfReactants>
        <listOfProducts>
          <speciesReference species="akg"/>
          <speciesReference species="co2"/>
          <speciesReference species="nadph"/>
        </listOfProducts>
        <kineticLaw>
          <math xmlns="http://www.w3.org/1998/Math/MathML">
            <apply>
              <ci> LOWER_BOUND </ci>
              <ci> UPPER_BOUND </ci>
            </apply>
          </math>
          <listOfParameters>
            <parameter id="LOWER_BOUND" value="-10000"/>
            <parameter id="UPPER_BOUND" value="10000"/>
            <parameter id="OBJECTIVE_COEFFICIENT" value="0"/>
          </listOfParameters>
        </kineticLaw>
      </reaction>
      <reaction id="ICHORSi" name="Isochorismate Synthase 330" reversible="false">
        <listOfReactants>
          <speciesReference species="chor"/>
        </listOfReactants>
        <listOfProducts>
          <speciesReference species="ichor"/>
        </listOfProducts>
        <kineticLaw>
          <math xmlns="http://www.w3.org/1998/Math/MathML">
            <apply>
              <ci> LOWER_BOUND </ci>
              <ci> UPPER_BOUND </ci>
            </apply>
          </math>
          <listOfParameters>
            <parameter id="LOWER_BOUND" value="0"/>
            <parameter id="UPPER_BOUND" value="10000"/>
            <parameter id="OBJECTIVE_COEFFICIENT" value="0"/>
          </listOfParameters>
        </kineticLaw>
      </reaction>
      <reaction id="ICHORT" name="isochorismatase 331" reversible="false">
        <listOfReactants>
          <speciesReference species="h2o"/>
          <speciesReference species="ichor"/>
        </listOfReactants>
        <listOfProducts>
          <speciesReference species="_23ddhb"/>
          <speciesReference species="pyr"/>
        </listOfProducts>
        <kineticLaw>
          <math xmlns="http://www.w3.org/1998/Math/MathML">
            <apply>
              <ci> LOWER_BOUND </ci>
              <ci> UPPER_BOUND </ci>
            </apply>
          </math>
          <listOfParameters>
            <parameter id="LOWER_BOUND" value="0"/>
            <parameter id="UPPER_BOUND" value="10000"/>
            <parameter id="OBJECTIVE_COEFFICIENT" value="0"/>
          </listOfParameters>
        </kineticLaw>
      </reaction>
      <reaction id="IG3PS" name="Imidazole-glycerol-3-phosphate synthase 332" reversible="false">
        <listOfReactants>
          <speciesReference species="gln_L"/>
          <speciesReference species="prlp"/>
        </listOfReactants>
        <listOfProducts>
          <speciesReference species="aicar"/>
          <speciesReference species="eig3p"/>
          <speciesReference species="glu_L"/>
          <speciesReference species="h" stoichiometry="2"/>
        </listOfProducts>
        <kineticLaw>
          <math xmlns="http://www.w3.org/1998/Math/MathML">
            <apply>
              <ci> LOWER_BOUND </ci>
              <ci> UPPER_BOUND </ci>
            </apply>
          </math>
          <listOfParameters>
            <parameter id="LOWER_BOUND" value="0"/>
            <parameter id="UPPER_BOUND" value="10000"/>
            <parameter id="OBJECTIVE_COEFFICIENT" value="0"/>
          </listOfParameters>
        </kineticLaw>
      </reaction>
      <reaction id="IGPDH" name="imidazoleglycerol-phosphate dehydratase 333" reversible="false">
        <listOfReactants>
          <speciesReference species="eig3p"/>
          <speciesReference species="h"/>
        </listOfReactants>
        <listOfProducts>
          <speciesReference species="h2o"/>
          <speciesReference species="imacp"/>
        </listOfProducts>
        <kineticLaw>
          <math xmlns="http://www.w3.org/1998/Math/MathML">
            <apply>
              <ci> LOWER_BOUND </ci>
              <ci> UPPER_BOUND </ci>
            </apply>
          </math>
          <listOfParameters>
            <parameter id="LOWER_BOUND" value="0"/>
            <parameter id="UPPER_BOUND" value="10000"/>
            <parameter id="OBJECTIVE_COEFFICIENT" value="0"/>
          </listOfParameters>
        </kineticLaw>
      </reaction>
      <reaction id="IGPS" name="indole-3-glycerol-phosphate synthase 334" reversible="false">
        <listOfReactants>
          <speciesReference species="_2cpr5p"/>
          <speciesReference species="h"/>
        </listOfReactants>
        <listOfProducts>
          <speciesReference species="_3ig3p"/>
          <speciesReference species="co2"/>
          <speciesReference species="h2o"/>
        </listOfProducts>
        <kineticLaw>
          <math xmlns="http://www.w3.org/1998/Math/MathML">
            <apply>
              <ci> LOWER_BOUND </ci>
              <ci> UPPER_BOUND </ci>
            </apply>
          </math>
          <listOfParameters>
            <parameter id="LOWER_BOUND" value="0"/>
            <parameter id="UPPER_BOUND" value="10000"/>
            <parameter id="OBJECTIVE_COEFFICIENT" value="0"/>
          </listOfParameters>
        </kineticLaw>
      </reaction>
      <reaction id="ILEabc" name="L-isoleucine transport via ABC system 335" reversible="false">
        <listOfReactants>
          <speciesReference species="atp"/>
          <speciesReference species="h2o"/>
          <speciesReference species="ile_L_e"/>
        </listOfReactants>
        <listOfProducts>
          <speciesReference species="adp"/>
          <speciesReference species="h"/>
          <speciesReference species="ile_L"/>
          <speciesReference species="pi"/>
        </listOfProducts>
        <kineticLaw>
          <math xmlns="http://www.w3.org/1998/Math/MathML">
            <apply>
              <ci> LOWER_BOUND </ci>
              <ci> UPPER_BOUND </ci>
            </apply>
          </math>
          <listOfParameters>
            <parameter id="LOWER_BOUND" value="0"/>
            <parameter id="UPPER_BOUND" value="10000"/>
            <parameter id="OBJECTIVE_COEFFICIENT" value="0"/>
          </listOfParameters>
        </kineticLaw>
      </reaction>
      <reaction id="ILEt6" name="L-isoeucine transport in/out via proton symport 336">
        <listOfReactants>
          <speciesReference species="h_e"/>
          <speciesReference species="ile_L_e"/>
        </listOfReactants>
        <listOfProducts>
          <speciesReference species="h"/>
          <speciesReference species="ile_L"/>
        </listOfProducts>
        <kineticLaw>
          <math xmlns="http://www.w3.org/1998/Math/MathML">
            <apply>
              <ci> LOWER_BOUND </ci>
              <ci> UPPER_BOUND </ci>
            </apply>
          </math>
          <listOfParameters>
            <parameter id="LOWER_BOUND" value="-10000"/>
            <parameter id="UPPER_BOUND" value="10000"/>
            <parameter id="OBJECTIVE_COEFFICIENT" value="0"/>
          </listOfParameters>
        </kineticLaw>
      </reaction>
      <reaction id="ILETA" name="isoleucine transaminase 337">
        <listOfReactants>
          <speciesReference species="akg"/>
          <speciesReference species="ile_L"/>
        </listOfReactants>
        <listOfProducts>
          <speciesReference species="_3mop"/>
          <speciesReference species="glu_L"/>
        </listOfProducts>
        <kineticLaw>
          <math xmlns="http://www.w3.org/1998/Math/MathML">
            <apply>
              <ci> LOWER_BOUND </ci>
              <ci> UPPER_BOUND </ci>
            </apply>
          </math>
          <listOfParameters>
            <parameter id="LOWER_BOUND" value="-10000"/>
            <parameter id="UPPER_BOUND" value="10000"/>
            <parameter id="OBJECTIVE_COEFFICIENT" value="0"/>
          </listOfParameters>
        </kineticLaw>
      </reaction>
      <reaction id="ILETRS" name="Isoleucyl-tRNA synthetase 338" reversible="false">
        <listOfReactants>
          <speciesReference species="atp"/>
          <speciesReference species="ile_L"/>
          <speciesReference species="trnaile"/>
        </listOfReactants>
        <listOfProducts>
          <speciesReference species="amp"/>
          <speciesReference species="iletrna"/>
          <speciesReference species="ppi"/>
        </listOfProducts>
        <kineticLaw>
          <math xmlns="http://www.w3.org/1998/Math/MathML">
            <apply>
              <ci> LOWER_BOUND </ci>
              <ci> UPPER_BOUND </ci>
            </apply>
          </math>
          <listOfParameters>
            <parameter id="LOWER_BOUND" value="0"/>
            <parameter id="UPPER_BOUND" value="10000"/>
            <parameter id="OBJECTIVE_COEFFICIENT" value="0"/>
          </listOfParameters>
        </kineticLaw>
      </reaction>
      <reaction id="IMPC" name="IMP cyclohydrolase 339">
        <listOfReactants>
          <speciesReference species="h2o"/>
          <speciesReference species="imp"/>
        </listOfReactants>
        <listOfProducts>
          <speciesReference species="fprica"/>
        </listOfProducts>
        <kineticLaw>
          <math xmlns="http://www.w3.org/1998/Math/MathML">
            <apply>
              <ci> LOWER_BOUND </ci>
              <ci> UPPER_BOUND </ci>
            </apply>
          </math>
          <listOfParameters>
            <parameter id="LOWER_BOUND" value="-10000"/>
            <parameter id="UPPER_BOUND" value="10000"/>
            <parameter id="OBJECTIVE_COEFFICIENT" value="0"/>
          </listOfParameters>
        </kineticLaw>
      </reaction>
      <reaction id="IMPD" name="IMP dehydrogenase 340" reversible="false">
        <listOfReactants>
          <speciesReference species="h2o"/>
          <speciesReference species="imp"/>
          <speciesReference species="nad"/>
        </listOfReactants>
        <listOfProducts>
          <speciesReference species="h"/>
          <speciesReference species="nadh"/>
          <speciesReference species="xmp"/>
        </listOfProducts>
        <kineticLaw>
          <math xmlns="http://www.w3.org/1998/Math/MathML">
            <apply>
              <ci> LOWER_BOUND </ci>
              <ci> UPPER_BOUND </ci>
            </apply>
          </math>
          <listOfParameters>
            <parameter id="LOWER_BOUND" value="0"/>
            <parameter id="UPPER_BOUND" value="10000"/>
            <parameter id="OBJECTIVE_COEFFICIENT" value="0"/>
          </listOfParameters>
        </kineticLaw>
      </reaction>
      <reaction id="IOR" name="indolepyruvate ferredoxin oxidoreductase 341">
        <listOfReactants>
          <speciesReference species="coa"/>
          <speciesReference species="indpyr"/>
          <speciesReference species="fdox" stoichiometry="2"/>
        </listOfReactants>
        <listOfProducts>
          <speciesReference species="co2"/>
          <speciesReference species="h"/>
          <speciesReference species="fdred" stoichiometry="2"/>
          <speciesReference species="indaccoa"/>
        </listOfProducts>
        <kineticLaw>
          <math xmlns="http://www.w3.org/1998/Math/MathML">
            <apply>
              <ci> LOWER_BOUND </ci>
              <ci> UPPER_BOUND </ci>
            </apply>
          </math>
          <listOfParameters>
            <parameter id="LOWER_BOUND" value="-10000"/>
            <parameter id="UPPER_BOUND" value="10000"/>
            <parameter id="OBJECTIVE_COEFFICIENT" value="0"/>
          </listOfParameters>
        </kineticLaw>
      </reaction>
      <reaction id="IOR2" name="indolepyruvate ferredoxin oxidoreductase (phenylpyvurate) 342">
        <listOfReactants>
          <speciesReference species="coa"/>
          <speciesReference species="phpyr"/>
          <speciesReference species="fdox" stoichiometry="2"/>
        </listOfReactants>
        <listOfProducts>
          <speciesReference species="co2"/>
          <speciesReference species="h"/>
          <speciesReference species="phaccoa"/>
          <speciesReference species="fdred" stoichiometry="2"/>
        </listOfProducts>
        <kineticLaw>
          <math xmlns="http://www.w3.org/1998/Math/MathML">
            <apply>
              <ci> LOWER_BOUND </ci>
              <ci> UPPER_BOUND </ci>
            </apply>
          </math>
          <listOfParameters>
            <parameter id="LOWER_BOUND" value="-10000"/>
            <parameter id="UPPER_BOUND" value="10000"/>
            <parameter id="OBJECTIVE_COEFFICIENT" value="0"/>
          </listOfParameters>
        </kineticLaw>
      </reaction>
      <reaction id="IOR3" name="indolepyruvate ferredoxin oxidoreductase (hydroxyphenylpyvurate) 343">
        <listOfReactants>
          <speciesReference species="_34hpp"/>
          <speciesReference species="coa"/>
          <speciesReference species="fdox" stoichiometry="2"/>
        </listOfReactants>
        <listOfProducts>
          <speciesReference species="_4hphaccoa"/>
          <speciesReference species="co2"/>
          <speciesReference species="h"/>
          <speciesReference species="fdred" stoichiometry="2"/>
        </listOfProducts>
        <kineticLaw>
          <math xmlns="http://www.w3.org/1998/Math/MathML">
            <apply>
              <ci> LOWER_BOUND </ci>
              <ci> UPPER_BOUND </ci>
            </apply>
          </math>
          <listOfParameters>
            <parameter id="LOWER_BOUND" value="-10000"/>
            <parameter id="UPPER_BOUND" value="10000"/>
            <parameter id="OBJECTIVE_COEFFICIENT" value="0"/>
          </listOfParameters>
        </kineticLaw>
      </reaction>
      <reaction id="IPDPS" name="1-hydroxy-2-methyl-2-(E)-butenyl 4-diphosphate reductase (ipdp) 344" reversible="false">
        <listOfReactants>
          <speciesReference species="h"/>
          <speciesReference species="h2mb4p"/>
          <speciesReference species="nadh"/>
        </listOfReactants>
        <listOfProducts>
          <speciesReference species="h2o"/>
          <speciesReference species="ipdp"/>
          <speciesReference species="nad"/>
        </listOfProducts>
        <kineticLaw>
          <math xmlns="http://www.w3.org/1998/Math/MathML">
            <apply>
              <ci> LOWER_BOUND </ci>
              <ci> UPPER_BOUND </ci>
            </apply>
          </math>
          <listOfParameters>
            <parameter id="LOWER_BOUND" value="0"/>
            <parameter id="UPPER_BOUND" value="10000"/>
            <parameter id="OBJECTIVE_COEFFICIENT" value="0"/>
          </listOfParameters>
        </kineticLaw>
      </reaction>
      <reaction id="IPMD" name="3-isopropylmalate dehydrogenase 345" reversible="false">
        <listOfReactants>
          <speciesReference species="_3c2hmp"/>
          <speciesReference species="nad"/>
        </listOfReactants>
        <listOfProducts>
          <speciesReference species="h"/>
          <speciesReference species="nadh"/>
          <speciesReference species="_3c4mop"/>
        </listOfProducts>
        <kineticLaw>
          <math xmlns="http://www.w3.org/1998/Math/MathML">
            <apply>
              <ci> LOWER_BOUND </ci>
              <ci> UPPER_BOUND </ci>
            </apply>
          </math>
          <listOfParameters>
            <parameter id="LOWER_BOUND" value="0"/>
            <parameter id="UPPER_BOUND" value="10000"/>
            <parameter id="OBJECTIVE_COEFFICIENT" value="0"/>
          </listOfParameters>
        </kineticLaw>
      </reaction>
      <reaction id="IPPMIa" name="3-isopropylmalate dehydratase 346">
        <listOfReactants>
          <speciesReference species="_3c2hmp"/>
        </listOfReactants>
        <listOfProducts>
          <speciesReference species="_2ippm"/>
          <speciesReference species="h2o"/>
        </listOfProducts>
        <kineticLaw>
          <math xmlns="http://www.w3.org/1998/Math/MathML">
            <apply>
              <ci> LOWER_BOUND </ci>
              <ci> UPPER_BOUND </ci>
            </apply>
          </math>
          <listOfParameters>
            <parameter id="LOWER_BOUND" value="-10000"/>
            <parameter id="UPPER_BOUND" value="10000"/>
            <parameter id="OBJECTIVE_COEFFICIENT" value="0"/>
          </listOfParameters>
        </kineticLaw>
      </reaction>
      <reaction id="IPPMIb" name="2-isopropylmalate hydratase 347">
        <listOfReactants>
          <speciesReference species="_2ippm"/>
          <speciesReference species="h2o"/>
        </listOfReactants>
        <listOfProducts>
          <speciesReference species="_3c3hmp"/>
        </listOfProducts>
        <kineticLaw>
          <math xmlns="http://www.w3.org/1998/Math/MathML">
            <apply>
              <ci> LOWER_BOUND </ci>
              <ci> UPPER_BOUND </ci>
            </apply>
          </math>
          <listOfParameters>
            <parameter id="LOWER_BOUND" value="-10000"/>
            <parameter id="UPPER_BOUND" value="10000"/>
            <parameter id="OBJECTIVE_COEFFICIENT" value="0"/>
          </listOfParameters>
        </kineticLaw>
      </reaction>
      <reaction id="IPPS" name="2-isopropylmalate synthase 348" reversible="false">
        <listOfReactants>
          <speciesReference species="_3mob"/>
          <speciesReference species="accoa"/>
          <speciesReference species="h2o"/>
        </listOfReactants>
        <listOfProducts>
          <speciesReference species="_3c3hmp"/>
          <speciesReference species="coa"/>
          <speciesReference species="h"/>
        </listOfProducts>
        <kineticLaw>
          <math xmlns="http://www.w3.org/1998/Math/MathML">
            <apply>
              <ci> LOWER_BOUND </ci>
              <ci> UPPER_BOUND </ci>
            </apply>
          </math>
          <listOfParameters>
            <parameter id="LOWER_BOUND" value="0"/>
            <parameter id="UPPER_BOUND" value="10000"/>
            <parameter id="OBJECTIVE_COEFFICIENT" value="0"/>
          </listOfParameters>
        </kineticLaw>
      </reaction>
      <reaction id="IQNLOR" name="isoquinoline 1-oxidoreductase 349">
        <listOfReactants>
          <speciesReference species="ficytcc" stoichiometry="2"/>
          <speciesReference species="h2o"/>
          <speciesReference species="iqnl"/>
        </listOfReactants>
        <listOfProducts>
          <speciesReference species="focytcc" stoichiometry="2"/>
          <speciesReference species="h" stoichiometry="2"/>
          <speciesReference species="iqnln"/>
        </listOfProducts>
        <kineticLaw>
          <math xmlns="http://www.w3.org/1998/Math/MathML">
            <apply>
              <ci> LOWER_BOUND </ci>
              <ci> UPPER_BOUND </ci>
            </apply>
          </math>
          <listOfParameters>
            <parameter id="LOWER_BOUND" value="-10000"/>
            <parameter id="UPPER_BOUND" value="10000"/>
            <parameter id="OBJECTIVE_COEFFICIENT" value="0"/>
          </listOfParameters>
        </kineticLaw>
      </reaction>
      <reaction id="ITPASE" name="dITP pyrophosphatase 350" reversible="false">
        <listOfReactants>
          <speciesReference species="h2o"/>
          <speciesReference species="ditp"/>
        </listOfReactants>
        <listOfProducts>
          <speciesReference species="ppi"/>
          <speciesReference species="dimp"/>
        </listOfProducts>
        <kineticLaw>
          <math xmlns="http://www.w3.org/1998/Math/MathML">
            <apply>
              <ci> LOWER_BOUND </ci>
              <ci> UPPER_BOUND </ci>
            </apply>
          </math>
          <listOfParameters>
            <parameter id="LOWER_BOUND" value="0"/>
            <parameter id="UPPER_BOUND" value="10000"/>
            <parameter id="OBJECTIVE_COEFFICIENT" value="0"/>
          </listOfParameters>
        </kineticLaw>
      </reaction>
      <reaction id="KARA1" name="ketol-acid reductoisomerase (2,3-dihydroxy-3-methylbutanoate) 351">
        <listOfReactants>
          <speciesReference species="_23dhmb"/>
          <speciesReference species="nadp"/>
        </listOfReactants>
        <listOfProducts>
          <speciesReference species="alac_S"/>
          <speciesReference species="h"/>
          <speciesReference species="nadph"/>
        </listOfProducts>
        <kineticLaw>
          <math xmlns="http://www.w3.org/1998/Math/MathML">
            <apply>
              <ci> LOWER_BOUND </ci>
              <ci> UPPER_BOUND </ci>
            </apply>
          </math>
          <listOfParameters>
            <parameter id="LOWER_BOUND" value="-10000"/>
            <parameter id="UPPER_BOUND" value="10000"/>
            <parameter id="OBJECTIVE_COEFFICIENT" value="0"/>
          </listOfParameters>
        </kineticLaw>
      </reaction>
      <reaction id="KARA2" name="ketol-acid reductoisomerase (2-Acetolactate) 352">
        <listOfReactants>
          <speciesReference species="_2ahbut"/>
          <speciesReference species="h"/>
          <speciesReference species="nadph"/>
        </listOfReactants>
        <listOfProducts>
          <speciesReference species="_23dhmp"/>
          <speciesReference species="nadp"/>
        </listOfProducts>
        <kineticLaw>
          <math xmlns="http://www.w3.org/1998/Math/MathML">
            <apply>
              <ci> LOWER_BOUND </ci>
              <ci> UPPER_BOUND </ci>
            </apply>
          </math>
          <listOfParameters>
            <parameter id="LOWER_BOUND" value="-10000"/>
            <parameter id="UPPER_BOUND" value="10000"/>
            <parameter id="OBJECTIVE_COEFFICIENT" value="0"/>
          </listOfParameters>
        </kineticLaw>
      </reaction>
      <reaction id="KAS1" name="b-ketoacyl synthetase (Iso-C14to0) 353" reversible="false">
        <listOfReactants>
          <speciesReference species="h" stoichiometry="14"/>
          <speciesReference species="ibcoa"/>
          <speciesReference species="nadph" stoichiometry="10"/>
          <speciesReference species="malcoa" stoichiometry="5"/>
        </listOfReactants>
        <listOfProducts>
          <speciesReference species="co2" stoichiometry="5"/>
          <speciesReference species="coa" stoichiometry="6"/>
          <speciesReference species="fa1"/>
          <speciesReference species="h2o" stoichiometry="4"/>
          <speciesReference species="nadp" stoichiometry="10"/>
        </listOfProducts>
        <kineticLaw>
          <math xmlns="http://www.w3.org/1998/Math/MathML">
            <apply>
              <ci> LOWER_BOUND </ci>
              <ci> UPPER_BOUND </ci>
            </apply>
          </math>
          <listOfParameters>
            <parameter id="LOWER_BOUND" value="0"/>
            <parameter id="UPPER_BOUND" value="10000"/>
            <parameter id="OBJECTIVE_COEFFICIENT" value="0"/>
          </listOfParameters>
        </kineticLaw>
      </reaction>
      <reaction id="KAS17" name="b-ketoacyl synthetase (n-C18to1) 354" reversible="false">
        <listOfReactants>
          <speciesReference species="accoa"/>
          <speciesReference species="h" stoichiometry="22"/>
          <speciesReference species="nadph" stoichiometry="15"/>
          <speciesReference species="malcoa" stoichiometry="8"/>
        </listOfReactants>
        <listOfProducts>
          <speciesReference species="co2" stoichiometry="8"/>
          <speciesReference species="coa" stoichiometry="9"/>
          <speciesReference species="h2o" stoichiometry="7"/>
          <speciesReference species="nadp" stoichiometry="15"/>
          <speciesReference species="ocdcea"/>
        </listOfProducts>
        <kineticLaw>
          <math xmlns="http://www.w3.org/1998/Math/MathML">
            <apply>
              <ci> LOWER_BOUND </ci>
              <ci> UPPER_BOUND </ci>
            </apply>
          </math>
          <listOfParameters>
            <parameter id="LOWER_BOUND" value="0"/>
            <parameter id="UPPER_BOUND" value="10000"/>
            <parameter id="OBJECTIVE_COEFFICIENT" value="0"/>
          </listOfParameters>
        </kineticLaw>
      </reaction>
      <reaction id="KAS3" name="b-ketoacyl synthetase (Iso-C15to0) 355" reversible="false">
        <listOfReactants>
          <speciesReference species="h" stoichiometry="14"/>
          <speciesReference species="ivcoa"/>
          <speciesReference species="nadph" stoichiometry="10"/>
          <speciesReference species="malcoa" stoichiometry="5"/>
        </listOfReactants>
        <listOfProducts>
          <speciesReference species="co2" stoichiometry="5"/>
          <speciesReference species="coa" stoichiometry="6"/>
          <speciesReference species="fa3"/>
          <speciesReference species="h2o" stoichiometry="4"/>
          <speciesReference species="nadp" stoichiometry="10"/>
        </listOfProducts>
        <kineticLaw>
          <math xmlns="http://www.w3.org/1998/Math/MathML">
            <apply>
              <ci> LOWER_BOUND </ci>
              <ci> UPPER_BOUND </ci>
            </apply>
          </math>
          <listOfParameters>
            <parameter id="LOWER_BOUND" value="0"/>
            <parameter id="UPPER_BOUND" value="10000"/>
            <parameter id="OBJECTIVE_COEFFICIENT" value="0"/>
          </listOfParameters>
        </kineticLaw>
      </reaction>
      <reaction id="KAS4" name="b-ketoacyl synthetase (Anteiso-C15to0) 356" reversible="false">
        <listOfReactants>
          <speciesReference species="_2mbcoa"/>
          <speciesReference species="h" stoichiometry="14"/>
          <speciesReference species="nadph" stoichiometry="10"/>
          <speciesReference species="malcoa" stoichiometry="5"/>
        </listOfReactants>
        <listOfProducts>
          <speciesReference species="co2" stoichiometry="5"/>
          <speciesReference species="coa" stoichiometry="6"/>
          <speciesReference species="fa4"/>
          <speciesReference species="h2o" stoichiometry="4"/>
          <speciesReference species="nadp" stoichiometry="10"/>
        </listOfProducts>
        <kineticLaw>
          <math xmlns="http://www.w3.org/1998/Math/MathML">
            <apply>
              <ci> LOWER_BOUND </ci>
              <ci> UPPER_BOUND </ci>
            </apply>
          </math>
          <listOfParameters>
            <parameter id="LOWER_BOUND" value="0"/>
            <parameter id="UPPER_BOUND" value="10000"/>
            <parameter id="OBJECTIVE_COEFFICIENT" value="0"/>
          </listOfParameters>
        </kineticLaw>
      </reaction>
      <reaction id="KAS7" name="b-ketoacyl synthetase (n-C16to1) 357" reversible="false">
        <listOfReactants>
          <speciesReference species="accoa"/>
          <speciesReference species="h" stoichiometry="19"/>
          <speciesReference species="nadph" stoichiometry="13"/>
          <speciesReference species="malcoa" stoichiometry="7"/>
        </listOfReactants>
        <listOfProducts>
          <speciesReference species="co2" stoichiometry="7"/>
          <speciesReference species="coa" stoichiometry="8"/>
          <speciesReference species="h2o" stoichiometry="6"/>
          <speciesReference species="hdcea"/>
          <speciesReference species="nadp" stoichiometry="13"/>
        </listOfProducts>
        <kineticLaw>
          <math xmlns="http://www.w3.org/1998/Math/MathML">
            <apply>
              <ci> LOWER_BOUND </ci>
              <ci> UPPER_BOUND </ci>
            </apply>
          </math>
          <listOfParameters>
            <parameter id="LOWER_BOUND" value="0"/>
            <parameter id="UPPER_BOUND" value="10000"/>
            <parameter id="OBJECTIVE_COEFFICIENT" value="0"/>
          </listOfParameters>
        </kineticLaw>
      </reaction>
      <reaction id="KAS9" name="b-ketoacyl synthetase (Iso-C17to1) 358" reversible="false">
        <listOfReactants>
          <speciesReference species="h" stoichiometry="16"/>
          <speciesReference species="ivcoa"/>
          <speciesReference species="nadph" stoichiometry="11"/>
          <speciesReference species="malcoa" stoichiometry="6"/>
        </listOfReactants>
        <listOfProducts>
          <speciesReference species="co2" stoichiometry="6"/>
          <speciesReference species="coa" stoichiometry="7"/>
          <speciesReference species="fa9"/>
          <speciesReference species="h2o" stoichiometry="5"/>
          <speciesReference species="nadp" stoichiometry="11"/>
        </listOfProducts>
        <kineticLaw>
          <math xmlns="http://www.w3.org/1998/Math/MathML">
            <apply>
              <ci> LOWER_BOUND </ci>
              <ci> UPPER_BOUND </ci>
            </apply>
          </math>
          <listOfParameters>
            <parameter id="LOWER_BOUND" value="0"/>
            <parameter id="UPPER_BOUND" value="10000"/>
            <parameter id="OBJECTIVE_COEFFICIENT" value="0"/>
          </listOfParameters>
        </kineticLaw>
      </reaction>
      <reaction id="KDOPP" name="3-deoxy-manno-octulosonate-8-phosphatase 359" reversible="false">
        <listOfReactants>
          <speciesReference species="h2o"/>
          <speciesReference species="kdo8p"/>
        </listOfReactants>
        <listOfProducts>
          <speciesReference species="kdo"/>
          <speciesReference species="pi"/>
        </listOfProducts>
        <kineticLaw>
          <math xmlns="http://www.w3.org/1998/Math/MathML">
            <apply>
              <ci> LOWER_BOUND </ci>
              <ci> UPPER_BOUND </ci>
            </apply>
          </math>
          <listOfParameters>
            <parameter id="LOWER_BOUND" value="0"/>
            <parameter id="UPPER_BOUND" value="10000"/>
            <parameter id="OBJECTIVE_COEFFICIENT" value="0"/>
          </listOfParameters>
        </kineticLaw>
      </reaction>
      <reaction id="KDOPS" name="2-dehydro-3-deoxy-phosphooctonate aldolase 360" reversible="false">
        <listOfReactants>
          <speciesReference species="ara5p"/>
          <speciesReference species="h2o"/>
          <speciesReference species="pep"/>
        </listOfReactants>
        <listOfProducts>
          <speciesReference species="kdo8p"/>
          <speciesReference species="pi"/>
        </listOfProducts>
        <kineticLaw>
          <math xmlns="http://www.w3.org/1998/Math/MathML">
            <apply>
              <ci> LOWER_BOUND </ci>
              <ci> UPPER_BOUND </ci>
            </apply>
          </math>
          <listOfParameters>
            <parameter id="LOWER_BOUND" value="0"/>
            <parameter id="UPPER_BOUND" value="10000"/>
            <parameter id="OBJECTIVE_COEFFICIENT" value="0"/>
          </listOfParameters>
        </kineticLaw>
      </reaction>
      <reaction id="Kt6" name="potassium transport in/out via proton symport 361">
        <listOfReactants>
          <speciesReference species="h_e"/>
          <speciesReference species="k_e"/>
        </listOfReactants>
        <listOfProducts>
          <speciesReference species="h"/>
          <speciesReference species="k"/>
        </listOfProducts>
        <kineticLaw>
          <math xmlns="http://www.w3.org/1998/Math/MathML">
            <apply>
              <ci> LOWER_BOUND </ci>
              <ci> UPPER_BOUND </ci>
            </apply>
          </math>
          <listOfParameters>
            <parameter id="LOWER_BOUND" value="-10000"/>
            <parameter id="UPPER_BOUND" value="10000"/>
            <parameter id="OBJECTIVE_COEFFICIENT" value="0"/>
          </listOfParameters>
        </kineticLaw>
      </reaction>
      <reaction id="Ktabc" name="H+/K+-exchanging ATPase 362" reversible="false">
        <listOfReactants>
          <speciesReference species="atp"/>
          <speciesReference species="h2o"/>
          <speciesReference species="k_e"/>
        </listOfReactants>
        <listOfProducts>
          <speciesReference species="adp"/>
          <speciesReference species="k"/>
          <speciesReference species="pi"/>
          <speciesReference species="h_e"/>
        </listOfProducts>
        <kineticLaw>
          <math xmlns="http://www.w3.org/1998/Math/MathML">
            <apply>
              <ci> LOWER_BOUND </ci>
              <ci> UPPER_BOUND </ci>
            </apply>
          </math>
          <listOfParameters>
            <parameter id="LOWER_BOUND" value="0"/>
            <parameter id="UPPER_BOUND" value="10000"/>
            <parameter id="OBJECTIVE_COEFFICIENT" value="0"/>
          </listOfParameters>
        </kineticLaw>
      </reaction>
      <reaction id="L_LACt2" name="L-lactate reversible transport via proton symport 363">
        <listOfReactants>
          <speciesReference species="h_e"/>
          <speciesReference species="lac_L_e"/>
        </listOfReactants>
        <listOfProducts>
          <speciesReference species="h"/>
          <speciesReference species="lac_L"/>
        </listOfProducts>
        <kineticLaw>
          <math xmlns="http://www.w3.org/1998/Math/MathML">
            <apply>
              <ci> LOWER_BOUND </ci>
              <ci> UPPER_BOUND </ci>
            </apply>
          </math>
          <listOfParameters>
            <parameter id="LOWER_BOUND" value="-10000"/>
            <parameter id="UPPER_BOUND" value="10000"/>
            <parameter id="OBJECTIVE_COEFFICIENT" value="0"/>
          </listOfParameters>
        </kineticLaw>
      </reaction>
      <reaction id="LEUabc" name="L-leucine transport via ABC system 364" reversible="false">
        <listOfReactants>
          <speciesReference species="atp"/>
          <speciesReference species="h2o"/>
          <speciesReference species="leu_L_e"/>
        </listOfReactants>
        <listOfProducts>
          <speciesReference species="adp"/>
          <speciesReference species="h"/>
          <speciesReference species="leu_L"/>
          <speciesReference species="pi"/>
        </listOfProducts>
        <kineticLaw>
          <math xmlns="http://www.w3.org/1998/Math/MathML">
            <apply>
              <ci> LOWER_BOUND </ci>
              <ci> UPPER_BOUND </ci>
            </apply>
          </math>
          <listOfParameters>
            <parameter id="LOWER_BOUND" value="0"/>
            <parameter id="UPPER_BOUND" value="10000"/>
            <parameter id="OBJECTIVE_COEFFICIENT" value="0"/>
          </listOfParameters>
        </kineticLaw>
      </reaction>
      <reaction id="LEUt6" name="L-leucine transport in/out via proton symport 365">
        <listOfReactants>
          <speciesReference species="h_e"/>
          <speciesReference species="leu_L_e"/>
        </listOfReactants>
        <listOfProducts>
          <speciesReference species="h"/>
          <speciesReference species="leu_L"/>
        </listOfProducts>
        <kineticLaw>
          <math xmlns="http://www.w3.org/1998/Math/MathML">
            <apply>
              <ci> LOWER_BOUND </ci>
              <ci> UPPER_BOUND </ci>
            </apply>
          </math>
          <listOfParameters>
            <parameter id="LOWER_BOUND" value="-10000"/>
            <parameter id="UPPER_BOUND" value="10000"/>
            <parameter id="OBJECTIVE_COEFFICIENT" value="0"/>
          </listOfParameters>
        </kineticLaw>
      </reaction>
      <reaction id="LEUTA" name="leucine transaminase 366">
        <listOfReactants>
          <speciesReference species="akg"/>
          <speciesReference species="leu_L"/>
        </listOfReactants>
        <listOfProducts>
          <speciesReference species="_4mop"/>
          <speciesReference species="glu_L"/>
        </listOfProducts>
        <kineticLaw>
          <math xmlns="http://www.w3.org/1998/Math/MathML">
            <apply>
              <ci> LOWER_BOUND </ci>
              <ci> UPPER_BOUND </ci>
            </apply>
          </math>
          <listOfParameters>
            <parameter id="LOWER_BOUND" value="-10000"/>
            <parameter id="UPPER_BOUND" value="10000"/>
            <parameter id="OBJECTIVE_COEFFICIENT" value="0"/>
          </listOfParameters>
        </kineticLaw>
      </reaction>
      <reaction id="LEUTRS" name="Leucyl-tRNA synthetase 367" reversible="false">
        <listOfReactants>
          <speciesReference species="atp"/>
          <speciesReference species="leu_L"/>
          <speciesReference species="trnaleu"/>
        </listOfReactants>
        <listOfProducts>
          <speciesReference species="amp"/>
          <speciesReference species="leutrna"/>
          <speciesReference species="ppi"/>
        </listOfProducts>
        <kineticLaw>
          <math xmlns="http://www.w3.org/1998/Math/MathML">
            <apply>
              <ci> LOWER_BOUND </ci>
              <ci> UPPER_BOUND </ci>
            </apply>
          </math>
          <listOfParameters>
            <parameter id="LOWER_BOUND" value="0"/>
            <parameter id="UPPER_BOUND" value="10000"/>
            <parameter id="OBJECTIVE_COEFFICIENT" value="0"/>
          </listOfParameters>
        </kineticLaw>
      </reaction>
      <reaction id="LPADSS" name="Lipid A disaccaride synthase 368" reversible="false">
        <listOfReactants>
          <speciesReference species="lipidX"/>
          <speciesReference species="u23ga"/>
        </listOfReactants>
        <listOfProducts>
          <speciesReference species="h"/>
          <speciesReference species="lipidAds"/>
          <speciesReference species="udp"/>
        </listOfProducts>
        <kineticLaw>
          <math xmlns="http://www.w3.org/1998/Math/MathML">
            <apply>
              <ci> LOWER_BOUND </ci>
              <ci> UPPER_BOUND </ci>
            </apply>
          </math>
          <listOfParameters>
            <parameter id="LOWER_BOUND" value="0"/>
            <parameter id="UPPER_BOUND" value="10000"/>
            <parameter id="OBJECTIVE_COEFFICIENT" value="0"/>
          </listOfParameters>
        </kineticLaw>
      </reaction>
      <reaction id="LYSt3" name="L-lysine transport out via proton antiport 369" reversible="false">
        <listOfReactants>
          <speciesReference species="lys_L"/>
          <speciesReference species="h_e"/>
[truncated: 299,930 more chars]
